# Supplementary material for: Breast cancer immunopeptidomes contain numerous shared tumor antigens
Source: J Clin Invest. 2024 Jan 2;134(1):e166740. doi: 10.1172/JCI166740 (PMC10760959; doi:10.1172/JCI166740)
Supplement: Supplemental table 1 [file jci-134-166740-s037.xlsx]

## Sheet: Supplementary Table 1. 
Sample ID	Sample source	Sex	Age	Ethnic background	Specimen type	Diagnosis	Patient's histological diagnosis	Grade	Tumor size	TNM	Stage	Metastases	Date of surgery	FF	ER/PR/HER2	Previously treated	Sample type	ID	Sequencing platform	Read type	RNA-seq (Total read count)	GEO accession	GEO ID	PRIDE accession	PRIDE ID	smRNA-seq (Total read count)
1160/16T	Tissue solution Ltd	F	57	caucasian	breast	cancer	invasive carcinoma	G3	3x4cm	T2N3M0	IIIC	12/13 lymph nodes	2016-12-16	1	ER+/PR+/HER-2 neg	No	Tumor fragment	1160	Illumina NextSeq 500	Stranded, paired-end, mRNA (polyA enrichment)	314450648	GSE206847	Sample 1	PXD034827	Sample 25	NA
344/17T	Tissue solution Ltd	F	70	caucasian	breast	cancer	invasive carcinoma	G3	4x4cm	T2N2M0	IIIA	5/x lymph nodes	2017-02-20	1	ER+/PR-/HER-2 neg	No	Tumor fragment	344	Illumina NextSeq 500	Stranded, paired-end, mRNA (polyA enrichment)	243070540	GSE206848	Sample 2	PXD034828	Sample 26	NA
1029/17T	Tissue solution Ltd	F	59	caucasian	breast	cancer	Invasive ductal carcinoma	G3	4x2.5cm	T2N3M0	IIIC	17/x lymph nodes	2017-10-12	1, 1mln	ER+/PR+/Her2neg	No	Tumor fragment	1029	Illumina NextSeq 500	Stranded, paired-end, mRNA (polyA enrichment)	71395570	GSE206843	Sample 3	PXD034823	Sample 23	3584456
2049/18T	Tissue solution Ltd	F	72	caucasian	breast	cancer	Invasive ductal carcinoma	G3	5x5cm	T2N0M0	IIA	0/x lymph nodes	2020-09-18	1	ER-/PR-/HER-2 neg	No	Tumor fragment	2049	Illumina NextSeq 500	Stranded, paired-end, mRNA (polyA enrichment)	100992712	GSE206856	Sample 4	PXD034836	Sample 24	3998227
231/18T	Tissue solution Ltd	F	64	caucasian	breast	cancer	Invasive ductal carcinoma	G3	3x3cm	T2N2M0	IIIA	5/7 lymph nodes	2018	1	ER+/PR+/Her2neg	No	Tumor fragment	231	Illumina NextSeq 500	Stranded, paired-end, mRNA (polyA enrichment)	84710040	GSE206841	Sample 5	PXD034821	Sample 17	2132275
346/18T	Tissue solution Ltd	F	64	caucasian	breast	cancer	Invasive ductal carcinoma	G3	6x6cm	T3N1M0	IIIA	2/4 lymph nodes	2018	1	ER+/PR+/Her2neg	No	Tumor fragment	346	Illumina NextSeq 500	Stranded, paired-end, mRNA (polyA enrichment)	113465782	GSE206840	Sample 6	PXD034820	Sample 19	6946441
1137/18	Tissue solution Ltd	F	53	caucasian	breast	cancer	Invasive ductal carcinoma	G3	2x2cm	T2N0M0	IIA	0/x lymph nodes	2018	1	ER-/PR-/Her2 neg	No	Tumor fragment	1137	Illumina NextSeq 500	Stranded, paired-end, mRNA (polyA enrichment)	72347558	GSE206859	Sample 7	PXD034839	Sample 21	3228732
1192/17T	Tissue solution Ltd	F	48	caucasian	breast	cancer	Invasive ductal carcinoma	G3	6x6cm	T2N0M0	IIA	0/x lymph nodes	2017-10-14	1	ER+/PR+/Her2neg	No	Tumor fragment	1192	Illumina NextSeq 500	Stranded, paired-end, mRNA (polyA enrichment)	85106592	GSE206849	Sample 8	PXD034829	Sample 22	9054314
1478/18	Tissue solution Ltd	F	65	caucasian	breast	cancer	Invasive ductal carcinoma	G3	4x4cm	T2N0M0	IIA	0/x lymph nodes	2018	1	ER-/PR-/Her2 neg	No	Tumor fragment	1478	Illumina NextSeq 500	Stranded, paired-end, mRNA (polyA enrichment)	71975310	GSE206857	Sample 9	PXD034837	Sample 20	31977938
1949/16T	Tissue solution Ltd	F	43	caucasian	breast	cancer	Invasive ductal carcinoma	G3	2x2.5 cm	T2N1M0	IIB	3/14 lymph nodes	2016-02-22	1	ER-/PR-/HER-2 neg	No	Tumor fragment	1949	Illumina NextSeq 500	Stranded, paired-end, mRNA (polyA enrichment)	267146948	GSE206858	Sample 10	PXD034838	Sample 18	4918592
1097/19T	Tissue solution Ltd	F	66	caucasian	breast	cancer	invasive ductal carcinoma	G3	2x3 cm	T4N1M0	IIIB	1/2 lymph nodes	2019-05-16	1	ER-/PR-/HER-2/neu-neg	No	Tumor fragment	1097	Illumina NextSeq 500	Stranded, paired-end, mRNA (polyA enrichment)	249431950	GSE206852	Sample 11	PXD034832	Sample 3	13342516
2060/19T	Tissue solution Ltd	F	60	caucasian	breast	cancer	invasive ductal carcinoma	G3	5x5 cm	T2N1M0	IIIB	3/7 lymph nodes	2019-08-16	1	ER-/PR-/HER-2/neu-neg	No	Tumor fragment	2060	Illumina NextSeq 500	Stranded, paired-end, mRNA (polyA enrichment)	201233732	GSE206855	Sample 12	PXD034835	Sample 4	13727284
825/19T	Tissue solution Ltd	F	75	caucasian	breast	cancer	Invasive ductal carcinoma	G3	10x10cm	T4N2M0	IIIB	4/12 lymph nodes	2019-04-02	1	ER-/PR-/HER-2/neu-neg	No	Tumor fragment	825	Illumina NextSeq 500	Stranded, paired-end, mRNA (polyA enrichment)	242697864	GSE206853	Sample 13	PXD034833	Sample 1	43532190
977/19T	Tissue solution Ltd	F	50	caucasian	breast	cancer	invasive ductal carcinoma	G3	3x2 cm	T2N1M0	IIIA	1/12 lymph nodes	2019-04-19	1	ER-/PR-/HER-2/neu-neg	No	Tumor fragment	977	Illumina NextSeq 500	Stranded, paired-end, mRNA (polyA enrichment)	238390298	GSE206854	Sample 14	PXD034834	Sample 2	11435348
1208/18	Tissue solution Ltd	F	63	caucasian	breast	cancer	Invasive ductal carcinoma	G3	4x4cm	T2N0M0	IIA	0/x lymph nodes	2018	1	ER+/PR+/HER-2/neu-neg	No	Tumor fragment	1208	Illumina NextSeq 500	Stranded, paired-end, mRNA (polyA enrichment)	217462248	GSE206838	Sample 15	PXD034818	Sample 6	9744440
1945/18T	Tissue solution Ltd	F	72	caucasian	breast	cancer	Invasive ductal carcinoma	G3	10x10cm	T4N0M0	IIB	0/x lymph nodes	14/9/18	1	ER+/PR+/HER-2/neu-neg	No	Tumor fragment	1945	Illumina NextSeq 500	Stranded, paired-end, mRNA (polyA enrichment)	109107862	GSE206842	Sample 16	PXD034822	Sample 8	9637732
2179/18T	Tissue solution Ltd	F	66	caucasian	breast	cancer	Invasive ductal carcinoma	G3	2.5x3cm	T2N0M0	IIA	0/x lymph nodes	2018	1	ER+/PR+/Her2neg	No	Tumor fragment	2179	Illumina NextSeq 500	Stranded, paired-end, mRNA (polyA enrichment)	215070094	GSE206844	Sample 17	PXD034824	Sample 7	8569864
2339/19 T	Tissue solution Ltd	F	64	caucasian	breast	cancer	Invasive ductal carcinoma	G3	2x2.5 cm	T2N1M0	IIIA	1/9 lymph nodes	2019-09-16	1	ER-/PR-Her-2/neu-neg	No	Tumor fragment	2339	Illumina NextSeq 500	Stranded, paired-end, mRNA (polyA enrichment)	170745606	GSE206861	Sample 18	PXD034841	Sample 13	6976968
513/20 T	Tissue solution Ltd	F	69	caucasian	breast	cancer	Invasive ductal carcinoma	G3	2x2 cm	T2N0M0	IIA	0/x lymph nodes	2020-03-02	1	ER-/PR-/HER-2 neg	No	Tumor fragment	513	Illumina NextSeq 500	Stranded, paired-end, mRNA (polyA enrichment)	194470802	GSE206860	Sample 19	PXD034840	Sample 14	12243686
684/19 T	Tissue solution Ltd	F	83	caucasian	breast	cancer	Invasive ductal carcinoma	G3	4x5cm	T2N0M0	IIA	0/x lymph nodes	2019-03-15	1	ER+/PR+/Her-2/neu-neg	No	Tumor fragment	684	Illumina NextSeq 500	Stranded, paired-end, mRNA (polyA enrichment)	193618200	GSE206850	Sample 20	PXD034830	Sample 11	13096488
790/18 T	Tissue solution Ltd	F	71	caucasian	breast	cancer	Invasive ductal carcinoma	G3	4x4cm	T2N0M0	IIA	0/x lymph nodes	2018	1	ER+/PR+/HER-2/neu-neg	No	Tumor fragment	790	Illumina NextSeq 500	Stranded, paired-end, mRNA (polyA enrichment)	191388742	GSE206845	Sample 21	PXD034825	Sample 9	9602310
820/19 T	Tissue solution Ltd	F	80	caucasian	breast	cancer	Invasive ductal carcinoma	G3	4 cm	T4N0M0	IIIB	0/x lymph nodes	2019-03-18	1	ER+/PR-/Her2/neu-neg	No	Tumor fragment	820	Illumina NextSeq 500	Stranded, paired-end, mRNA (polyA enrichment)	219962114	GSE206839	Sample 22	PXD034819	Sample 10	11473496
928/19 T	Tissue solution Ltd	F	60	caucasian	breast	cancer	Invasive ductal carcinoma	G3	2x3 cm	T4N0M0	IIIB	0/x lymph nodes	2019-04-10	1	ER+/PR+/Her-2/neu-neg	No	Tumor fragment	928	Illumina NextSeq 500	Stranded, paired-end, mRNA (polyA enrichment)	170952756	GSE206846	Sample 23	PXD034826	Sample 5	9884408
1305/19T	Tissue solution Ltd	F	49	caucasian	breast	cancer	Invasive ductal carcinoma	G3	2x3 cm	T4N1M0	IIIB	2/5 lymph nodes	27-05-2019	1	ER+/PR+/Her2neg	No	Tumor fragment	1305	Illumina NextSeq 500	Stranded, paired-end, mRNA (polyA enrichment)	201079896	GSE206851	Sample 24	PXD034831	Sample 16	15841473
2189/18T	Tissue solution Ltd	F	45	caucasian	breast	cancer	Invasive ductal carcinoma	G3	2.5x2.5cm	T2N0M0	IIA	0/x lymph nodes	2018	1	ER-/PR-/Her2neg	No	Tumor fragment	2189	Illumina NextSeq 500	Stranded, paired-end, mRNA (polyA enrichment)	159272954	GSE206863	Sample 25	PXD034843	Sample 12	19603259
333/18T	Tissue solution Ltd	F	58	caucasian	breast	cancer	Invasive ductal carcinoma	G3	8x10cm	T4N1M0	IIIB	3/5 lymph nodes	2018	1	ER-/PR-/Her2neg	No	Tumor fragment	333	Illumina NextSeq 500	Stranded, paired-end, mRNA (polyA enrichment)	167087066	GSE206862	Sample 26	PXD034842	Sample 15	18983816
