# Supplementary material for: Breast cancer immunopeptidomes contain numerous shared tumor antigens
Source: J Clin Invest. 2024 Jan 2;134(1):e166740. doi: 10.1172/JCI166740 (PMC10760959; doi:10.1172/JCI166740)
Supplement: Supplemental table 2 [file jci-134-166740-s038.xls]

## Sheet: Supplementary Table 2.
Dataset	Tissue	GTEX_accession number
GTEx	Adipose subcutaneous	SRR599313 SRR608150 SRR608198 SRR612263 SRR612707 SRR612815 SRR612863 SRR612935 SRR613150 SRR613234 SRR613342 SRR613390 SRR613533 SRR613550 SRR613639 SRR613675 SRR613855 SRR613896 SRR613915 SRR613927 SRR614119 SRR614191 SRR614395 SRR614419 SRR614864 SRR615069 SRR615237 SRR615431 SRR615659 SRR615778 SRR615874 SRR615946 SRR617841 SRR654730 SRR654862 SRR654898 SRR655182 SRR655531 SRR655637 SRR655768…
GTEx	Adipose visceral	SRR1069638 SRR1070713 SRR1081209 SRR1083752 SRR1083918 SRR1089619 SRR1091302 SRR1094457 SRR1098567 SRR1098712 SRR1099622 SRR1101085 SRR1308650 SRR1308882 SRR1309032 SRR1309248 SRR1309680 SRR1309963 SRR1311486 SRR1312310 SRR1313583 SRR1315165 SRR1316320 SRR1316982 SRR1317631 SRR1320517 SRR1322840 SRR1323577 SRR1324085 SRR1326143 SRR1326205 SRR655206 SRR655265 SRR660224 SRR661481 SRR661699 SRR66218…
GTEx	Adrenal gland	SRR1069421 SRR1070913 SRR1072626 SRR1073365 SRR1073775 SRR1074474 SRR1075314 SRR1076632 SRR1076823 SRR1082035 SRR1082616 SRR1082733 SRR1083824 SRR1083892 SRR1085590 SRR1085951 SRR1086046 SRR1087297 SRR1087511 SRR1087606 SRR1088365 SRR1088461 SRR1089479 SRR1089950 SRR1091476 SRR1092160 SRR1092329 SRR1092686 SRR1093625 SRR1093721 SRR1093954 SRR1094144 SRR1099378 SRR1099427 SRR1099598 SRR1099694 SRR…
GTEx	Artery aorta	SRR1069376 SRR1070111 SRR1070641 SRR1071644 SRR1072078 SRR1072749 SRR1073705 SRR1074478 SRR1074622 SRR1075028 SRR1075579 SRR1076343 SRR1077090 SRR1078586 SRR1079023 SRR1079998 SRR1080148 SRR1081137 SRR1081519 SRR1081910 SRR1082283 SRR1083076 SRR1083286 SRR1083604 SRR1084276 SRR1084460 SRR1085159 SRR654850 SRR808044 SRR808152 SRR808351 SRR808836 SRR808914 SRR809320 SRR809470 SRR809785 SRR809831 SR…
GTEx	Artery coronary	SRR1068832 SRR1070308 SRR1071313 SRR1071856 SRR1072948 SRR1073923 SRR1074116 SRR1074790 SRR1076916 SRR1078465 SRR1079189 SRR1079330 SRR1079404 SRR1079502 SRR1081473 SRR1081543 SRR1084626 SRR1086280 SRR1088606 SRR1089375 SRR1089713 SRR1090145 SRR1091119 SRR1091622 SRR1091890 SRR1093218 SRR1093906 SRR1095985 SRR1096736 SRR1098312 SRR1098405 SRR1098450 SRR1102680 SRR1105320 SRR1120384 SRR1308086 SRR…
GTEx	Artery tibial	SRR603365 SRR612251 SRR612287 SRR612299 SRR612323 SRR612359 SRR612383 SRR612431 SRR612515 SRR612551 SRR612604 SRR612779 SRR612851 SRR612947 SRR612971 SRR612983 SRR613006 SRR613078 SRR613198 SRR613214 SRR613318 SRR613378 SRR613522 SRR613557 SRR613568 SRR613819 SRR613843 SRR613903 SRR613939 SRR614035 SRR614095 SRR614239 SRR614335 SRR614407 SRR614467 SRR614491 SRR614695 SRR614707 SRR614719 SRR614887…
GTEx	Bladder	SRR1071717 SRR1079830 SRR1081765 SRR1085402 SRR1086236 SRR1092208 SRR1093930 SRR1097296 SRR1099957 SRR1120296 SRR2135324 SRR2135407
GTEx	Brain amygdala	SRR1077687 SRR1085015 SRR1095865 SRR1315371 SRR1317853 SRR1319816 SRR1320892 SRR1321674 SRR1322419 SRR1326366 SRR1330346 SRR1333352 SRR1338301 SRR1338627 SRR1339740 SRR1341057 SRR1352554 SRR1352706 SRR1355595 SRR1358689 SRR1359123 SRR1360150 SRR1360383 SRR1367128 SRR598124 SRR598671 SRR599448 SRR600445 SRR603068 SRR603534 SRR604528 SRR607445 SRR607478 SRR614563 SRR614647 SRR615515 SRR655435 SRR65…
GTEx	Brain anterior cingulate cortex	SRR1073143 SRR1078347 SRR1085825 SRR1085850 SRR1101421 SRR1311086 SRR1315019 SRR1316297 SRR1316392 SRR1316624 SRR1317877 SRR1318426 SRR1322456 SRR1323106 SRR1323174 SRR1335707 SRR1336158 SRR1336292 SRR1336660 SRR1337648 SRR1337909 SRR1343841 SRR1349056 SRR1350456 SRR1352975 SRR1353221 SRR1354910 SRR1355040 SRR600385 SRR600608 SRR601755 SRR602365 SRR602728 SRR607091 SRR607775 SRR608002 SRR614742 S…
GTEx	Brain caudate	SRR1072178 SRR1075433 SRR1082328 SRR1086561 SRR1312103 SRR1314767 SRR1315761 SRR1319019 SRR1319136 SRR1320560 SRR1321786 SRR1329377 SRR598428 SRR598638 SRR599192 SRR602271 SRR602622 SRR602839 SRR603752 SRR604366 SRR607406 SRR607611 SRR607647 SRR608174 SRR612380 SRR612899 SRR613090 SRR614479 SRR615096 SRR615141 SRR655555 SRR656552 SRR657587 SRR657731 SRR658645 SRR661325 SRR662689 SRR662725 SRR6632…
GTEx	Brain cerebellar hemisphere	SRR1074164 SRR1080927 SRR1092797 SRR1097392 SRR1097752 SRR1098519 SRR1100872 SRR1315799 SRR1315842 SRR1316874 SRR1317323 SRR1317808 SRR1321244 SRR1322270 SRR1325665 SRR1327975 SRR1335029 SRR1338323 SRR1340420 SRR1343115 SRR1348446 SRR1350220 SRR1351325 SRR1355061 SRR598533 SRR599225 SRR600754 SRR600957 SRR603596 SRR604098 SRR607887 SRR608718 SRR613498 SRR614323 SRR615599 SRR615766 SRR655375 SRR65…
GTEx	Brain cerebellum	SRR1069188 SRR1086680 SRR1093527 SRR1307770 SRR1311771 SRR1314187 SRR1318407 SRR1319672 SRR1320093 SRR1322010 SRR1322163 SRR1322291 SRR598009 SRR598396 SRR600876 SRR601098 SRR602753 SRR604146 SRR607311 SRR607967 SRR612419 SRR613270 SRR613366 SRR613747 SRR614383 SRR615249 SRR627299 SRR627429 SRR627433 SRR627451 SRR627453 SRR627462 SRR655864 SRR657325 SRR657915 SRR657997 SRR658813 SRR659331 SRR6594…
GTEx	Brain cortex	SRR1081741 SRR1082262 SRR1083632 SRR1085975 SRR1310008 SRR1310136 SRR1311400 SRR1311575 SRR1311794 SRR1312428 SRR1314958 SRR1315269 SRR1315866 SRR1316815 SRR1320280 SRR1323043 SRR1323746 SRR1324371 SRR1327593 SRR1328487 SRR1396078 SRR1396595 SRR1396640 SRR1397008 SRR1399028 SRR1399201 SRR1401424 SRR1404640 SRR1413522 SRR1414595 SRR1416434 SRR1417047 SRR1417827 SRR1417912 SRR1418992 SRR1419187 SRR…
GTEx	Brain frontal cortex	SRR1072367 SRR1077405 SRR1084649 SRR1084842 SRR1085495 SRR1099499 SRR1102055 SRR1314163 SRR1315970 SRR1316940 SRR1317344 SRR1318163 SRR1320115 SRR1320963 SRR1326179 SRR1328895 SRR1331579 SRR1333741 SRR1335446 SRR1336548 SRR1337098 SRR1337412 SRR1340508 SRR595926 SRR599510 SRR600361 SRR601500 SRR602314 SRR602516 SRR602704 SRR604262 SRR604456 SRR607337 SRR612563 SRR613627 SRR614802 SRR657127 SRR657…
GTEx	Brain hippocampus	SRR1088389 SRR1093773 SRR1096851 SRR1097978 SRR1312743 SRR1318067 SRR1319158 SRR1319539 SRR1322768 SRR1323196 SRR1323536 SRR1325964 SRR1328035 SRR1329090 SRR1334440 SRR1335047 SRR1337431 SRR1338584 SRR1339387 SRR1340463 SRR1341898 SRR1348339 SRR598768 SRR600724 SRR602169 SRR603658 SRR607935 SRR608456 SRR613474 SRR613735 SRR614814 SRR656564 SRR658977 SRR659472 SRR659673 SRR660103 SRR660733 SRR6609…
GTEx	Brain hypothalamus	SRR1071289 SRR1071880 SRR1072504 SRR1072797 SRR1080172 SRR1080835 SRR1083100 SRR1086635 SRR1092706 SRR1311182 SRR1313426 SRR1315721 SRR1315949 SRR1316535 SRR1316921 SRR1316963 SRR1317494 SRR1317596 SRR1319837 SRR1319970 SRR1320342 SRR1320873 SRR1320916 SRR1325332 SRR1325927 SRR1328599 SRR598862 SRR601169 SRR602131 SRR602193 SRR604318 SRR608230 SRR608574 SRR613114 SRR613354 SRR614083 SRR614443 SRR…
GTEx	Brain nucleus accumbens	SRR1070986 SRR1076072 SRR1079281 SRR1082759 SRR1087031 SRR1096966 SRR1099168 SRR1103048 SRR1311285 SRR1313361 SRR1313642 SRR1313951 SRR1314998 SRR1318372 SRR1320180 SRR1321183 SRR1321552 SRR1322555 SRR1323130 SRR1323764 SRR597927 SRR598196 SRR598253 SRR600348 SRR600560 SRR601122 SRR601201 SRR602808 SRR607141 SRR612731 SRR613042 SRR613438 SRR613579 SRR654886 SRR655134 SRR655649 SRR655923 SRR656167…
GTEx	Brain putamen	SRR1075898 SRR1085662 SRR1087152 SRR1098336 SRR1099023 SRR1313932 SRR1316127 SRR1320012 SRR1321046 SRR1321462 SRR1324043 SRR1330675 SRR1331466 SRR1331534 SRR1332048 SRR1334741 SRR1335064 SRR1337074 SRR1339530 SRR1341008 SRR1341521 SRR1343281 SRR1345478 SRR1348861 SRR1358561 SRR1360718 SRR1364739 SRR1366433 SRR598276 SRR598894 SRR600533 SRR601287 SRR602540 SRR607538 SRR608368 SRR614155 SRR614455 S…
GTEx	Brain spinal cord	SRR1073755 SRR1079168 SRR1085782 SRR1120755 SRR1310623 SRR1315994 SRR1320071 SRR1321853 SRR1321966 SRR1323603 SRR1323807 SRR1325401 SRR1330498 SRR1333694 SRR1336481 SRR1336727 SRR1340133 SRR1343879 SRR1346813 SRR1350525 SRR1362777 SRR1363633 SRR1363992 SRR1368856 SRR1369148 SRR1369219 SRR1370129 SRR1370173 SRR1383018 SRR1387989 SRR1388007 SRR1396659 SRR1401295 SRR602598 SRR602871 SRR612311 SRR612…
GTEx	Brain substantia nigra	SRR1078879 SRR1079591 SRR1084484 SRR1310113 SRR1315145 SRR1316254 SRR1328919 SRR1330546 SRR1335688 SRR1338923 SRR1359673 SRR1360744 SRR1360868 SRR1374414 SRR1386818 SRR1389348 SRR1399092 SRR1410448 SRR1410956 SRR1413959 SRR1414684 SRR1415337 SRR1416889 SRR1419148 SRR597977 SRR599486 SRR601787 SRR603397 SRR604050 SRR604074 SRR608598 SRR612455 SRR612623 SRR615467 SRR615934 SRR655111 SRR655590 SRR65…
GTEx	Breast	SRR1068977 SRR1068999 SRR1070208 SRR1070260 SRR1070738 SRR1071084 SRR1071905 SRR1074860 SRR1075484 SRR1076219 SRR1076441 SRR1077139 SRR1077920 SRR1078258 SRR1079948 SRR1081023 SRR1082859 SRR1083052 SRR1083959 SRR1084079 SRR1084674 SRR1086538 SRR1086772 SRR615910 SRR655447 SRR655852 SRR656911 SRR656970 SRR657018 SRR657528 SRR658105 SRR658319 SRR658409 SRR659223 SRR660248 SRR660283 SRR662306 SRR662…
GTEx	Cervix ectocervix	SRR1075223 SRR1088832 SRR1089562 SRR1096876 SRR1097035 SRR1097574
GTEx	Cervix endocervix	SRR1077239 SRR1089833 SRR1096057 SRR1098612 SRR1343393
GTEx	Colon sigmoid	SRR1069943 SRR1074337 SRR1077380 SRR1081068 SRR1083504 SRR1083678 SRR1084505 SRR1086020 SRR1087271 SRR1090431 SRR1091524 SRR1092493 SRR1093366 SRR1102198 SRR1102224 SRR1102998 SRR1308269 SRR1312577 SRR1312666 SRR1312784 SRR1317110 SRR1317653 SRR1318624 SRR1319038 SRR1320445 SRR1320490 SRR1321377 SRR1322070 SRR1323002 SRR1323215 SRR1324473 SRR1327454 SRR1327505 SRR1327527 SRR1327570 SRR1328528 SRR…
GTEx	Colon transverse	SRR1069850 SRR1069991 SRR1072578 SRR1073217 SRR1073655 SRR1073971 SRR1074239 SRR1074314 SRR1075078 SRR1075729 SRR1076940 SRR1077066 SRR1077667 SRR1078278 SRR1078948 SRR1079567 SRR1080222 SRR1080951 SRR1081116 SRR1081332 SRR1081493 SRR1081813 SRR1082238 SRR1083125 SRR1083456 SRR1083868 SRR1085235 SRR1085259 SRR1086164 SRR1087704 SRR1087752 SRR1089207 SRR1090119 SRR1090334 SRR1090383 SRR1090626 SRR…
GTEx	Esophagus gastro	SRR1068687 SRR1071131 SRR1074214 SRR1074839 SRR1078660 SRR1078709 SRR1079306 SRR1085110 SRR1085900 SRR1087127 SRR1087942 SRR1088934 SRR1091008 SRR1091767 SRR1092865 SRR1096432 SRR1096595 SRR1099475 SRR1099570 SRR1100005 SRR1100917 SRR1100965 SRR1101717 SRR1102923 SRR1103143 SRR1308357 SRR1309314 SRR1309333 SRR1309833 SRR1310777 SRR1310997 SRR1311853 SRR1313770 SRR1316214 SRR1316277 SRR1316852 SRR…
GTEx	Esophagus mucosa	SRR1069231 SRR1069255 SRR1069328 SRR1069666 SRR1069871 SRR1070036 SRR1070060 SRR1070620 SRR1070665 SRR1071207 SRR1071499 SRR1072055 SRR1072297 SRR1072388 SRR1072480 SRR1073631 SRR1074450 SRR1074502 SRR1074578 SRR1075458 SRR1075603 SRR1076195 SRR1076705 SRR1076801 SRR1077310 SRR1077356 SRR1077619 SRR1077850 SRR1078140 SRR1078538 SRR807679 SRR807703 SRR809406 SRR809919 SRR812294 SRR812318 SRR813283…
GTEx	Esophagus muscularis	SRR1068929 SRR1069074 SRR1069758 SRR1069895 SRR1070332 SRR1070429 SRR1071011 SRR1071060 SRR1072269 SRR1072412 SRR1072432 SRR1072554 SRR1073191 SRR1074602 SRR1074815 SRR1074884 SRR1075004 SRR1075054 SRR1075294 SRR1075555 SRR1075947 SRR1076170 SRR1076535 SRR1076681 SRR1076964 SRR1077575 SRR1077599 SRR1077874 SRR1077992 SRR808299 SRR809113 SRR809534 SRR811515 SRR811915 SRR812128 SRR814003 SRR814028 …
GTEx	Fallopian tube	SRR1071359 SRR1074140 SRR1076584 SRR1082520 SRR1083776 SRR1101693 SRR811938
GTEx	Heart atrial	SRR1069690 SRR1075631 SRR1075997 SRR1077115 SRR1077528 SRR1080438 SRR1084892 SRR1086889 SRR1088340 SRR1088734 SRR1090483 SRR1092889 SRR1093243 SRR1093269 SRR1094192 SRR1098288 SRR1102756 SRR1308200 SRR1308674 SRR1309856 SRR1311109 SRR1312482 SRR1313853 SRR1314851 SRR1315393 SRR654940 SRR656300 SRR657695 SRR658481 SRR660756 SRR662641 SRR663014 SRR663100 SRR664743 SRR807727 SRR807877 SRR808327 SRR8…
GTEx	Heart left ventricle	SRR598148 SRR598509 SRR598589 SRR599025 SRR599086 SRR599249 SRR599380 SRR600474 SRR600829 SRR600852 SRR600924 SRR601239 SRR601613 SRR601645 SRR601868 SRR601986 SRR602106 SRR602437 SRR602461 SRR603449 SRR603918 SRR603968 SRR604122 SRR604174 SRR604206 SRR604230 SRR606939 SRR607252 SRR607313 SRR607970 SRR608096 SRR608480 SRR612335 SRR612719 SRR612875 SRR613186 SRR613462 SRR613510 SRR613759 SRR614215…
GTEx	Kidney	SRR1071807 SRR1080366 SRR1085759 SRR1089504 SRR1105272 SRR1314940 SRR1317086 SRR1325483 SRR1328447 SRR1329154 SRR1340662 SRR1362263 SRR1377578 SRR1380931 SRR1396700 SRR1416516 SRR1420649 SRR1432650 SRR1433066 SRR1435730 SRR1437274 SRR1442708 SRR1443092 SRR1445835 SRR1447631 SRR1452888 SRR1456711 SRR1465871 SRR1468426 SRR1469746 SRR1486080 SRR1490658 SRR1500261 SRR2135353 SRR2135396 SRR809943 SRR8…
GTEx	Liver	SRR1069141 SRR1070689 SRR1071668 SRR1073435 SRR1075102 SRR1075804 SRR1076022 SRR1080117 SRR1080294 SRR1081184 SRR1082151 SRR1083983 SRR1086256 SRR1087007 SRR1087321 SRR1089446 SRR1090095 SRR1090556 SRR1091865 SRR1093861 SRR1095383 SRR1095913 SRR1098737 SRR1100991 SRR1101883 SRR1102152 SRR1102899 SRR1105248 SRR1120939 SRR1310433 SRR1312266 SRR1313807 SRR1316096 SRR1317532 SRR1317554 SRR1321877 SRR…
GTEx	Lung	SRR1070015 SRR1070358 SRR1071568 SRR1072150 SRR1073119 SRR1074769 SRR1081283 SRR1084602 SRR1084766 SRR1086728 SRR1087559 SRR1091670 SRR1095695 SRR1098074 SRR1098785 SRR1098998 SRR1099286 SRR1099546 SRR1102079 SRR1102804 SRR1307615 SRR1308239 SRR1308504 SRR1308939 SRR1309452 SRR1309468 SRR1309490 SRR1310313 SRR1310520 SRR1310797 SRR1310959 SRR1310975 SRR1312209 SRR1312522 SRR1312558 SRR1312865 SRR…
GTEx	Minor salivary gland	SRR1071105 SRR1078392 SRR1080790 SRR1081589 SRR1097245 SRR1100608 SRR1315412 SRR1318089 SRR1321897 SRR1325201 SRR1328715 SRR1330723 SRR1331771 SRR1338384 SRR1339987 SRR1340260 SRR1348929 SRR1353600 SRR1356057 SRR1358391 SRR1376380 SRR1376450 SRR1376741 SRR1381185 SRR1382978 SRR1385690 SRR1386927 SRR1388459 SRR1389955 SRR1397720 SRR1400931 SRR1404339 SRR1405147 SRR1406135 SRR1406348 SRR1407044 SRR…
GTEx	Muscle	SRR1068855 SRR1071231 SRR1071594 SRR1071955 SRR1074359 SRR1074670 SRR1074719 SRR1077288 SRR1077805 SRR1080766 SRR1084369 SRR1084417 SRR1085519 SRR1087245 SRR1087825 SRR1088581 SRR1089424 SRR1089901 SRR1090265 SRR1092349 SRR1092985 SRR1094051 SRR1095720 SRR1096174 SRR1096662 SRR1098474 SRR1098879 SRR1100588 SRR1102830 SRR1105057 SRR812773 SRR813656 SRR813802 SRR813983 SRR815020 SRR815044 SRR815470…
GTEx	Nerve	SRR1070086 SRR1070159 SRR1070597 SRR1072724 SRR1073553 SRR1074550 SRR1075384 SRR1075825 SRR1076559 SRR1079636 SRR1079850 SRR1080093 SRR1082059 SRR1082809 SRR1086417 SRR1087079 SRR1088706 SRR1090070 SRR1091184 SRR1092062 SRR1095334 SRR1096007 SRR1096222 SRR1096478 SRR1096500 SRR1096806 SRR1097055 SRR1098385 SRR1310455 SRR1310645 SRR1311131 SRR1311308 SRR1312370 SRR1312464 SRR813704 SRR814052 SRR81…
GTEx	Ovary	SRR1071475 SRR1073389 SRR1073878 SRR1075360 SRR1078042 SRR1078636 SRR1078735 SRR1081987 SRR1082352 SRR1082471 SRR1085565 SRR1085736 SRR1086212 SRR1086656 SRR1088856 SRR1089134 SRR1090698 SRR1090928 SRR1091164 SRR1092038 SRR1093601 SRR1093747 SRR1096458 SRR1097124 SRR1097148 SRR1098807 SRR1099310 SRR1099669 SRR1101453 SRR1101859 SRR1102005 SRR1102780 SRR1120276 SRR1312446 SRR1315495 SRR1316513 SRR…
GTEx	Pancreas	SRR1069352 SRR1070403 SRR1070764 SRR1071519 SRR1072007 SRR1072104 SRR1072972 SRR1073021 SRR1073167 SRR1073991 SRR1074090 SRR1074385 SRR1075174 SRR1075336 SRR1076244 SRR1076868 SRR1078066 SRR1079754 SRR1080624 SRR1082080 SRR1082544 SRR1084128 SRR1084323 SRR1085187 SRR1085310 SRR1086070 SRR1087728 SRR1088291 SRR1088413 SRR1088537 SRR1089537 SRR1089688 SRR1091032 SRR1091144 SRR1092937 SRR1093340 SRR…
GTEx	Pituitary	SRR1076393 SRR1077455 SRR1077708 SRR1077968 SRR1082664 SRR1082685 SRR1089785 SRR1096101 SRR1096339 SRR1101612 SRR1309119 SRR1309638 SRR1310817 SRR1311599 SRR1311709 SRR1311958 SRR1317963 SRR1318026 SRR1319946 SRR1321650 SRR1323977 SRR1324141 SRR1324184 SRR1325161 SRR1325944 SRR1326408 SRR1326797 SRR1328143 SRR1331962 SRR1332024 SRR1332904 SRR1336029 SRR1336529 SRR1337321 SRR1339007 SRR1340241 SRR…
GTEx	Prostate	SRR1069209 SRR1069514 SRR1073069 SRR1074410 SRR1075126 SRR1075530 SRR1076120 SRR1077429 SRR1078164 SRR1078684 SRR1078855 SRR1080318 SRR1080696 SRR1081789 SRR1082496 SRR1083732 SRR1086441 SRR1086514 SRR1086869 SRR1091645 SRR1091990 SRR1092444 SRR1092468 SRR1092636 SRR1092913 SRR1093075 SRR1093697 SRR1096081 SRR1097344 SRR1098686 SRR1099402 SRR1105441 SRR1308860 SRR1310939 SRR1312002 SRR1315353 SRR…
GTEx	Skin	SRR1069048 SRR1070232 SRR1070888 SRR1073605 SRR1074289 SRR1075247 SRR1076292 SRR1077263 SRR1077898 SRR1079434 SRR1083215 SRR1083579 SRR1084299 SRR1087801 SRR1091597 SRR1094216 SRR1095503 SRR1096408 SRR1098216 SRR1100703 SRR1309920 SRR1309985 SRR1310053 SRR1311153 SRR1311224 SRR1311916 SRR1312124 SRR1312244 SRR1312645 SRR1312934 SRR1313494 SRR1314036 SRR1314137 SRR1314728 SRR1314810 SRR1315912 SRR…
GTEx	Small intestine	SRR1070133 SRR1071181 SRR1072602 SRR1074934 SRR1076046 SRR1076465 SRR1077728 SRR1079973 SRR1084154 SRR1085378 SRR1087680 SRR1310497 SRR1311731 SRR1313664 SRR1319059 SRR1319301 SRR1321483 SRR1326449 SRR1326845 SRR1329508 SRR1330371 SRR1337749 SRR1337930 SRR1338402 SRR1339086 SRR1340762 SRR1340782 SRR1343136 SRR1344079 SRR1344364 SRR1351907 SRR1354400 SRR1356327 SRR1358803 SRR1359027 SRR1359587 SRR…
GTEx	Spleen	SRR1069303 SRR1069400 SRR1069539 SRR1072456 SRR1073507 SRR1073947 SRR1074526 SRR1075198 SRR1076369 SRR1077549 SRR1077944 SRR1079046 SRR1079782 SRR1080600 SRR1082447 SRR1084055 SRR1085039 SRR1085087 SRR1086915 SRR1086935 SRR1086983 SRR1089230 SRR1309597 SRR1310604 SRR1311205 SRR1311980 SRR1314054 SRR1318732 SRR1319690 SRR1323788 SRR1324062 SRR1326225 SRR1327279 SRR1327747 SRR1328339 SRR1334200 SRR…
GTEx	Stomach	SRR1068953 SRR1069166 SRR1069714 SRR1069778 SRR1070382 SRR1070549 SRR1070884 SRR1071761 SRR1072199 SRR1072700 SRR1072821 SRR1072920 SRR1073459 SRR1074066 SRR1075874 SRR1076268 SRR1076417 SRR1076990 SRR1078090 SRR1078759 SRR1079900 SRR1080672 SRR1081092 SRR1081235 SRR1081717 SRR1081935 SRR1082933 SRR1082957 SRR1083149 SRR1083191 SRR1083262 SRR1083360 SRR1083408 SRR1084252 SRR1085450 SRR1087101 SRR…
GTEx	Testis	SRR1068788 SRR1068905 SRR1069734 SRR1070479 SRR1071379 SRR1071429 SRR1072845 SRR1073531 SRR1075607 SRR1076490 SRR1077753 SRR1078299 SRR1078612 SRR1079455 SRR1079612 SRR1080022 SRR1080811 SRR1080859 SRR1081357 SRR1081401 SRR1081449 SRR1081614 SRR1081663 SRR1081688 SRR1082307 SRR1083554 SRR1084347 SRR1087055 SRR1087535 SRR1088241 SRR1308288 SRR1309425 SRR1311329 SRR1312288 SRR1314014 SRR807517 SRR8…
GTEx	Thyroid	SRR597952 SRR598068 SRR598100 SRR598364 SRR598565 SRR598645 SRR599122 SRR599346 SRR599412 SRR601157 SRR601359 SRR601525 SRR601549 SRR601843 SRR601962 SRR602338 SRR602389 SRR602951 SRR602978 SRR603036 SRR603268 SRR603726 SRR603834 SRR603942 SRR604148 SRR604294 SRR604342 SRR607502 SRR607679 SRR607705 SRR608064 SRR608120 SRR608512 SRR613018 SRR613258 SRR613402 SRR613711 SRR613795 SRR613975 SRR614023…
GTEx	Uterus	SRR1069466 SRR1071737 SRR1073483 SRR1074430 SRR1075850 SRR1077159 SRR1077211 SRR1077996 SRR1078114 SRR1078188 SRR1078212 SRR1079213 SRR1079408 SRR1079874 SRR1080342 SRR1082128 SRR1084553 SRR1085358 SRR1086369 SRR1309745 SRR1313991 SRR1319242 SRR1319991 SRR1321720 SRR1323234 SRR1329423 SRR1330082 SRR1336682 SRR1338468 SRR1339258 SRR1343943 SRR1353686 SRR1358126 SRR1360280 SRR1361138 SRR1361838 SRR…
GTEx	Vagina	SRR1070286 SRR1070789 SRR1071832 SRR1072129 SRR1073045 SRR1073095 SRR1075150 SRR1076892 SRR1079143 SRR1079356 SRR1079686 SRR1079706 SRR1080534 SRR1080580 SRR1082423 SRR1083171 SRR1083337 SRR1084228 SRR1087463 SRR1089106 SRR1089761 SRR1093124 SRR1093410 SRR1093814 SRR1095599 SRR1097728 SRR1101061 SRR1101907 SRR1313747 SRR1318390 SRR1320650 SRR1322115 SRR1323957 SRR1328464 SRR1330018 SRR1330450 SRR…
GTEx	Whole blood	SRR1069024 SRR1070813 SRR1071931 SRR1072345 SRR1072529 SRR1072871 SRR1073679 SRR1074646 SRR1076511 SRR1076847 SRR1077503 SRR1079259 SRR1079660 SRR1080998 SRR1081712 SRR1083432 SRR1083657 SRR1084577 SRR1084720 SRR1087487 SRR1087654 SRR1088168 SRR812970 SRR813019 SRR813339 SRR813560 SRR813935 SRR814317 SRR814363 SRR814844 SRR814868 SRR815494 SRR816250 SRR816589 SRR816745 SRR816920 SRR817046 SRR8172…
Dataset	Tissue	TCGA Submitter ID	File ID
TCGA	Breast cancer	TCGA-3C-AAAU	4c68dee0.d1f5.4c6c.86bd.d4aad85ce6fb
TCGA	Breast cancer	TCGA-3C-AALI	f84ccc77.6b78.4a1b.8862.e97038d0182c
TCGA	Breast cancer	TCGA-3C-AALK	4d56cc4d.a1ef.4044.91f2.b0c71e3d18f1
TCGA	Breast cancer	TCGA-5L-AAT0	01db8cf4.ace7.4ef6.8ad6.5e511c2b3175
TCGA	Breast cancer	TCGA-5T-A9QA	b0eaece8.d2b7.42e5.bb0e.072ce5273ce1
TCGA	Breast cancer	TCGA-A1-A0SB	fa7a13d8.80b6.46dc.938a.af0d17b61a4e
TCGA	Breast cancer	TCGA-A1-A0SD	e9643c1e.19dc.4c1e.96d0.36725f29080b
TCGA	Breast cancer	TCGA-A1-A0SE	9e592817.2660.40f6.b3a2.58b164af3778
TCGA	Breast cancer	TCGA-A1-A0SF	6f3b0c29.f679.4f63.a665.7d2e0599ae40
TCGA	Breast cancer	TCGA-A1-A0SG	b79bc87e.0fcf.4015.9948.d7a544a9fffc
TCGA	Breast cancer	TCGA-A1-A0SH	729a67a4.ed1a.498d.acdd.f4de8497b0ca
TCGA	Breast cancer	TCGA-A1-A0SI	02663fbf.3402.45fa.aa2e.093f280414e7
TCGA	Breast cancer	TCGA-A1-A0SJ	e6eaa035.b1ee.4cbd.87bb.de3b281953d3
TCGA	Breast cancer	TCGA-A1-A0SK	8c4f4470.7697.48fd.88e8.32bcd09c7512
TCGA	Breast cancer	TCGA-A1-A0SN	3518bd71.72f3.4e54.b94b.c3093ba8f56d
TCGA	Breast cancer	TCGA-A1-A0SO	641aa038.f59d.4ac4.a4b5.36da413e8bd3
TCGA	Breast cancer	TCGA-A1-A0SP	44073c3b.c0ca.48ad.992d.a8c4b11a07de
TCGA	Breast cancer	TCGA-A1-A0SQ	6f0bdf0a.57cc.4e8c.8131.b37f04d1fa7e
TCGA	Breast cancer	TCGA-A2-A04N	eeaf10ee.2590.4943.9251.669cba2a6bcc
TCGA	Breast cancer	TCGA-A2-A04P	4f76f8c6.d5a2.4fb4.975e.17d04ec3a87c
TCGA	Breast cancer	TCGA-A2-A04Q	11a03fd6.55e2.4abd.9b09.8b3e4d9e269b
TCGA	Breast cancer	TCGA-A2-A04R	8c00525c.68f6.423f.a222.8e84e2d2b2f3
TCGA	Breast cancer	TCGA-A2-A04T	8d6576c5.524d.44f9.9179.f9eb1683ed01
TCGA	Breast cancer	TCGA-A2-A04U	d1f2fd8d.b288.4212.95d9.4a8d58449620
TCGA	Breast cancer	TCGA-A2-A04V	6b29e43d.1917.4a73.88bf.46a9177bcfe4
TCGA	Breast cancer	TCGA-A2-A04W	121d7e31.227d.4d40.a68e.95e15c6963eb
TCGA	Breast cancer	TCGA-A2-A04X	a0e26342.a08e.4cea.a559.a62a5f460849
TCGA	Breast cancer	TCGA-A2-A04Y	cfcaa7df.f077.4ef0.afe2.c4fd1ff5a956
TCGA	Breast cancer	TCGA-A2-A0CK	d54fd9ec.d990.4153.8f70.f43b8537e6de
TCGA	Breast cancer	TCGA-A2-A0CL	e5d69625.cd7e.43df.9163.f116431c2e93
TCGA	Breast cancer	TCGA-A2-A0CM	9e557c49.0c3c.4579.a25f.1a440166af6f
TCGA	Breast cancer	TCGA-A2-A0CO	ee5f53bc.1887.49fb.b615.babed48d1d30
TCGA	Breast cancer	TCGA-A2-A0CP	422c799d.167b.426e.94d0.8f8ae8206ab7
TCGA	Breast cancer	TCGA-A2-A0CQ	ab484a1b.fc00.41a8.b81e.6bd5581a9934
TCGA	Breast cancer	TCGA-A2-A0CR	f78ab8bf.82ce.4a1d.a946.d310c0213545
TCGA	Breast cancer	TCGA-A2-A0CS	30899f4c.1250.4cc7.9c89.9b237c0e8127
TCGA	Breast cancer	TCGA-A2-A0CT	56d2fb12.72fd.4df7.8678.596767ca5651
TCGA	Breast cancer	TCGA-A2-A0CU	f45cf639.444b.46bf.89d2.a678d4eecefc
TCGA	Breast cancer	TCGA-A2-A0CV	6b5d4d21.06c7.46f8.a9d1.79c0ac73f118
TCGA	Breast cancer	TCGA-A2-A0CW	c24b8d96.4bb0.453b.b0a1.393049546774
TCGA	Breast cancer	TCGA-A2-A0CX	9b54f8e5.045d.456b.a852.04f1720282fd
TCGA	Breast cancer	TCGA-A2-A0CY	f8b4d20d.4be2.4fdf.a474.883301107817
TCGA	Breast cancer	TCGA-A2-A0CZ	b323b847.d399.48d5.ad6f.20e6151e7138
TCGA	Breast cancer	TCGA-A2-A0D0	1b2c3d03.0c5e.4918.b233.73142d295c58
TCGA	Breast cancer	TCGA-A2-A0D1	834d1367.3a13.4306.9c99.333d9950540b
TCGA	Breast cancer	TCGA-A2-A0D2	a8c4912a.efd4.45b6.acb7.5b93d0c01b06
TCGA	Breast cancer	TCGA-A2-A0D3	e1088eaa.74b1.421d.a729.f76d90b136c8
TCGA	Breast cancer	TCGA-A2-A0D4	3292b1e4.015d.4c24.b8a7.8535a78a59d4
TCGA	Breast cancer	TCGA-A2-A0EM	49bb9046.a902.4711.a616.63bfa3bd7017
TCGA	Breast cancer	TCGA-A2-A0EN	768bdddd.6162.48b5.abab.a4c82ecdd8d2
TCGA	Breast cancer	TCGA-A2-A0EO	557753bf.8846.4ae4.88f1.2e83c4f91158
TCGA	Breast cancer	TCGA-A2-A0EP	611f9b55.69f9.42f4.a774.76c375b9cc33
TCGA	Breast cancer	TCGA-A2-A0EQ	5c870516.205a.4075.9e60.d051cf2e87fe
TCGA	Breast cancer	TCGA-A2-A0ER	f9f9fdf1.7087.475d.a00e.2fbc521bc78f
TCGA	Breast cancer	TCGA-A2-A0ES	04b5d18e.88c4.403f.987a.63b048808a87
TCGA	Breast cancer	TCGA-A2-A0ET	9b9ad36f.9396.4ac1.96c4.2b09e2da0fa6
TCGA	Breast cancer	TCGA-A2-A0EU	2d5f7e76.4966.469b.b447.da56dc7f36d6
TCGA	Breast cancer	TCGA-A2-A0EV	20a8205e.0de8.4e25.acf2.24a359e6cd29
TCGA	Breast cancer	TCGA-A2-A0EW	3580f4bd.1a6a.4bdc.aead.ddcf18f7be49
TCGA	Breast cancer	TCGA-A2-A0EY	ec338143.1d9d.4131.821c.7fe9066bc8cd
TCGA	Breast cancer	TCGA-A2-A0ST	9486123c.9373.45ed.b792.fda9f55ae978
TCGA	Breast cancer	TCGA-A2-A0SU	5f56c873.388f.4cae.a904.95a3fd18790c
TCGA	Breast cancer	TCGA-A2-A0SV	4b84862b.12d0.438f.99fe.cca264f0e160
TCGA	Breast cancer	TCGA-A2-A0SW	9eb36bc0.c086.470f.905c.45e2984db1b5
TCGA	Breast cancer	TCGA-A2-A0SX	7e9da5f9.d452.4a42.991e.040fb04a1078
TCGA	Breast cancer	TCGA-A2-A0SY	4b4f4639.4491.4190.b730.34093f1b907b
TCGA	Breast cancer	TCGA-A2-A0T0	09291c16.3a2d.4d7c.8a50.771b8e7e6ca8
TCGA	Breast cancer	TCGA-A2-A0T1	5b39ccf2.79bf.401f.8271.2c162b73cb85
TCGA	Breast cancer	TCGA-A2-A0T2	d85d2847.d307.4505.a41b.c7f0b54199b0
TCGA	Breast cancer	TCGA-A2-A0T3	82e41a84.23db.4722.bce5.92d881c12e18
TCGA	Breast cancer	TCGA-A2-A0T4	67e7875f.79cc.46bb.9a09.b2edee1ddd60
TCGA	Breast cancer	TCGA-A2-A0T5	b9b2c998.a700.413b.80f6.4e7b2fb849b3
TCGA	Breast cancer	TCGA-A2-A0T6	dad48e02.544d.47f8.ae26.7c35bede3c34
TCGA	Breast cancer	TCGA-A2-A0T7	37d8b595.f62f.454f.8e80.16073d34ce7e
TCGA	Breast cancer	TCGA-A2-A0YC	1657bc3b.7477.4194.aa80.edc27ea4380d
TCGA	Breast cancer	TCGA-A2-A0YD	6ff9d492.3045.4789.922c.e9df8bd62814
TCGA	Breast cancer	TCGA-A2-A0YE	4698800f.0a6c.4d53.971d.6c0b014d8823
TCGA	Breast cancer	TCGA-A2-A0YF	55a5f358.3687.4db3.8590.19f69cd44a6b
TCGA	Breast cancer	TCGA-A2-A0YG	e3923607.53ae.48d8.af63.1daf7fe6416a
TCGA	Breast cancer	TCGA-A2-A0YH	cdce3cfd.653e.4366.9663.372c117b8a1a
TCGA	Breast cancer	TCGA-A2-A0YI	11a3f146.efad.4f7b.99e7.c21968a3a36e
TCGA	Breast cancer	TCGA-A2-A0YJ	28489b8e.5eb9.4d8a.a162.828ee46f4700
TCGA	Breast cancer	TCGA-A2-A0YK	c25590ba.76e7.4074.a67a.4fdee7ccf7c3
TCGA	Breast cancer	TCGA-A2-A0YL	1f61d9be.144b.4992.9b90.12cac0a07e69
TCGA	Breast cancer	TCGA-A2-A0YM	c4219318.5dc7.412d.afa6.f67d3089b502
TCGA	Breast cancer	TCGA-A2-A0YT	109db89b.38de.4743.9efc.4b38d8f86fb7
TCGA	Breast cancer	TCGA-A2-A1FV	70303f3e.5e91.473e.9cb4.9ebefdcc67d6
TCGA	Breast cancer	TCGA-A2-A1FW	5bd332f4.cbab.4b70.9bc2.193b7ad25c22
TCGA	Breast cancer	TCGA-A2-A1FX	f3b787a4.ad87.489d.bee4.16ce290c1bf5
TCGA	Breast cancer	TCGA-A2-A1FZ	0be173f6.11c3.40aa.b842.c8f4c0d044eb
TCGA	Breast cancer	TCGA-A2-A1G0	8b23d56e.b267.4161.aa31.7a3ee35b580a
TCGA	Breast cancer	TCGA-A2-A1G1	3a694e2a.b4fd.485b.b467.a26be4c0358f
TCGA	Breast cancer	TCGA-A2-A1G4	78cfdc75.85f8.4ceb.bc96.e83dc7d09fbd
TCGA	Breast cancer	TCGA-A2-A1G6	78644d3b.4277.4bbc.96e2.0d23a28995da
TCGA	Breast cancer	TCGA-A2-A259	576be8f6.bc1a.47b8.bc59.d3b7d2aaf538
TCGA	Breast cancer	TCGA-A2-A25A	1a00aa25.fd76.4223.8474.3a408dc6a002
TCGA	Breast cancer	TCGA-A2-A25B	efc17344.ee9b.4fa4.bb52.6c7417f618a1
TCGA	Breast cancer	TCGA-A2-A25C	2c8a02d8.1b4b.498d.b327.70b5ffd88e2d
TCGA	Breast cancer	TCGA-A2-A25D	2efac6c3.fb3a.40fd.b256.71b93cec9c90
TCGA	Breast cancer	TCGA-A2-A25F	07a5dbaf.2c79.4d5b.b6ea.99b8df0fcafc
TCGA	Breast cancer	TCGA-A2-A3KC	44db8bdb.514b.4cac.8721.0c8e9cea34cd
TCGA	Breast cancer	TCGA-A2-A3KD	b0cd115d.94e4.4ee8.9007.87b17b6653d5
TCGA	Breast cancer	TCGA-A2-A3XS	9c6c3423.72cd.43ec.a6a6.e032a240a547
TCGA	Breast cancer	TCGA-A2-A3XT	c3bed2ce.178d.4c11.8a78.2eb759714769
TCGA	Breast cancer	TCGA-A2-A3XU	d532fe13.3f74.481a.8b69.fc4dcb580fe3
TCGA	Breast cancer	TCGA-A2-A3XV	d4c18dc2.6516.41df.8794.ed863af36918
TCGA	Breast cancer	TCGA-A2-A3XW	4ae467f3.9cc8.4832.b97b.c144c09a94d3
TCGA	Breast cancer	TCGA-A2-A3XX	f00b1c59.864c.4bf6.8bd4.7822051d2999
TCGA	Breast cancer	TCGA-A2-A3XY	944a0060.a889.44a3.af04.3e12b9cfee56
TCGA	Breast cancer	TCGA-A2-A3XZ	a43ff34e.63bb.4227.8199.adc7bf21915a
TCGA	Breast cancer	TCGA-A2-A3Y0	37e95fd1.341f.4fc4.bc1a.0399de0c5c32
TCGA	Breast cancer	TCGA-A2-A4RW	967a6924.377b.45a8.99db.bf40a0742934
TCGA	Breast cancer	TCGA-A2-A4RX	be23ba37.5976.4dea.8f14.e2a55929afba
TCGA	Breast cancer	TCGA-A2-A4RY	c63dc837.db27.4cbe.8486.16d6419aee34
TCGA	Breast cancer	TCGA-A2-A4S0	da7ed7c5.eb3f.4dc8.adf9.a8ea6c09d230
TCGA	Breast cancer	TCGA-A2-A4S1	99728174.5e5b.4a1d.a6d7.0eacfa8c6acd
TCGA	Breast cancer	TCGA-A2-A4S2	a5fc268e.e068.4b7b.b891.71d07f0a3ee0
TCGA	Breast cancer	TCGA-A2-A4S3	069a5669.8b39.4556.b337.919089fb00a2
TCGA	Breast cancer	TCGA-A7-A0CD	1bd4a984.186d.4d3c.9757.a51c3440b9aa
TCGA	Breast cancer	TCGA-A7-A0CE	14201682.0c8d.49c7.a5e1.7026e1a07b69
TCGA	Breast cancer	TCGA-A7-A0CG	696c2c1b.4216.45e1.b7bb.b2c20fd04fe8
TCGA	Breast cancer	TCGA-A7-A0CJ	d821773c.c7e0.49ad.a48e.fe9c26c9e828
TCGA	Breast cancer	TCGA-A7-A0D9	c0ecd314.9d99.48ec.83f1.5a0c1ed656aa
TCGA	Breast cancer	TCGA-A7-A0DA	37b4add1.aec5.4b42.941a.3620b2720860
TCGA	Breast cancer	TCGA-A7-A13F	75898a6d.75e4.4dca.a7ed.c11056e0c9c4
TCGA	Breast cancer	TCGA-A7-A13G	3dc29392.b439.4bb3.93d7.f52ffceb3b9e
TCGA	Breast cancer	TCGA-A7-A13H	acb20fd7.4dba.4300.8179.8338ce4aacf2
TCGA	Breast cancer	TCGA-A7-A26F	07a25e72.0cd1.4aa0.8da8.3471f5233fee
TCGA	Breast cancer	TCGA-A7-A26G	af0d3e27.caa1.4954.a82b.a3dbcb1b9eed
TCGA	Breast cancer	TCGA-A7-A26H	3fcbaab0.2024.40f5.86ec.ffa0511d0e02
TCGA	Breast cancer	TCGA-A7-A26I	6909da3f.63e0.46f7.aed8.47a429caab33
TCGA	Breast cancer	TCGA-A7-A2KD	fe7ddd1f.9b43.4d43.bc42.5b0c661ff232
TCGA	Breast cancer	TCGA-A7-A3IY	2f3edeb7.f12c.42c5.87dd.3daab8cf5fe8
TCGA	Breast cancer	TCGA-A7-A3IZ	90f61e40.123d.42aa.af21.819bb7c9f816
TCGA	Breast cancer	TCGA-A7-A3J0	f212a424.bc7a.499b.a017.884f4b29c50e
TCGA	Breast cancer	TCGA-A7-A3J1	c37f7881.ac3e.4284.92cf.bd98a59effba
TCGA	Breast cancer	TCGA-A7-A3RF	8a82e31d.9013.409c.963f.89adbd7411c0
TCGA	Breast cancer	TCGA-A7-A425	61b2541e.9a8c.4d54.be90.80a3d7b50412
TCGA	Breast cancer	TCGA-A7-A426	66b0ce50.ad66.42d9.98f4.2b17f4a80b7c
TCGA	Breast cancer	TCGA-A7-A4SA	bdd6c3c2.0132.4301.9dbd.0f7ccda46db3
TCGA	Breast cancer	TCGA-A7-A4SB	965aa755.6893.4dea.bab9.23d4eb377593
TCGA	Breast cancer	TCGA-A7-A4SC	3ff4bac4.10cc.4051.a8d0.0841eaa1a52c
TCGA	Breast cancer	TCGA-A7-A4SD	bd016c66.e33f.4507.83b8.cb118d47ef17
TCGA	Breast cancer	TCGA-A7-A4SE	8c33cc22.954d.4ae3.bce1.a8bc79a1a9bf
TCGA	Breast cancer	TCGA-A7-A4SF	7bfbc0b0.3e52.4a4a.a8e2.ee968d6384ea
TCGA	Breast cancer	TCGA-A7-A56D	b75ad327.70c4.43f9.a2af.e4a7c4ca21d9
TCGA	Breast cancer	TCGA-A7-A5ZV	4570831c.e5f2.4089.90c4.a748818ec2ea
TCGA	Breast cancer	TCGA-A7-A5ZW	14533d48.1b2d.42c2.9b92.5bbf20f6a242
TCGA	Breast cancer	TCGA-A7-A5ZX	da55169b.1c91.4c83.926a.25fe0899c396
TCGA	Breast cancer	TCGA-A7-A6VV	feffbbe7.d6a5.420b.8a37.516e090408ae
TCGA	Breast cancer	TCGA-A7-A6VW	1e34ffe0.df93.4a6f.a151.a2da5238c412
TCGA	Breast cancer	TCGA-A7-A6VX	0f2b5365.e104.42c3.81a3.06c205d6dd26
TCGA	Breast cancer	TCGA-A7-A6VY	e79194a3.86ce.4318.aea9.1eca70a17bdc
TCGA	Breast cancer	TCGA-A8-A06N	ed0635e7.c941.422a.81fe.3639202b92ff
TCGA	Breast cancer	TCGA-A8-A06O	9813fa31.a4f9.4dff.ae6e.95de08d566e8
TCGA	Breast cancer	TCGA-A8-A06P	87c17b4e.3b07.4272.a25d.2e6137560ee1
TCGA	Breast cancer	TCGA-A8-A06Q	3d0dfdc4.44ce.43c6.afe5.cd02637fd18c
TCGA	Breast cancer	TCGA-A8-A06R	cd5554b4.0fd1.4272.8a50.3d3ba86ca27e
TCGA	Breast cancer	TCGA-A8-A06T	542caafa.1291.49e6.b745.32d6a6890c54
TCGA	Breast cancer	TCGA-A8-A06U	169f770d.0d3f.4579.9418.93204d0e5a1f
TCGA	Breast cancer	TCGA-A8-A06X	3eb1d813.efb0.4f0b.9de5.a45e800a365e
TCGA	Breast cancer	TCGA-A8-A06Y	77839a17.cf6c.4b9d.ae88.f977fa98413d
TCGA	Breast cancer	TCGA-A8-A06Z	abddcd00.a83c.462d.9f85.d2ad0d0de185
TCGA	Breast cancer	TCGA-A8-A075	fecb070e.845f.42a3.9ee0.56f705fc1375
TCGA	Breast cancer	TCGA-A8-A076	17a5e9eb.a036.46d1.aaf5.25cf66096005
TCGA	Breast cancer	TCGA-A8-A079	e7675072.5c99.4760.abf5.5b09640e3aa1
TCGA	Breast cancer	TCGA-A8-A07B	98e0481d.835f.49ee.9feb.9520aa0da175
TCGA	Breast cancer	TCGA-A8-A07C	0bca30b5.0429.4400.8f4a.7becb2bf6e60
TCGA	Breast cancer	TCGA-A8-A07E	741580b0.7c65.4767.b87f.6c84d3be9598
TCGA	Breast cancer	TCGA-A8-A07F	1086f69e.9b22.4594.b483.ecef0be9d90b
TCGA	Breast cancer	TCGA-A8-A07G	0e640f08.9e41.4876.a63c.9fe962a4bc37
TCGA	Breast cancer	TCGA-A8-A07I	21e77280.f101.4685.9609.180c05976a83
TCGA	Breast cancer	TCGA-A8-A07J	b7ead0a8.8782.41f8.8c1f.9ef4d7b19b1e
TCGA	Breast cancer	TCGA-A8-A07L	4cfcec36.d063.416e.8d52.f8d67893eb97
TCGA	Breast cancer	TCGA-A8-A07O	d1830415.9948.4dc8.8a53.b21b0c9224bc
TCGA	Breast cancer	TCGA-A8-A07P	11d2d362.c6e8.4cc4.b7ac.5d16ecccebe7
TCGA	Breast cancer	TCGA-A8-A07R	b8abf8e0.6137.4429.94d8.4fa68f200dc1
TCGA	Breast cancer	TCGA-A8-A07S	c9c1de76.69c3.4f96.86af.b06be0c7e9d7
TCGA	Breast cancer	TCGA-A8-A07U	662151a5.4c3b.4185.8a85.2ef9751f088d
TCGA	Breast cancer	TCGA-A8-A07W	d61e24b4.393c.4bee.8c89.51b04bf88aa4
TCGA	Breast cancer	TCGA-A8-A07Z	22572d7a.32dd.4e39.91fb.ed0c1398cbed
TCGA	Breast cancer	TCGA-A8-A081	40a1b5a8.d7c4.4e69.be4f.86774e0d99aa
TCGA	Breast cancer	TCGA-A8-A082	497e3dc1.e5a5.428b.9d5b.01af2367f331
TCGA	Breast cancer	TCGA-A8-A083	5c6eeaf8.a81b.4b03.8102.2240ef43823a
TCGA	Breast cancer	TCGA-A8-A084	b30ee959.dfcc.4d7e.a37d.711916ac5337
TCGA	Breast cancer	TCGA-A8-A086	9718ca8c.d171.4d59.90bd.447e343a9b3d
TCGA	Breast cancer	TCGA-A8-A08A	2499e831.772f.4828.97a8.5d6ae0ce6eed
TCGA	Breast cancer	TCGA-A8-A08B	be33c15e.0641.4e2c.9bcd.e7ee30054c55
TCGA	Breast cancer	TCGA-A8-A08C	68782919.5eca.4024.8c18.d02525e714ae
TCGA	Breast cancer	TCGA-A8-A08F	56ae6ba9.6db8.401d.a038.457914646c9e
TCGA	Breast cancer	TCGA-A8-A08G	1f00601d.4051.4e83.86a7.e850c9258428
TCGA	Breast cancer	TCGA-A8-A08H	0ecb5898.c6c1.4dbb.b138.d491ccd8a4e3
TCGA	Breast cancer	TCGA-A8-A08J	0f362a50.7a97.4dbc.8ec6.74978b6675bc
TCGA	Breast cancer	TCGA-A8-A08L	86eb8017.a12b.4de7.bc18.80fa35768828
TCGA	Breast cancer	TCGA-A8-A08O	cc32d0ea.5c5d.4cc5.b206.e56a60a4f458
TCGA	Breast cancer	TCGA-A8-A08P	8283f4e2.6e01.4431.82fa.84d2092b0703
TCGA	Breast cancer	TCGA-A8-A08R	583b6bcb.ff54.48c5.9561.86906b5138a7
TCGA	Breast cancer	TCGA-A8-A08S	2166a45b.ed1e.47b9.aea3.b06f5222fc15
TCGA	Breast cancer	TCGA-A8-A08T	7260b063.3bf9.4888.a104.a77637eaec54
TCGA	Breast cancer	TCGA-A8-A08X	6c3fa6ea.18a0.48af.8e5f.4bf195f84a25
TCGA	Breast cancer	TCGA-A8-A08Z	30b7d45e.75fe.4405.a308.43c04f6ceb60
TCGA	Breast cancer	TCGA-A8-A090	467adf93.e42d.4c33.b41c.d15128dbd9c3
TCGA	Breast cancer	TCGA-A8-A091	42657fa6.cb59.4076.95f0.1a0420864094
TCGA	Breast cancer	TCGA-A8-A092	dc3ff3a2.41a0.4613.805e.60bb9c1c6a4e
TCGA	Breast cancer	TCGA-A8-A093	216c8e77.d366.47f8.b8f4.e162a14bd76f
TCGA	Breast cancer	TCGA-A8-A094	6c40a8bc.803e.4aff.aa95.58c5ff8f71ed
TCGA	Breast cancer	TCGA-A8-A095	a9538e99.751b.4423.80e5.153ba18875d3
TCGA	Breast cancer	TCGA-A8-A096	34851c08.9fd8.4cd0.a151.faad21baf30d
TCGA	Breast cancer	TCGA-A8-A097	d718930d.9e58.4cdb.a5d5.33b8dd6f7654
TCGA	Breast cancer	TCGA-A8-A099	6ad91610.0164.4ec7.81ab.6277eb31fb20
TCGA	Breast cancer	TCGA-A8-A09A	bf1e2aee.9a23.4c8f.9378.4b3cc9d2afff
TCGA	Breast cancer	TCGA-A8-A09B	f3c99c45.2bc5.4e91.96d7.3c49ccf8c65c
TCGA	Breast cancer	TCGA-A8-A09D	b23ce1ef.06e4.4703.8893.dcc29d74f1b2
TCGA	Breast cancer	TCGA-A8-A09E	2a92fac8.8252.46b2.a12c.a91494bb80a4
TCGA	Breast cancer	TCGA-A8-A09G	0537ed83.8981.499f.b324.2000bd8c8805
TCGA	Breast cancer	TCGA-A8-A09I	7df9e322.b0dd.4e36.8614.a147a9f6de91
TCGA	Breast cancer	TCGA-A8-A09K	c1a95836.8888.4e50.956d.419c3caadc36
TCGA	Breast cancer	TCGA-A8-A09M	367669fa.4101.44c4.8a97.c59fe8e84d13
TCGA	Breast cancer	TCGA-A8-A09N	e6c835da.864d.41bc.9750.04e89f8e51f3
TCGA	Breast cancer	TCGA-A8-A09Q	495cb90f.61eb.43a4.bd40.2284d960cdff
TCGA	Breast cancer	TCGA-A8-A09R	438a62ef.5ce9.480b.b1fc.37bcaa46c45f
TCGA	Breast cancer	TCGA-A8-A09T	8956657b.1cbf.45ff.8be8.063f1171682f
TCGA	Breast cancer	TCGA-A8-A09V	f347baef.ea96.4797.bbec.7724a9618fec
TCGA	Breast cancer	TCGA-A8-A09W	048e19f0.14c5.408b.b990.2129551eb3d3
TCGA	Breast cancer	TCGA-A8-A09X	93e9dfa1.f5e2.4500.8ac5.6f65e6a11ec7
TCGA	Breast cancer	TCGA-A8-A0A1	fd954f21.75b8.4e93.8f5a.bf06b60ad20e
TCGA	Breast cancer	TCGA-A8-A0A2	ad060097.a74f.4acf.b7f1.d6b73694a9a6
TCGA	Breast cancer	TCGA-A8-A0A4	b10d4a94.b0f6.4cea.856d.94b2d03c1f0a
TCGA	Breast cancer	TCGA-A8-A0A6	a2bd4803.b719.4cd3.a2f4.bf30e51c40ee
TCGA	Breast cancer	TCGA-A8-A0A7	c4d594a6.cb55.4428.b7d9.3f0148522876
TCGA	Breast cancer	TCGA-A8-A0A9	8886337e.5b21.4c9d.9acc.83ffc6be616b
TCGA	Breast cancer	TCGA-A8-A0AB	ef3f5010.f5b1.4cfb.887f.18622ec85b28
TCGA	Breast cancer	TCGA-A8-A0AD	7f6384f9.ea29.4498.82cc.f481e5425243
TCGA	Breast cancer	TCGA-AC-A23C	b6814261.d27a.4cf3.a87f.9ef0de7a20a3
TCGA	Breast cancer	TCGA-AC-A23G	730daf07.de86.4267.b80b.ee77ad93dc65
TCGA	Breast cancer	TCGA-AC-A23H	fe0cab45.27fd.4832.913a.45c7cd5af77d
TCGA	Breast cancer	TCGA-AC-A2B8	3a67a483.ab1d.44ef.ae4e.b730b082e6ff
TCGA	Breast cancer	TCGA-AC-A2BK	04a7f289.c045.474e.8b2e.99ca8016539f
TCGA	Breast cancer	TCGA-AC-A2BM	eadee44d.d207.432b.b38a.734f5dce63de
TCGA	Breast cancer	TCGA-AC-A2FB	35aa5078.e07f.4a0f.84c1.01a0e566e97c
TCGA	Breast cancer	TCGA-AC-A2FF	37bf962c.b180.4cc2.8e0b.fde78b4f99f4
TCGA	Breast cancer	TCGA-AC-A2FG	3c717e44.7d8e.477e.b13e.985b04504c99
TCGA	Breast cancer	TCGA-AC-A2FK	a8c58b1d.5080.4290.bda8.f29d19ee34f5
TCGA	Breast cancer	TCGA-AC-A2QH	ecc18f9b.28f9.4a4f.8777.0215faa725c6
TCGA	Breast cancer	TCGA-AC-A2QI	f4330c74.e3d4.40bb.8a57.797f32f0eb96
TCGA	Breast cancer	TCGA-AC-A2QJ	3377803b.5fba.4bf6.a0c3.9f80562e2b47
TCGA	Breast cancer	TCGA-AC-A3BB	c3331185.5f72.4385.ab36.844c1dfb323e
TCGA	Breast cancer	TCGA-AC-A3EH	2b7c8a1e.201f.4ca3.a03b.e7a0e0d0aa24
TCGA	Breast cancer	TCGA-AC-A3HN	35a0f5a5.cd7c.4150.920c.53cd0ac7a2ba
TCGA	Breast cancer	TCGA-AC-A3OD	ea37b2c5.1201.474c.b167.0d3fb76ae02c
TCGA	Breast cancer	TCGA-AC-A3QP	1695d136.a146.41e1.8428.60491eab33dc
TCGA	Breast cancer	TCGA-AC-A3QQ	03bef94e.480a.4b1f.b71b.572f8daab9e9
TCGA	Breast cancer	TCGA-AC-A3W5	a88e9d7e.4128.411c.b614.4cda0509aa44
TCGA	Breast cancer	TCGA-AC-A3W6	c2d26683.2aeb.45bc.9fb9.0f7103d551d9
TCGA	Breast cancer	TCGA-AC-A3W7	287c4a0b.fb94.41dd.854e.c1f6dcb43386
TCGA	Breast cancer	TCGA-AC-A3YI	1a0fe7fd.6e05.495b.afa1.ce0bc0c1451a
TCGA	Breast cancer	TCGA-AC-A4ZE	3fed86af.299b.40c9.9f23.e6d3b9c46a4f
TCGA	Breast cancer	TCGA-AC-A5EH	fdb365f3.f881.40a1.9730.4e8e212e600e
TCGA	Breast cancer	TCGA-AC-A5XS	ebfbca47.6a03.467c.8d82.fa59e7fd79d0
TCGA	Breast cancer	TCGA-AC-A5XU	db7d4ffe.8945.43d2.87e6.5ba4e06834f6
TCGA	Breast cancer	TCGA-AC-A62Y	3a9005ba.dcb7.4447.9609.a7a0ed719fd2
TCGA	Breast cancer	TCGA-AC-A6IW	84a7af91.e9c7.4479.97c8.5e3ef2bc08e4
TCGA	Breast cancer	TCGA-AC-A6NO	eff02770.b9be.464f.aa7d.890f81fae8e5
TCGA	Breast cancer	TCGA-AC-A7VC	aed08733.134e.4f4c.808d.8d720ad072cd
TCGA	Breast cancer	TCGA-AC-A8OR	76cfc793.daa2.4b19.9d93.5bededc960c7
TCGA	Breast cancer	TCGA-AC-A8OS	d5cd179a.9c6e.4521.8074.6264cb74f772
TCGA	Breast cancer	TCGA-AN-A03X	bf123aac.0dcb.4cf0.9ac0.e11eb6ea276d
TCGA	Breast cancer	TCGA-AN-A03Y	2e690a34.e8b0.464a.a73a.a8b3146798fa
TCGA	Breast cancer	TCGA-AN-A041	cd7c236b.2491.4d51.bc54.299206247972
TCGA	Breast cancer	TCGA-AN-A046	cfea2799.dcb7.4984.bb24.ccc695976a3b
TCGA	Breast cancer	TCGA-AN-A049	8decd847.c98c.477b.bd27.47161e446154
TCGA	Breast cancer	TCGA-AN-A04A	bd691178.2098.48fe.800d.0708272eee0e
TCGA	Breast cancer	TCGA-AN-A04C	e89deb33.ceda.4f9c.88f0.9eb1ef44c3da
TCGA	Breast cancer	TCGA-AN-A04D	e686241e.1577.4555.b599.c799e1181d96
TCGA	Breast cancer	TCGA-AN-A0AJ	931c6317.4449.4b8c.bf35.6d92825fde8c
TCGA	Breast cancer	TCGA-AN-A0AK	638fce26.dea0.49a0.86a3.c12a809fda90
TCGA	Breast cancer	TCGA-AN-A0AL	fa278ccc.5143.46c9.ba86.19a60128c636
TCGA	Breast cancer	TCGA-AN-A0AM	4505dbd4.6e41.4853.8cd5.9e2ded2be119
TCGA	Breast cancer	TCGA-AN-A0AR	55e541b0.50e8.4609.9d21.9ff72659f2c6
TCGA	Breast cancer	TCGA-AN-A0AS	9f56936c.8eed.44f2.be32.84d0308767ec
TCGA	Breast cancer	TCGA-AN-A0AT	91e3bc9a.3adc.4cfa.a562.31186a04a78e
TCGA	Breast cancer	TCGA-AN-A0FD	5ab64622.2c8a.4d4a.bf98.1104b86b5e0c
TCGA	Breast cancer	TCGA-AN-A0FF	ad56970c.83b8.4904.9e48.3cb62f278ad6
TCGA	Breast cancer	TCGA-AN-A0FJ	3196906f.c3ec.4337.af79.fa3218310fe7
TCGA	Breast cancer	TCGA-AN-A0FK	ea7f1616.dde6.4e74.8ada.3b2bab2612e0
TCGA	Breast cancer	TCGA-AN-A0FL	c73541d5.df60.49fe.be5b.887caee2d41c
TCGA	Breast cancer	TCGA-AN-A0FN	e250054e.bcb6.4ee3.8bd6.a7e43e676fa5
TCGA	Breast cancer	TCGA-AN-A0FS	47d13158.7ea8.4dd7.8f47.21f230004938
TCGA	Breast cancer	TCGA-AN-A0FT	2a73b420.56e0.44b3.aaa9.dfb2d0ced133
TCGA	Breast cancer	TCGA-AN-A0FV	3081f66d.4443.4915.949a.3ba7dbddaa88
TCGA	Breast cancer	TCGA-AN-A0FW	30c9e8c2.e740.4c12.892b.060470314c2e
TCGA	Breast cancer	TCGA-AN-A0FX	93f8a170.60bd.42da.ae40.2f9ee84681f2
TCGA	Breast cancer	TCGA-AN-A0FY	a17b9672.e2a3.4bd4.8636.9d8ac7db711e
TCGA	Breast cancer	TCGA-AN-A0FZ	7881692e.d2cd.44ac.b2f1.39a0bb8176f6
TCGA	Breast cancer	TCGA-AN-A0G0	557d9b64.b6a6.4def.9a29.d3e5f4c84b84
TCGA	Breast cancer	TCGA-AN-A0XL	db180004.80fb.4e1a.aea5.10a53ef005c3
TCGA	Breast cancer	TCGA-AN-A0XN	c4d4b0b0.58b3.42aa.9eb1.0daa67757d6d
TCGA	Breast cancer	TCGA-AN-A0XO	a20ad309.b3b4.405f.9e4c.a3bf6d80373d
TCGA	Breast cancer	TCGA-AN-A0XP	97c6a0ba.530f.4075.9485.1104e80fa4e0
TCGA	Breast cancer	TCGA-AN-A0XR	9d4d9bc2.8e4b.406a.8da4.e2674b69d3d2
TCGA	Breast cancer	TCGA-AN-A0XS	39a77d1f.9141.4aa4.b6e4.bcc429e49443
TCGA	Breast cancer	TCGA-AN-A0XT	f200a7ed.c673.4340.a572.a4571f4a9d99
TCGA	Breast cancer	TCGA-AN-A0XU	71106f56.8378.4832.ae8c.bd304f2302f2
TCGA	Breast cancer	TCGA-AN-A0XV	b329702d.75a3.4494.a621.7bf26205ba15
TCGA	Breast cancer	TCGA-AN-A0XW	196c1c84.0aa8.4e9b.8796.045272eb843c
TCGA	Breast cancer	TCGA-AO-A03L	5282c243.8d44.485a.beeb.ffb62201a60b
TCGA	Breast cancer	TCGA-AO-A03M	6301d1b9.c277.43bf.9460.ed14d7f7239c
TCGA	Breast cancer	TCGA-AO-A03N	fd22030c.5286.4be1.8c92.8e1fc0d2dc77
TCGA	Breast cancer	TCGA-AO-A03O	f6df95a1.4533.4c87.8a8e.989b972b2ea2
TCGA	Breast cancer	TCGA-AO-A03P	75b1b071.f748.42b1.aa68.5366515498f1
TCGA	Breast cancer	TCGA-AO-A03R	c27b56c7.5274.47f7.aaa5.cf1c0c0e0b78
TCGA	Breast cancer	TCGA-AO-A03T	3a379a7e.3872.4256.9203.8062ef922d8a
TCGA	Breast cancer	TCGA-AO-A03U	5d5528ff.32ac.40d8.8640.15ff04feb41a
TCGA	Breast cancer	TCGA-AO-A03V	13e61c23.0a31.4ccb.bce1.0bad97621db1
TCGA	Breast cancer	TCGA-AO-A0J2	a2c6661a.63ff.4bcb.ae58.77e522744a13
TCGA	Breast cancer	TCGA-AO-A0J3	dc03aa75.df46.4c36.92ad.da10bd3a5ba6
TCGA	Breast cancer	TCGA-AO-A0J4	87d32a0d.3d92.4c71.bfcc.a61b48019fc5
TCGA	Breast cancer	TCGA-AO-A0J5	f91bb5f7.7158.497d.ba9d.3a8edb8aedfc
TCGA	Breast cancer	TCGA-AO-A0J6	cfe53da3.b8af.48e2.b70b.b1c2a21055cb
TCGA	Breast cancer	TCGA-AO-A0J7	c0efbdb2.58a8.46d6.b5eb.ff068cd6c906
TCGA	Breast cancer	TCGA-AO-A0J8	70ee6bfe.1b7d.4a72.8762.652c34ff2fe4
TCGA	Breast cancer	TCGA-AO-A0J9	993bb8ce.0888.4a0d.80b0.aecfc605f38c
TCGA	Breast cancer	TCGA-AO-A0JA	c316238f.d565.4199.b464.fc35527b1ebe
TCGA	Breast cancer	TCGA-AO-A0JB	3e160065.8a2e.4c60.acd7.ab5420df1a97
TCGA	Breast cancer	TCGA-AO-A0JC	b4ed4eaf.ead4.4689.b392.9334ec97abdb
TCGA	Breast cancer	TCGA-AO-A0JD	c994fb4a.f41d.4c2c.9aa9.379f3916dee2
TCGA	Breast cancer	TCGA-AO-A0JE	e0494835.e4d6.48de.8525.3113ca5a767c
TCGA	Breast cancer	TCGA-AO-A0JF	8826ad2e.aa66.480d.959e.f4892ab8ec6c
TCGA	Breast cancer	TCGA-AO-A0JG	cc4ff018.eb1b.4157.b5b8.a25a47df229c
TCGA	Breast cancer	TCGA-AO-A0JI	30031224.c061.4887.b702.8a1ddff5fd0c
TCGA	Breast cancer	TCGA-AO-A0JJ	21bc44b1.49fe.46ea.8d95.4abc9a955085
TCGA	Breast cancer	TCGA-AO-A0JL	c03c3b31.21a3.4a2c.a51a.527bb4f4966f
TCGA	Breast cancer	TCGA-AO-A0JM	8f6de8dc.10b1.40c5.9e83.62fe53a5ee4b
TCGA	Breast cancer	TCGA-AO-A124	511ad979.cef7.4d78.be31.7ad44841bf19
TCGA	Breast cancer	TCGA-AO-A125	fa995fdc.9a6b.41fa.88e3.1dd717af617d
TCGA	Breast cancer	TCGA-AO-A126	ef59eb93.ef8a.4f20.82fc.82d2eaddc2af
TCGA	Breast cancer	TCGA-AO-A128	916d41f2.5afa.4dbb.8135.6d36133c30a3
TCGA	Breast cancer	TCGA-AO-A129	881a0585.6676.423e.917b.48f30c703b83
TCGA	Breast cancer	TCGA-AO-A12A	c6d93931.a4cf.4a6b.9521.9206599521b2
TCGA	Breast cancer	TCGA-AO-A12B	75de8d1f.5b33.4710.b31e.d54adad2234b
TCGA	Breast cancer	TCGA-AO-A12C	5aa689c4.e05f.4b7d.a308.a4a5ee43b259
TCGA	Breast cancer	TCGA-AO-A12D	c0b1ba92.ebb9.4329.a509.14dd43387a00
TCGA	Breast cancer	TCGA-AO-A12E	edb23f00.3813.49fd.8295.497f3fe4b9dc
TCGA	Breast cancer	TCGA-AO-A12F	37e75ea9.e3e0.4844.b077.130aaaab970d
TCGA	Breast cancer	TCGA-AO-A12G	e89d3b31.bf7d.4cc4.b4d6.257cfd6590cf
TCGA	Breast cancer	TCGA-AO-A12H	c32c34f0.2e56.4ac6.b3f0.a0b36a9450d6
TCGA	Breast cancer	TCGA-AO-A1KO	3e984443.386b.4ae6.9b4f.04541689b723
TCGA	Breast cancer	TCGA-AO-A1KP	392502d7.8ee1.486f.abde.a05a9d07f145
TCGA	Breast cancer	TCGA-AO-A1KR	4bd769c7.dd01.468f.a521.fd5ce94522d8
TCGA	Breast cancer	TCGA-AO-A1KS	03bd0630.d0a3.4f6f.b7b7.a4068f6073f7
TCGA	Breast cancer	TCGA-AO-A1KT	15deb498.51d8.457a.b801.3863f55a2f33
TCGA	Breast cancer	TCGA-AQ-A04H	8eb6e215.1049.4d37.b7aa.9a18b555abf5
TCGA	Breast cancer	TCGA-AQ-A04J	8f7a8609.dbc9.41b6.a48c.99f621cf08cc
TCGA	Breast cancer	TCGA-AQ-A04L	1efbdd9e.21d6.4e29.8a98.ec9d40a0ef9e
TCGA	Breast cancer	TCGA-AQ-A0Y5	40d75fa8.82db.4eab.ba98.3b65efba2b53
TCGA	Breast cancer	TCGA-AQ-A1H2	4c0522e6.ff77.4cd5.990a.ed7324077dad
TCGA	Breast cancer	TCGA-AQ-A1H3	4260f888.98e4.46eb.a89c.1b9459b1cb47
TCGA	Breast cancer	TCGA-AQ-A54N	a63da8cc.8f9b.47fb.9d7b.6bab73a4ce62
TCGA	Breast cancer	TCGA-AQ-A7U7	f25820d6.a054.4623.a7b9.2b275ce2dc3b
TCGA	Breast cancer	TCGA-AR-A0TP	11c9ecd3.a1ef.482d.a644.c2d294d0f150
TCGA	Breast cancer	TCGA-AR-A0TQ	978e5d58.2823.4c5a.a317.67eab071abe3
TCGA	Breast cancer	TCGA-AR-A0TR	c6164c7a.3299.4060.a055.9a4d5b8992d0
TCGA	Breast cancer	TCGA-AR-A0TS	2d9eb8af.8892.4b50.bd73.c5186032db53
TCGA	Breast cancer	TCGA-AR-A0TT	03da1258.ea97.4bc0.b662.c89a8810b1ca
TCGA	Breast cancer	TCGA-AR-A0TU	3167a89b.469b.4c8e.a0e0.de2bca9550fa
TCGA	Breast cancer	TCGA-AR-A0TV	9a84e125.16e9.4245.b46e.18c2421b6a89
TCGA	Breast cancer	TCGA-AR-A0TW	8edb8cb4.ff36.4966.b466.d03f3109a770
TCGA	Breast cancer	TCGA-AR-A0TX	39a69491.d742.40b7.a3e4.9cacf3191436
TCGA	Breast cancer	TCGA-AR-A0TY	0c699669.a0bb.48b3.b6e5.a5f56a9c81ee
TCGA	Breast cancer	TCGA-AR-A0TZ	44c03295.bcea.4c94.b06d.e40b459395ba
TCGA	Breast cancer	TCGA-AR-A0U2	c6fd2a2b.0db3.40d9.8581.259e867d9e45
TCGA	Breast cancer	TCGA-AR-A0U3	e0e38283.a148.427e.8e2f.06162794799d
TCGA	Breast cancer	TCGA-AR-A0U4	b47ac49f.767c.445b.96b3.f5b9bddf3612
TCGA	Breast cancer	TCGA-AR-A1AH	44e4eff6.2e9d.422e.b9e8.7a2353940f52
TCGA	Breast cancer	TCGA-AR-A1AI	a3b4b911.4f4b.4cc7.ad81.cc8ef199a369
TCGA	Breast cancer	TCGA-AR-A1AJ	19cc48e9.4202.47ba.a2ed.af8d78b446a6
TCGA	Breast cancer	TCGA-AR-A1AK	fcf669d8.b03d.4586.ad02.3a03f09bc4fc
TCGA	Breast cancer	TCGA-AR-A1AL	bb26152c.c95d.4a2e.b636.4d3f64eb91d0
TCGA	Breast cancer	TCGA-AR-A1AM	56ff4351.7be9.4183.8e75.0782a6fe2c17
TCGA	Breast cancer	TCGA-AR-A1AN	24be45ee.9f58.4fec.917f.f3d8dca176bd
TCGA	Breast cancer	TCGA-AR-A1AO	9d52d794.ea1d.4a30.93ad.2b33e012d97a
TCGA	Breast cancer	TCGA-AR-A1AP	4dd1f726.6d93.42ac.8206.16cc285f2264
TCGA	Breast cancer	TCGA-AR-A1AQ	4f372ade.df9c.424e.be9a.cef6a7c8ae81
TCGA	Breast cancer	TCGA-AR-A1AR	48365fce.2eff.4e55.abf8.4d61fc6596f4
TCGA	Breast cancer	TCGA-AR-A1AS	daf766b1.d769.43df.9006.da237fca854f
TCGA	Breast cancer	TCGA-AR-A1AT	fe0d04fe.8557.4a4f.9aa1.5fd1a55ee76b
TCGA	Breast cancer	TCGA-AR-A1AU	02895a9a.e276.44af.88e8.021de6ebec48
TCGA	Breast cancer	TCGA-AR-A1AW	ac5cef2e.9de1.4faf.bdb2.452bd2b2dbaa
TCGA	Breast cancer	TCGA-AR-A1AX	ae658ec3.90d0.4c68.8cc5.77c66e25ad39
TCGA	Breast cancer	TCGA-AR-A1AY	06d5da85.76f1.43be.8577.fb76f85b86f3
TCGA	Breast cancer	TCGA-AR-A24H	b2475f2e.f8dc.428f.bb08.388cc6424599
TCGA	Breast cancer	TCGA-AR-A24K	efda3f3e.b2c2.45a3.9676.56f481f216d9
TCGA	Breast cancer	TCGA-AR-A24L	00bc1305.bc2e.44d5.a36a.cf67cf388908
TCGA	Breast cancer	TCGA-AR-A24M	fedf193a.3d56.4a20.b300.67d022315a26
TCGA	Breast cancer	TCGA-AR-A24N	fab6966f.51d3.468d.868f.b6915d60ffc7
TCGA	Breast cancer	TCGA-AR-A24O	3c692780.c647.40ee.9b47.b469845a7651
TCGA	Breast cancer	TCGA-AR-A24P	0d6a1eda.65eb.493e.a087.604df4f01e19
TCGA	Breast cancer	TCGA-AR-A24Q	0d386bf5.a8c0.4ce5.b5f0.23dc1ee85788
TCGA	Breast cancer	TCGA-AR-A24R	96f4fabb.2560.45ea.91f4.7504ce348fae
TCGA	Breast cancer	TCGA-AR-A24S	7454095b.819d.4f9f.92aa.56781d8ea0d8
TCGA	Breast cancer	TCGA-AR-A24T	7dc48938.1235.4e15.8e88.fd6eb909a8ae
TCGA	Breast cancer	TCGA-AR-A24U	4c5fb097.c8b8.4481.b91a.2796febf429e
TCGA	Breast cancer	TCGA-AR-A24V	50870df3.f63c.458e.bf6d.de5fc6b39688
TCGA	Breast cancer	TCGA-AR-A24W	674096f8.3f2b.4abc.bb3f.75431785ba91
TCGA	Breast cancer	TCGA-AR-A24X	96dff244.b100.435c.8755.d1ec4a346000
TCGA	Breast cancer	TCGA-AR-A24Z	0f384df2.24b4.4d69.b52f.b4e0b73e56b1
TCGA	Breast cancer	TCGA-AR-A250	fe8f5a21.3e29.4535.805d.0821253b1238
TCGA	Breast cancer	TCGA-AR-A251	f8aa0a3f.0f2c.465d.b670.73e0909a8eb6
TCGA	Breast cancer	TCGA-AR-A252	b9119cf6.63ae.4de3.bdce.c06cec1dc58c
TCGA	Breast cancer	TCGA-AR-A254	174cb7dc.b1a7.4a88.9866.7235852ea43f
TCGA	Breast cancer	TCGA-AR-A255	08892a05.e598.42da.bdb9.4070b7ed0dd7
TCGA	Breast cancer	TCGA-AR-A256	70125d1c.7e0f.4c20.9ea5.775d188edb97
TCGA	Breast cancer	TCGA-AR-A2LH	0ebfb345.92cb.45e3.bb2b.5e087554d579
TCGA	Breast cancer	TCGA-AR-A2LJ	9e336df2.a595.49b4.a3ce.4ac72decbd6c
TCGA	Breast cancer	TCGA-AR-A2LK	650f4b42.5e50.41e2.a39b.a3015d14f39a
TCGA	Breast cancer	TCGA-AR-A2LL	f42ef761.1a9e.44da.b2ad.f94bfd160e1e
TCGA	Breast cancer	TCGA-AR-A2LM	4ed87fdc.726f.4bc2.9fb9.ae699c769856
TCGA	Breast cancer	TCGA-AR-A2LN	e98451e1.b3cd.4443.8b8c.b6b213337a13
TCGA	Breast cancer	TCGA-AR-A2LO	89cbb9d4.5d05.4736.b13c.a26393f02408
TCGA	Breast cancer	TCGA-AR-A2LQ	d7e92f6e.799e.4e46.b5ed.1b9ef0844043
TCGA	Breast cancer	TCGA-AR-A2LR	ccee11d6.054e.4da6.a20d.58c50ea0d343
TCGA	Breast cancer	TCGA-AR-A5QN	a0ff0929.ad15.40c8.a2d8.555297ade746
TCGA	Breast cancer	TCGA-AR-A5QQ	41f1f5ee.d806.4b5d.973e.ef097a601d0e
TCGA	Breast cancer	TCGA-B6-A1KC	ee7dc4a6.d7d7.488c.97ff.0b014b43c3f5
TCGA	Breast cancer	TCGA-B6-A1KI	6675f3e8.3726.47a4.aef7.8d8c3cd14579
TCGA	Breast cancer	TCGA-B6-A3ZX	1ababff4.98f7.4595.a814.7f1b81ec8cf2
TCGA	Breast cancer	TCGA-B6-A400	ce14f978.cb86.4056.8f88.c253ff565bed
TCGA	Breast cancer	TCGA-B6-A401	61120b7c.133f.429e.8904.518f96e54f60
TCGA	Breast cancer	TCGA-B6-A402	96e9872b.65bf.4411.b7e9.ebaa414cc4c0
TCGA	Breast cancer	TCGA-B6-A408	fd93e4f2.8d6c.4aec.8fcd.de840ce2346d
TCGA	Breast cancer	TCGA-B6-A409	7f871048.8a72.4512.bd14.04027f4370be
TCGA	Breast cancer	TCGA-B6-A40B	6072673c.d564.4cb7.8513.214ad6dc6cc0
TCGA	Breast cancer	TCGA-B6-A40C	d0e8399a.8ed8.4aa5.a00d.5a2023fd3d09
TCGA	Breast cancer	TCGA-BH-A0AU	23e09239.bfc3.4c2e.b690.db940d5292f7
TCGA	Breast cancer	TCGA-BH-A0AV	7bd65e59.890f.474a.9d61.78bcae04bb35
TCGA	Breast cancer	TCGA-BH-A0AW	3f20c077.04eb.41a2.91f9.24842347d41f
TCGA	Breast cancer	TCGA-BH-A0AY	a19a60e7.e5ca.4f66.96fe.c9add702177d
TCGA	Breast cancer	TCGA-BH-A0AZ	07f377f4.0bd1.4647.bf06.ff6ed553c44a
TCGA	Breast cancer	TCGA-BH-A0B0	040139ec.fabd.42b8.bf5a.17fbf4970adc
TCGA	Breast cancer	TCGA-BH-A0B1	817b923e.988b.4c3c.90fd.65cfd413293f
TCGA	Breast cancer	TCGA-BH-A0B3	d9b4f628.8629.4645.ab47.25340e131837
TCGA	Breast cancer	TCGA-BH-A0B5	37175dfe.e34e.4f97.88b1.c0ba4bd5d093
TCGA	Breast cancer	TCGA-BH-A0B7	0fdae4ee.ca68.4ba4.ba58.76058409b02f
TCGA	Breast cancer	TCGA-BH-A0B8	9c7776d0.33df.4bd7.a720.807c650fdbc5
TCGA	Breast cancer	TCGA-BH-A0B9	bf30d526.8140.4f3d.8676.f6ed71aaed36
TCGA	Breast cancer	TCGA-BH-A0BA	a9f9701c.6b4b.48ed.af83.94804fb098a8
TCGA	Breast cancer	TCGA-BH-A0BC	92e26b53.f540.428a.a3c5.848a36b31171
TCGA	Breast cancer	TCGA-BH-A0BD	8e66d9b8.4eac.47bb.a6c5.df8240e95498
TCGA	Breast cancer	TCGA-BH-A0BF	d2abb2af.b6eb.4596.98e5.48500e18e8bc
TCGA	Breast cancer	TCGA-BH-A0BG	4ded5199.f1fb.4451.9654.91e0e5180c8d
TCGA	Breast cancer	TCGA-BH-A0BJ	73442f2d.3453.42ee.b57a.86871e2e2fd9
TCGA	Breast cancer	TCGA-BH-A0BL	abacb5d7.54be.4304.9636.beb0faef6bae
TCGA	Breast cancer	TCGA-BH-A0BM	006b2b95.7069.4cb6.bfe8.7edb80056add
TCGA	Breast cancer	TCGA-BH-A0BO	e258461e.3e06.45ae.9acf.49946ea03d12
TCGA	Breast cancer	TCGA-BH-A0BP	c7ab2a75.5da8.4591.a34b.885b446eec79
TCGA	Breast cancer	TCGA-BH-A0BQ	8879454d.b803.40b6.b3d7.fbc295de9df6
TCGA	Breast cancer	TCGA-BH-A0BR	5d9b1a4a.2fa8.4e31.b6da.e46bde9dc45a
TCGA	Breast cancer	TCGA-BH-A0BT	aae75165.efa0.46b3.8a8d.82dc7d82aecd
TCGA	Breast cancer	TCGA-BH-A0BV	d037d3c2.e316.473d.9970.d4fb43615d95
TCGA	Breast cancer	TCGA-BH-A0BW	a15d171e.ac82.4712.94a9.b4799e7b2915
TCGA	Breast cancer	TCGA-BH-A0BZ	efefcc2f.72e9.4634.b943.d26083e1a312
TCGA	Breast cancer	TCGA-BH-A0C0	f5fe9655.f5b4.413b.882c.43b872e4ec23
TCGA	Breast cancer	TCGA-BH-A0C1	5007a2b2.1e9b.4c92.99ba.4d98bad3b30c
TCGA	Breast cancer	TCGA-BH-A0C3	164f86df.dec9.44ef.b1c7.2ee5d33617be
TCGA	Breast cancer	TCGA-BH-A0C7	4f7e40bf.4360.49bf.88ff.8c9008f814ab
TCGA	Breast cancer	TCGA-BH-A0DE	1537f6fb.8799.4765.bbc4.2e2ce274aa46
TCGA	Breast cancer	TCGA-BH-A0DG	865afd6b.84a7.4dde.aa23.0b925c0b9d50
TCGA	Breast cancer	TCGA-BH-A0DH	71a3c27c.0982.4da6.b260.cf16a4868a19
TCGA	Breast cancer	TCGA-BH-A0DI	04d27335.5340.4c7d.a651.d673e2d4e080
TCGA	Breast cancer	TCGA-BH-A0DK	a3df35ec.a8d2.44ad.8ba6.eaba504261e0
TCGA	Breast cancer	TCGA-BH-A0DL	11d77ef2.b3f9.4af9.8490.71f9a8c599e0
TCGA	Breast cancer	TCGA-BH-A0DO	81ab65cc.34f6.4d3d.8e2e.0aae34e6de1c
TCGA	Breast cancer	TCGA-BH-A0DP	7ff8a7a0.5235.4de0.bb9f.b811230b5bda
TCGA	Breast cancer	TCGA-BH-A0DQ	a3198716.ccef.4746.a5ee.f928479ec5d8
TCGA	Breast cancer	TCGA-BH-A0DS	ceb44430.66aa.479c.a625.8600c386eff0
TCGA	Breast cancer	TCGA-BH-A0DT	61ad7408.dacd.4913.a479.c456e8b03191
TCGA	Breast cancer	TCGA-BH-A0DV	7bad3f4c.6065.4245.8119.c25596f38829
TCGA	Breast cancer	TCGA-BH-A0DX	16c146d7.1d5c.4561.867e.1a45e1626b30
TCGA	Breast cancer	TCGA-BH-A0DZ	8b1982a0.315c.47e1.8de0.a1e5ec51dd74
TCGA	Breast cancer	TCGA-BH-A0E0	b98d2a16.974c.4728.9648.81dc4314f225
TCGA	Breast cancer	TCGA-BH-A0E1	f412f8d8.9e35.41d9.b44a.131186cb4bb0
TCGA	Breast cancer	TCGA-BH-A0E2	1715d7ef.7759.4668.ad9b.1d7c167c426d
TCGA	Breast cancer	TCGA-BH-A0E6	109e08ac.5a8f.4006.a24e.f3600d9cc4ec
TCGA	Breast cancer	TCGA-BH-A0E7	3cd080d3.ac09.4ceb.a5c4.b25d871df8e3
TCGA	Breast cancer	TCGA-BH-A0E9	935c4e3e.3ba4.496c.8cfe.ffef2e325de4
TCGA	Breast cancer	TCGA-BH-A0EA	84e99b7d.e40a.4941.8161.428b81174397
TCGA	Breast cancer	TCGA-BH-A0EB	3b834822.b67e.42d4.b805.b375a4c2f257
TCGA	Breast cancer	TCGA-BH-A0EE	c3b54c71.2e2e.4fe7.8279.329d2806a0d2
TCGA	Breast cancer	TCGA-BH-A0EI	7e239121.ddd5.4aed.8eb7.ec014a5ccd06
TCGA	Breast cancer	TCGA-BH-A0GY	1c0dfd80.5a46.422e.a499.68305de17716
TCGA	Breast cancer	TCGA-BH-A0GZ	d6a8cda0.384c.43ef.9c3f.4b8ec1c64984
TCGA	Breast cancer	TCGA-BH-A0H0	710506b3.832c.4542.9ce1.0782b596248e
TCGA	Breast cancer	TCGA-BH-A0H3	66981e0c.b59b.4c7a.8080.4407d6d87d84
TCGA	Breast cancer	TCGA-BH-A0H5	778c9326.998d.4081.b148.0eede2b94e29
TCGA	Breast cancer	TCGA-BH-A0H6	7336b146.1fdf.4b60.a405.10b08976bac3
TCGA	Breast cancer	TCGA-BH-A0H7	0d37f87a.760a.472a.acba.bbc255422fbe
TCGA	Breast cancer	TCGA-BH-A0H9	a97d281f.235f.481b.b26b.169b96e0e65f
TCGA	Breast cancer	TCGA-BH-A0HA	6d483def.2d91.4afc.991a.4a29804a6f3a
TCGA	Breast cancer	TCGA-BH-A0HB	8f9df22f.5584.4cf2.9860.b730ccd9e2e8
TCGA	Breast cancer	TCGA-BH-A0HF	35dd0b70.e6c1.457a.93eb.19bfe3790c9a
TCGA	Breast cancer	TCGA-BH-A0HI	fca117eb.2229.41ee.805f.8805edfb9d50
TCGA	Breast cancer	TCGA-BH-A0HK	fe04f368.0a73.4f97.9d6b.2986f9b2b052
TCGA	Breast cancer	TCGA-BH-A0HL	eb9174af.a0b7.42fd.be9a.91b0166e8835
TCGA	Breast cancer	TCGA-BH-A0HN	624d52b8.a18a.49a4.93cf.df31341fa1bb
TCGA	Breast cancer	TCGA-BH-A0HO	f46f1fa9.b80d.4dff.9dd5.6fd32b4d6e94
TCGA	Breast cancer	TCGA-BH-A0HP	f4a58ccb.f164.495e.9df8.f76602174709
TCGA	Breast cancer	TCGA-BH-A0HQ	4f06521c.8a2d.4f51.9bfa.820bfff2b091
TCGA	Breast cancer	TCGA-BH-A0HU	34ec5c10.ed5b.46ad.be01.6464ca076c45
TCGA	Breast cancer	TCGA-BH-A0HW	b807931e.8d61.489b.878d.b10c47d5165e
TCGA	Breast cancer	TCGA-BH-A0HX	645ecf85.5e8e.45ba.956c.2e1212717f98
TCGA	Breast cancer	TCGA-BH-A0HY	186dc2a0.0c42.43f8.8d94.799eaffc110b
TCGA	Breast cancer	TCGA-BH-A0RX	de71f7b1.0c3e.4d34.81cf.8db7f1b2f5be
TCGA	Breast cancer	TCGA-BH-A0W3	ac422093.918f.43d7.8720.c48130f7fd6f
TCGA	Breast cancer	TCGA-BH-A0W4	e7853884.0b46.4f35.91a2.7b0d757db422
TCGA	Breast cancer	TCGA-BH-A0W7	b27cddc4.4d0a.45ee.a34d.3fdf64a73961
TCGA	Breast cancer	TCGA-BH-A0WA	42c461fe.31a4.4ee4.8d17.95a5da96a8eb
TCGA	Breast cancer	TCGA-BH-A18F	c5b06ff1.c78a.494e.9ba5.cb0428e775b3
TCGA	Breast cancer	TCGA-BH-A18G	090c7817.1329.49f6.8622.e8828d2161cb
TCGA	Breast cancer	TCGA-BH-A18I	4efb4d14.b9ed.4e5b.b2b3.0d47654fec28
TCGA	Breast cancer	TCGA-BH-A18J	0e985713.0492.4191.918b.fef6c23389b1
TCGA	Breast cancer	TCGA-BH-A18K	12473f59.359c.4306.ade3.2156e458cd05
TCGA	Breast cancer	TCGA-BH-A18L	1af43803.7afa.4d2b.aa78.2dec84c1e702
TCGA	Breast cancer	TCGA-BH-A18M	aea8fff8.dbc9.4a1b.9a3a.ca1882432c57
TCGA	Breast cancer	TCGA-BH-A18N	4b7b8eb8.d939.411c.be5e.cf41a5521963
TCGA	Breast cancer	TCGA-BH-A18P	4e9a630b.be4e.4630.bec1.06828bc84928
TCGA	Breast cancer	TCGA-BH-A18Q	f0173e28.7fe4.411f.a187.57fd94a7935a
TCGA	Breast cancer	TCGA-BH-A18R	fc65ff2e.9808.4c1e.a16b.8285fd0d27df
TCGA	Breast cancer	TCGA-BH-A18S	e0a3ea3a.ffce.4e30.9f42.cb047a7644a1
TCGA	Breast cancer	TCGA-BH-A18T	07b37aaa.ab28.4832.8f76.02c0fc9116a0
TCGA	Breast cancer	TCGA-BH-A18U	ff89e0d9.7e6c.4b6b.a1c3.f800aaa414a1
TCGA	Breast cancer	TCGA-BH-A1EN	96360e75.26b6.4647.b974.9e31ae6de00c
TCGA	Breast cancer	TCGA-BH-A1EO	e31bd4a4.ecda.49b4.83b0.7f1496c2f9ae
TCGA	Breast cancer	TCGA-BH-A1ET	04572e38.8baf.4a05.bf63.7c6a7a6dbee5
TCGA	Breast cancer	TCGA-BH-A1EU	86e3dba1.48fb.44cc.b046.8bc35963ce99
TCGA	Breast cancer	TCGA-BH-A1EV	93ab3adf.7ab9.455e.9007.9f51443352fe
TCGA	Breast cancer	TCGA-BH-A1EW	f45ec363.4f3f.4925.871c.dcbfd4d8c4e7
TCGA	Breast cancer	TCGA-BH-A1EX	dc49d7b1.b701.4904.9b84.42f2d756d403
TCGA	Breast cancer	TCGA-BH-A1EY	a3b3cf77.5f44.4612.b6a4.43a95c49055f
TCGA	Breast cancer	TCGA-BH-A1F2	ceb5a503.e107.4721.9283.714406cdd914
TCGA	Breast cancer	TCGA-BH-A1F5	309ed938.a05e.4e20.bf5b.59cb2278d56b
TCGA	Breast cancer	TCGA-BH-A1F6	bdcb87ad.090f.4c1f.a697.e1f6d08aa4b0
TCGA	Breast cancer	TCGA-BH-A1F8	2f5d4802.3db8.4fb1.b6e0.1e8f0df99da4
TCGA	Breast cancer	TCGA-BH-A1FB	324d4849.468d.4e96.affb.0bc0e825b062
TCGA	Breast cancer	TCGA-BH-A1FC	b5e2f568.e6fc.4192.a3ab.da956e5bfa4c
TCGA	Breast cancer	TCGA-BH-A1FD	0cd484fc.df23.459f.a62f.475c0651af0c
TCGA	Breast cancer	TCGA-BH-A1FG	3dfe8a79.3d26.42c2.91ff.3369f32d72f3
TCGA	Breast cancer	TCGA-BH-A201	46d869dd.1643.4e42.b1a6.80ca1f8b5480
TCGA	Breast cancer	TCGA-BH-A202	69794f1a.b0d2.45a5.866e.4f4255476641
TCGA	Breast cancer	TCGA-BH-A28O	c2c0f73d.f74e.4410.a615.de1cf57409ff
TCGA	Breast cancer	TCGA-BH-A2L8	41a749af.63a0.47a1.9f28.e0d809c2dfb6
TCGA	Breast cancer	TCGA-BH-A42U	9ef08be1.350c.4f90.90ac.d07c70e2f6a3
TCGA	Breast cancer	TCGA-BH-A42V	0bf23f8f.3f5b.4fd2.9495.dbb41c33abc1
TCGA	Breast cancer	TCGA-BH-A5IZ	000837e3.cc9f.4226.ba38.44fa45140671
TCGA	Breast cancer	TCGA-BH-A5J0	94091dc6.8c41.44a3.83cc.4a5e49ddc569
TCGA	Breast cancer	TCGA-BH-A6R8	0d6c06d4.95cf.449f.a9e1.143d8e342f6f
TCGA	Breast cancer	TCGA-BH-A6R9	5caa11f1.757d.4844.829b.c65ecf5ca561
TCGA	Breast cancer	TCGA-BH-A8FY	0862c0d6.8d25.4653.800e.b80fda5bf0e3
TCGA	Breast cancer	TCGA-BH-A8G0	0e67d8a7.7894.4a43.aa43.a09e8f6309ea
TCGA	Breast cancer	TCGA-C8-A12M	fc69721f.e5e1.4140.bec8.d5844ff21427
TCGA	Breast cancer	TCGA-C8-A12N	425ee0e1.9f17.48d7.8811.61d0096d7b08
TCGA	Breast cancer	TCGA-C8-A12O	0c6ca788.39fc.448d.92a5.b591c94d0f0c
TCGA	Breast cancer	TCGA-C8-A12P	2f9e4e10.13be.400e.b66c.cf69c47a48af
TCGA	Breast cancer	TCGA-C8-A12Q	6403df73.e4f6.4221.911c.3d4d776a9bec
TCGA	Breast cancer	TCGA-C8-A12T	ec73351e.c13d.4364.adc8.40b2240168b5
TCGA	Breast cancer	TCGA-C8-A12U	46069930.9478.49a7.aabe.430e568fa996
TCGA	Breast cancer	TCGA-C8-A12V	bfed8865.3bac.45be.9664.216339e8202e
TCGA	Breast cancer	TCGA-C8-A12W	36e04a43.61ac.4678.896f.fb2873569fbb
TCGA	Breast cancer	TCGA-C8-A12X	23145216.9ded.4ab5.9f66.6509f5a64438
TCGA	Breast cancer	TCGA-C8-A12Z	3a716b4c.2a44.44ee.a93b.f4d1622cb383
TCGA	Breast cancer	TCGA-C8-A131	d2a592de.7f6e.4ec0.9edb.5c74da7837be
TCGA	Breast cancer	TCGA-C8-A135	d00cbe98.abe9.443e.bec8.16c87e6dc48e
TCGA	Breast cancer	TCGA-C8-A137	3b7d97d0.fb47.4d9d.b521.2bf6bc80c7a7
TCGA	Breast cancer	TCGA-C8-A1HF	bf3dcfd7.3847.4a46.bbf6.b29028c32bec
TCGA	Breast cancer	TCGA-C8-A1HG	7d31fd65.eac0.4bbb.b129.f40f31d90179
TCGA	Breast cancer	TCGA-C8-A1HI	373f53d3.7c60.4be7.a157.516a0a516d80
TCGA	Breast cancer	TCGA-C8-A1HJ	6e5e31f2.303f.42fe.95ad.e5ab9b9f14e5
TCGA	Breast cancer	TCGA-C8-A1HK	4ed5d291.b9b1.4f12.9385.8e32fd448cc6
TCGA	Breast cancer	TCGA-C8-A1HM	34610274.e1e7.4e0b.90cc.2032bbd4485c
TCGA	Breast cancer	TCGA-C8-A1HO	c225251f.be6e.45ba.bb3f.bffb520eb138
TCGA	Breast cancer	TCGA-C8-A26V	4f44d478.ea54.4965.94ba.96f2e5967ff7
TCGA	Breast cancer	TCGA-C8-A26X	d195664a.67fa.4744.a06c.6d853e7b91cc
TCGA	Breast cancer	TCGA-C8-A26Y	2282e4ee.ca02.4a7d.951c.6c234da169e9
TCGA	Breast cancer	TCGA-C8-A26Z	e4bd0a9d.4d69.4984.aca8.cb12933fb17d
TCGA	Breast cancer	TCGA-C8-A273	aff01b37.925f.45f8.be46.05368f64d6c2
TCGA	Breast cancer	TCGA-C8-A274	196cd9b1.0b59.41fe.9832.40aa699f4780
TCGA	Breast cancer	TCGA-C8-A278	e7e712f9.236e.49fc.867d.7c7b98ef0874
TCGA	Breast cancer	TCGA-C8-A27A	b58e8e60.73ca.4d21.b62f.f72346d5a8b4
TCGA	Breast cancer	TCGA-C8-A27B	d9591544.8a14.414a.9ab8.729f870105c3
TCGA	Breast cancer	TCGA-C8-A3M7	24c4e72e.7b5c.4845.acce.855e2d79663d
TCGA	Breast cancer	TCGA-C8-A3M8	0af0c741.eb45.498a.8d8c.182d1d6abd69
TCGA	Breast cancer	TCGA-C8-A8HP	46bb175a.3b68.409a.9f17.94dfc9ddaf99
TCGA	Breast cancer	TCGA-C8-A8HQ	a529fadb.9726.4bc1.8bb5.3066736a17ed
TCGA	Breast cancer	TCGA-D8-A13Y	76c9eed1.9040.443f.ac3b.060fee062534
TCGA	Breast cancer	TCGA-D8-A13Z	056b2c6b.fab6.42ff.ae28.96db4fb56ea6
TCGA	Breast cancer	TCGA-D8-A140	79efa70b.0ca6.40e6.99d5.d4affe415f21
TCGA	Breast cancer	TCGA-D8-A141	39e99f21.b041.49d7.bd19.7ac266bafba4
TCGA	Breast cancer	TCGA-D8-A142	8c834a22.2815.4881.abca.36425a0c8377
TCGA	Breast cancer	TCGA-D8-A143	68e555a7.7b7f.489f.b78e.d3adb879ced1
TCGA	Breast cancer	TCGA-D8-A145	f9de1b8e.edfb.4d64.b157.b94d05e28685
TCGA	Breast cancer	TCGA-D8-A146	9bd04cf7.c999.40f1.84c7.684af8727d30
TCGA	Breast cancer	TCGA-D8-A147	8b46a7ff.4801.4647.bee7.a1cf7613950f
TCGA	Breast cancer	TCGA-D8-A1J8	ef54acc1.e973.4ea7.8ef4.2d2d41f02907
TCGA	Breast cancer	TCGA-D8-A1J9	071d3977.10e0.4c48.b518.9b2033a2312a
TCGA	Breast cancer	TCGA-D8-A1JA	1d944f9e.3fa1.46ae.9e30.6df7596cfeba
TCGA	Breast cancer	TCGA-D8-A1JB	39f03d46.bc7e.488f.8fc4.0a66e04e094c
TCGA	Breast cancer	TCGA-D8-A1JC	3ddefc0d.9414.41b4.9505.fc064b93746a
TCGA	Breast cancer	TCGA-D8-A1JD	5d4d3611.e142.46c2.b8af.c7ba7a14f0f6
TCGA	Breast cancer	TCGA-D8-A1JE	919f5133.19e7.4ab4.9290.93b4ade453ec
TCGA	Breast cancer	TCGA-D8-A1JF	fde1c098.bb3c.4ba9.8e7a.e87d1eba8091
TCGA	Breast cancer	TCGA-D8-A1JG	a219c9af.0bbf.4445.b775.8459c72fb07e
TCGA	Breast cancer	TCGA-D8-A1JH	67b5ec25.1a6f.4493.9e77.41ffc6acd245
TCGA	Breast cancer	TCGA-D8-A1JI	ae6a6b62.4819.44c1.81b3.321a85cf8fcf
TCGA	Breast cancer	TCGA-D8-A1JJ	99d58ce2.8ced.4ede.8e1c.2f79cb3edad9
TCGA	Breast cancer	TCGA-D8-A1JK	87ecf6c6.8780.4ea8.835c.527cbd6f65e6
TCGA	Breast cancer	TCGA-D8-A1JL	ded188ff.f252.4086.8f24.98f42d228c9a
TCGA	Breast cancer	TCGA-D8-A1JM	6bdb162c.c3b8.46b7.81bc.0d67b0f43ba1
TCGA	Breast cancer	TCGA-D8-A1JN	3648ec96.b024.4735.bce8.4a9d582fefe1
TCGA	Breast cancer	TCGA-D8-A1JP	7caf09f9.8a8f.46ae.993e.e3cd407d39b0
TCGA	Breast cancer	TCGA-D8-A1JS	955380f8.c537.48f1.9bc2.448178e9be1d
TCGA	Breast cancer	TCGA-D8-A1JT	134355cf.0ed3.46dc.9f13.af59bb961ad5
TCGA	Breast cancer	TCGA-D8-A1JU	b9ff6b1a.9836.4283.a7fa.5d0449cfd9de
TCGA	Breast cancer	TCGA-D8-A1X5	6281afa9.63d3.491c.9cf6.f8b05ee43c27
TCGA	Breast cancer	TCGA-D8-A1X6	6dfd6510.4c5a.4a79.a6fe.6c448470e0d3
TCGA	Breast cancer	TCGA-D8-A1X7	35244569.a2bd.4332.a303.e0b9cb171e28
TCGA	Breast cancer	TCGA-D8-A1X8	470c77b5.fa62.453b.a765.216e39f95f19
TCGA	Breast cancer	TCGA-D8-A1X9	fd314913.b430.4ae3.acbe.b3617b2626f5
TCGA	Breast cancer	TCGA-D8-A1XB	78c3ad41.b93a.4c98.8428.b4646095f24a
TCGA	Breast cancer	TCGA-D8-A1XC	6dad4fb1.a154.4fc6.ab6c.55bb73e3a2ac
TCGA	Breast cancer	TCGA-D8-A1XD	3143f91d.910d.4db0.b911.4d0d448e52cd
TCGA	Breast cancer	TCGA-D8-A1XF	a9e500a7.b83d.45cd.bf54.e947e0b26cfd
TCGA	Breast cancer	TCGA-D8-A1XG	485c7ee7.1224.4a83.9c77.a7805f5df1bf
TCGA	Breast cancer	TCGA-D8-A1XJ	bac02439.dfbe.45d3.9777.1070ea2414df
TCGA	Breast cancer	TCGA-D8-A1XK	7802aeb2.595d.4571.af0c.a0ea59aa69e6
TCGA	Breast cancer	TCGA-D8-A1XL	8220e65b.700d.4a17.a065.91bb61d1ba17
TCGA	Breast cancer	TCGA-D8-A1XM	7e493d84.25d4.4aea.a98c.af4c06cc1317
TCGA	Breast cancer	TCGA-D8-A1XO	7a8300f2.e19d.4284.b99b.397f1a737fc5
TCGA	Breast cancer	TCGA-D8-A1XQ	1a568212.e8f4.48b5.8bb6.857e79d9b0a2
TCGA	Breast cancer	TCGA-D8-A1XR	4fcdb199.17f3.4d96.8a96.5e7b57f398b7
TCGA	Breast cancer	TCGA-D8-A1XT	caebfe7b.35a8.4158.a873.620391be4a89
TCGA	Breast cancer	TCGA-D8-A1XU	56b4c754.f248.4e79.ac24.0244470466f0
TCGA	Breast cancer	TCGA-D8-A1XV	5eeb0dbf.02de.4d6f.bcf8.b11b26598b59
TCGA	Breast cancer	TCGA-D8-A1XW	fd8183f9.6c19.4fbf.843e.03bd0ddd3332
TCGA	Breast cancer	TCGA-D8-A1XY	f558c8f1.b326.4201.a1bf.3fdb64515023
TCGA	Breast cancer	TCGA-D8-A1XZ	61549d34.cba6.459c.b1c7.922d436b579d
TCGA	Breast cancer	TCGA-D8-A1Y0	9bfb979c.add0.4483.a81e.02ca5629be46
TCGA	Breast cancer	TCGA-D8-A1Y1	8c274eaf.bee8.4956.9db4.53187393ea73
TCGA	Breast cancer	TCGA-D8-A1Y2	f5f14223.7016.496c.b43d.634cd8786c7f
TCGA	Breast cancer	TCGA-D8-A1Y3	e2c2b464.56ca.4423.a1c4.7d3ba6f22beb
TCGA	Breast cancer	TCGA-D8-A27E	d11206af.6737.4bb4.8826.14be4f40b08a
TCGA	Breast cancer	TCGA-D8-A27F	011b2bd8.7b45.47d0.a5fe.92404c23ecf7
TCGA	Breast cancer	TCGA-D8-A27G	53b7baae.38ba.4787.9b7e.a5f43453b5d5
TCGA	Breast cancer	TCGA-D8-A27H	5f03d92d.a7ca.40b5.882c.3a076de59eaf
TCGA	Breast cancer	TCGA-D8-A27I	6788754c.c575.4e8d.b163.1e4934698a11
TCGA	Breast cancer	TCGA-D8-A27K	ec61ffda.f593.44cb.824e.0b96cd2f1a9b
TCGA	Breast cancer	TCGA-D8-A27L	de2afeb0.1b58.41f8.8285.6606742d07df
TCGA	Breast cancer	TCGA-D8-A27M	13c65ce4.0a79.4541.a2b9.54b8fb394499
TCGA	Breast cancer	TCGA-D8-A27N	8024ba20.31df.4795.af4d.79d62c547625
TCGA	Breast cancer	TCGA-D8-A27P	4cef409b.c713.4396.83cc.9958ce6a85f0
TCGA	Breast cancer	TCGA-D8-A27R	afac4fd8.9298.421d.8068.9fbe95e59cd2
TCGA	Breast cancer	TCGA-D8-A27T	8a180367.ec54.4b93.9eb8.4f1e9813d011
TCGA	Breast cancer	TCGA-D8-A27V	fed19af1.9559.46d0.9dad.11306d2dbab5
TCGA	Breast cancer	TCGA-D8-A27W	8a7b7256.07fc.4dcc.b63d.52b76d2d3e8d
TCGA	Breast cancer	TCGA-D8-A3Z5	f830f4e8.ccf4.4455.a643.e4e4a7a87f66
TCGA	Breast cancer	TCGA-D8-A3Z6	2b349f8b.e70b.499d.8a36.945c57e9da5d
TCGA	Breast cancer	TCGA-D8-A4Z1	3775e441.6fd0.4f3a.a6b5.05b2e1d18dd7
TCGA	Breast cancer	TCGA-D8-A73U	fa4152e4.49e1.495a.8e94.12f91c07895d
TCGA	Breast cancer	TCGA-D8-A73W	c4a518f3.9339.49db.a8c5.d92d92f04c97
TCGA	Breast cancer	TCGA-D8-A73X	e7d1089a.428c.4706.b7df.994bc13f78da
TCGA	Breast cancer	TCGA-E2-A106	9535e2df.69f5.430e.9a10.0ecce4bda0d2
TCGA	Breast cancer	TCGA-E2-A107	0ec66ac4.5e35.4510.97e4.233d077baa91
TCGA	Breast cancer	TCGA-E2-A108	0396c7c1.6506.43b6.b612.898b761eed00
TCGA	Breast cancer	TCGA-E2-A109	60997bb5.8067.46b5.9efd.350f2a986af8
TCGA	Breast cancer	TCGA-E2-A10A	d220ef40.7c9a.4a9f.a1d1.fc5371e5522c
TCGA	Breast cancer	TCGA-E2-A10B	79fee193.4229.4edb.9f93.4fb5012d9b8f
TCGA	Breast cancer	TCGA-E2-A10C	a53e1972.4903.4394.9f57.13a3b923a78a
TCGA	Breast cancer	TCGA-E2-A10E	96621784.c142.4720.bfa6.a25e54f21b98
TCGA	Breast cancer	TCGA-E2-A10F	599db558.4bd9.4b38.be3e.4f68954ad2a6
TCGA	Breast cancer	TCGA-E2-A14N	d130c3c9.c57f.4c5b.8999.061a4622576a
TCGA	Breast cancer	TCGA-E2-A14O	4ad08b0b.1213.4625.89bc.a1c21f41010d
TCGA	Breast cancer	TCGA-E2-A14P	90179e33.3a96.46eb.a678.e0b0b60596a7
TCGA	Breast cancer	TCGA-E2-A14Q	e3fea835.4118.4a5b.8054.380d42036e7f
TCGA	Breast cancer	TCGA-E2-A14R	9ca2f0ce.af5c.45ac.8eef.8ca28b0b0c74
TCGA	Breast cancer	TCGA-E2-A14T	f5daa671.9c39.47d8.8722.a8a216543829
TCGA	Breast cancer	TCGA-E2-A14U	ceaa6ff1.4285.4915.84d0.d155f007b045
TCGA	Breast cancer	TCGA-E2-A14V	b5bf48c7.3965.42db.9a46.7f490a1e2ff4
TCGA	Breast cancer	TCGA-E2-A14X	9ce9f743.ca04.4a8f.ad27.4bb7a93ccd85
TCGA	Breast cancer	TCGA-E2-A14Y	d2090cf1.e355.47c4.9126.d7ae2beb7fa6
TCGA	Breast cancer	TCGA-E2-A14Z	212fc9b9.ab21.45b5.b2df.341fe52a41aa
TCGA	Breast cancer	TCGA-E2-A150	2d416280.696b.4d76.b709.c10ce26b5c90
TCGA	Breast cancer	TCGA-E2-A152	ec902ac1.2245.4c82.bc2d.ef85f657b248
TCGA	Breast cancer	TCGA-E2-A153	091a54cd.e3b3.4af2.828f.a80e64504f5e
TCGA	Breast cancer	TCGA-E2-A154	2eb424dd.6513.408c.8012.6b32a8c86217
TCGA	Breast cancer	TCGA-E2-A155	64a1c11f.7ceb.4b2c.8c73.fa0160f5e51e
TCGA	Breast cancer	TCGA-E2-A156	d1d092f0.70a1.4ff1.8a2b.5f33a33dba81
TCGA	Breast cancer	TCGA-E2-A158	9d31f395.85e7.4ad8.95a3.0cc796c4b81d
TCGA	Breast cancer	TCGA-E2-A159	27731607.2093.458b.8d1b.746ac45c1b12
TCGA	Breast cancer	TCGA-E2-A15C	245caac7.f213.4b20.99e2.572c35c65364
TCGA	Breast cancer	TCGA-E2-A15D	d981c599.f8f8.4a1e.9db8.4acf5e54d37a
TCGA	Breast cancer	TCGA-E2-A15F	5bdc0f96.2e65.431e.8b8c.a7e95f5d1744
TCGA	Breast cancer	TCGA-E2-A15G	7d1c2d27.120f.42f1.9936.0764f2da5e94
TCGA	Breast cancer	TCGA-E2-A15H	aed17342.cfb3.48ce.b26b.6e631e187e5b
TCGA	Breast cancer	TCGA-E2-A15I	3a4e3785.fb2e.4ffc.9644.91c78a9a9ebe
TCGA	Breast cancer	TCGA-E2-A15J	d7877aee.eaa6.494e.81f5.305587b29ec4
TCGA	Breast cancer	TCGA-E2-A15L	3dfeb593.2b79.4f35.a2f4.9010803cebda
TCGA	Breast cancer	TCGA-E2-A15M	b2569032.6147.4a1c.973f.d5985127e9f4
TCGA	Breast cancer	TCGA-E2-A15O	7f025432.fc9a.49dc.8a69.9f9a505e9ee9
TCGA	Breast cancer	TCGA-E2-A15P	94d03813.e9c9.4ab6.ab9b.74cb4c2bb988
TCGA	Breast cancer	TCGA-E2-A15R	b3013d7b.59e7.40a4.be42.45647caaf03c
TCGA	Breast cancer	TCGA-E2-A15S	2a9f9753.aa76.4037.80d1.f3e79ce837a0
TCGA	Breast cancer	TCGA-E2-A15T	9989a3a7.8df8.488e.a570.bf0f2255f267
TCGA	Breast cancer	TCGA-E2-A1AZ	29b148b0.210e.4349.9454.d5effeb1517d
TCGA	Breast cancer	TCGA-E2-A1B0	6c600758.ca93.486f.8a1c.6bf25a191aaf
TCGA	Breast cancer	TCGA-E2-A1B1	4e0cefed.f1be.43ae.b0e6.23800873b9b2
TCGA	Breast cancer	TCGA-E2-A1B4	ac2f5ceb.9ddf.4a03.baf3.d6b5e75b010c
TCGA	Breast cancer	TCGA-E2-A1B5	601278ff.a240.4e4b.a7e0.2d1e7c8ad3c9
TCGA	Breast cancer	TCGA-E2-A1B6	d780f573.efbd.44cb.9556.204b5ffb02fa
TCGA	Breast cancer	TCGA-E2-A1BC	ea3bd91d.520b.4198.b011.a0f578eadc3e
TCGA	Breast cancer	TCGA-E2-A1BD	a3dd0ccd.67b7.418e.9aca.528ec02262f2
TCGA	Breast cancer	TCGA-E2-A1IE	e3673b6b.3211.4add.9aa1.de4d57dc0688
TCGA	Breast cancer	TCGA-E2-A1IF	d1a6835a.9778.4362.a6fd.08560120e553
TCGA	Breast cancer	TCGA-E2-A1IG	0aabc72c.442a.4a87.8bb8.9c4fd512e0bf
TCGA	Breast cancer	TCGA-E2-A1II	fd0e12e0.abdb.49de.bffd.2c4d5a825408
TCGA	Breast cancer	TCGA-E2-A1IJ	a1cdde19.08e1.4dec.8eb9.042f003eb041
TCGA	Breast cancer	TCGA-E2-A1IK	6ec9324b.dcc7.4fa4.8778.37389f13bef6
TCGA	Breast cancer	TCGA-E2-A1IL	a668c5f0.0356.4eaa.b0ad.52983dec547d
TCGA	Breast cancer	TCGA-E2-A1IN	2bb6768e.5b65.4d48.a2d6.ef8e9f597a5a
TCGA	Breast cancer	TCGA-E2-A1IO	a56723a7.b05d.46e7.8890.32893abd3b2e
TCGA	Breast cancer	TCGA-E2-A1IU	f2f7c7c0.43e8.45fb.8ea8.bdb5e6ac7da7
TCGA	Breast cancer	TCGA-E2-A1L6	5dde8b89.e8bf.4078.a97e.754d0e36fcec
TCGA	Breast cancer	TCGA-E2-A1L7	a856b46f.5cb9.4624.b6ab.becf8073290b
TCGA	Breast cancer	TCGA-E2-A1L8	522722b8.e0c8.4cad.bb78.be849a683b23
TCGA	Breast cancer	TCGA-E2-A1L9	ba11d90a.caf8.4347.ab8f.becb02364497
TCGA	Breast cancer	TCGA-E2-A1LA	06b45ce4.8ff5.4036.9d7a.a5029f79cee9
TCGA	Breast cancer	TCGA-E2-A1LB	d7d566a0.b6d0.4a4f.8211.9309b27b0ade
TCGA	Breast cancer	TCGA-E2-A1LE	ae4788ee.3405.40f1.8227.cd6fbad119dd
TCGA	Breast cancer	TCGA-E2-A1LG	a22dfcdd.cd62.48e6.8e16.425a50d30894
TCGA	Breast cancer	TCGA-E2-A1LH	169c390c.a211.4db0.a983.9bf5d6eee16e
TCGA	Breast cancer	TCGA-E2-A1LI	1907a813.f311.4878.b7c0.c141497e9e6b
TCGA	Breast cancer	TCGA-E2-A1LK	5ccf4275.e024.4304.b29c.8a0d57b441c8
TCGA	Breast cancer	TCGA-E2-A1LL	a83f6abe.d720.4cf9.b710.84a8c1cfbe70
TCGA	Breast cancer	TCGA-E2-A1LS	32d6041b.603b.4991.a640.3b4ec94d1739
TCGA	Breast cancer	TCGA-E2-A2P5	1f2f14c3.cf53.4984.a2c9.c2d6d792dba2
TCGA	Breast cancer	TCGA-E2-A2P6	cd21a740.fab5.4725.a205.f3dd914a2dfb
TCGA	Breast cancer	TCGA-E2-A3DX	f1dd48e4.870d.4ec8.b9fa.037b5120873d
TCGA	Breast cancer	TCGA-E2-A56Z	53289a80.d0b1.4ba7.82a4.4015fe7ad25a
TCGA	Breast cancer	TCGA-E2-A570	203ee41d.ddce.4bb6.9215.73a446185d1c
TCGA	Breast cancer	TCGA-E2-A572	a6ebed0b.442f.4531.9648.bea337728429
TCGA	Breast cancer	TCGA-E2-A573	ef877d32.4832.4a68.9276.8e4baf42b710
TCGA	Breast cancer	TCGA-E2-A574	aa1ff51b.ee05.4bc8.a624.786db5570f63
TCGA	Breast cancer	TCGA-E2-A576	a46c95d2.0791.4b76.a810.6d1b03423609
TCGA	Breast cancer	TCGA-E2-A9RU	edb1b861.3bb3.4c44.b396.8c6e4db5534b
TCGA	Breast cancer	TCGA-E9-A1N4	ce84ed2f.3b62.4f48.81fd.c1134a3bbda6
TCGA	Breast cancer	TCGA-E9-A1N5	008da0f8.e12c.48c3.aabc.b1337fc5f4cd
TCGA	Breast cancer	TCGA-E9-A1N6	e68385d2.951b.4358.bc3c.08716dab1431
TCGA	Breast cancer	TCGA-E9-A1N9	3b6b724a.8fdd.42d2.ac5b.62d64ab66a85
TCGA	Breast cancer	TCGA-E9-A1NA	e8ee79aa.fb56.4060.8965.f33586e4b42f
TCGA	Breast cancer	TCGA-E9-A1NC	f68932fe.3569.439b.abe1.fc357cbc1060
TCGA	Breast cancer	TCGA-E9-A1ND	b2bc8a6f.35d0.4f22.b3bc.b186038f4f44
TCGA	Breast cancer	TCGA-E9-A1NE	98b8474d.f930.432c.b4fe.3970e94cd38e
TCGA	Breast cancer	TCGA-E9-A1NF	37cb09f7.7755.450e.b50d.7902c1554592
TCGA	Breast cancer	TCGA-E9-A1NG	63b9ae5c.47b5.45d1.bb3d.c33d5298daa9
TCGA	Breast cancer	TCGA-E9-A1NH	2102e6ec.dc7e.4933.9fa5.d5ea00a1a790
TCGA	Breast cancer	TCGA-E9-A1NI	f3071c16.0d17.4106.9da2.708eb848fa9f
TCGA	Breast cancer	TCGA-E9-A1R2	185a2892.ff37.4c93.9d11.f2770ad584dd
TCGA	Breast cancer	TCGA-E9-A227	381747dc.a5cb.4917.be7c.2973b3e220c8
TCGA	Breast cancer	TCGA-E9-A22A	071e3524.4b36.43b2.b7b8.4f302ba92f33
TCGA	Breast cancer	TCGA-E9-A22B	4b093715.d5c9.4c28.991f.5775ef0d79cc
TCGA	Breast cancer	TCGA-E9-A22D	1c6b6973.2cec.4d08.b7cc.0df69e17a7d6
TCGA	Breast cancer	TCGA-E9-A22E	21b9bfa0.2e28.4219.89f0.9d7b2b9005da
TCGA	Breast cancer	TCGA-E9-A22G	ed29b2f7.da32.4689.8d81.098ad08307f8
TCGA	Breast cancer	TCGA-E9-A22H	d299f1fa.01a5.4d3b.a811.f4e2273c40ba
TCGA	Breast cancer	TCGA-E9-A295	1084facb.2649.4ca7.b192.c3128d11559f
TCGA	Breast cancer	TCGA-E9-A3X8	8fe6c7f9.f47c.4bf5.9ea4.d2ec8c048318
TCGA	Breast cancer	TCGA-E9-A54X	0c98666a.ab2f.4eaf.a03a.f591c4b314a5
TCGA	Breast cancer	TCGA-E9-A54Y	0757336a.c287.4eb3.824b.d6bf9f1fa462
TCGA	Breast cancer	TCGA-E9-A5FK	1e5c718d.227b.4477.9bb5.14ccb04ddf12
TCGA	Breast cancer	TCGA-E9-A5FL	5bcdf631.9847.43e3.8750.97cd7cd1095a
TCGA	Breast cancer	TCGA-E9-A6HE	9ceff5eb.78e9.450a.8749.a18b965f5ba9
TCGA	Breast cancer	TCGA-EW-A1IW	2a7b4d47.acd2.4099.80d8.6dedc35e981e
TCGA	Breast cancer	TCGA-EW-A1IX	8051146d.c71d.44cd.983c.ad1f99f65908
TCGA	Breast cancer	TCGA-EW-A1IY	af92fe76.423d.4262.a75c.8688d549138d
TCGA	Breast cancer	TCGA-EW-A1IZ	6d42d886.f67c.44d0.9f81.fd3c7f3af6d1
TCGA	Breast cancer	TCGA-EW-A1J1	c1839adf.021f.4770.b760.75849675b913
TCGA	Breast cancer	TCGA-EW-A1J2	d946920f.17d7.467a.b73d.aa867bfd5477
TCGA	Breast cancer	TCGA-EW-A1J3	553ab065.ec59.4821.b7cc.dcf2041dff22
TCGA	Breast cancer	TCGA-EW-A1J5	0e15af2a.ae69.49be.900b.c2ed46a65856
TCGA	Breast cancer	TCGA-EW-A1J6	d76c2c88.9b5e.4516.91e9.7c51f05c6d17
TCGA	Breast cancer	TCGA-EW-A1OV	e630c3e1.6272.49eb.af51.510942341811
TCGA	Breast cancer	TCGA-EW-A1OW	aab652c3.eceb.40aa.8df2.249283b906ff
TCGA	Breast cancer	TCGA-EW-A1OX	d6ddb421.2324.4e3e.92af.bfc0945c9718
TCGA	Breast cancer	TCGA-EW-A1OY	770ad43c.5e44.4eec.8168.d23f195d299d
TCGA	Breast cancer	TCGA-EW-A1OZ	79e3d006.9a0f.4c94.9081.c29491cf5e6f
TCGA	Breast cancer	TCGA-EW-A1P0	9032148f.9a9a.47cc.b4f3.1fcb4123367c
TCGA	Breast cancer	TCGA-EW-A1P1	a98cd269.b103.4682.ab5f.0992a2cae4f0
TCGA	Breast cancer	TCGA-EW-A1P3	cfd96ca3.d585.432d.a3b1.c5908f8dea27
TCGA	Breast cancer	TCGA-EW-A1P5	dbf71f86.efa8.49ac.816f.c81229009a71
TCGA	Breast cancer	TCGA-EW-A1P6	b41c9fe0.08fe.482a.9464.7a513db16958
TCGA	Breast cancer	TCGA-EW-A1P7	661117f8.27eb.4750.93a6.1911c3764bbd
TCGA	Breast cancer	TCGA-EW-A1P8	990655c0.44a8.4c20.aa77.cfd6d6f4fc7e
TCGA	Breast cancer	TCGA-EW-A1PA	82736385.0c93.4d95.a301.dcc78e8ebd46
TCGA	Breast cancer	TCGA-EW-A1PB	c367fc94.893f.4d47.b510.a69ce030d074
TCGA	Breast cancer	TCGA-EW-A1PC	6dd7c4f5.73dd.4ff5.a6f9.55b83115d971
TCGA	Breast cancer	TCGA-EW-A1PE	5cbf3504.64e7.4385.9ec1.37efeb8d870b
TCGA	Breast cancer	TCGA-EW-A1PF	f3ceb506.d7d7.45f7.9784.843bb18797df
TCGA	Breast cancer	TCGA-EW-A1PG	ce17a7c5.9a05.4243.937a.6c2258479a78
TCGA	Breast cancer	TCGA-EW-A1PH	eb7dc7a4.5b8a.4b9d.a8ab.500790f347be
TCGA	Breast cancer	TCGA-EW-A2FR	80455bc9.0ffe.4bf8.a8cf.688d80f08a85
TCGA	Breast cancer	TCGA-EW-A2FS	9ce65366.c421.4c3a.becd.acc759534b8f
TCGA	Breast cancer	TCGA-EW-A2FV	ece8582d.67eb.4206.bd37.2487667d2ef2
TCGA	Breast cancer	TCGA-EW-A2FW	a342f69b.1cac.447a.ab3c.46b9dd82fae9
TCGA	Breast cancer	TCGA-EW-A3E8	8357623d.81da.47d5.b87a.5f895aff4b23
TCGA	Breast cancer	TCGA-EW-A3U0	c47691ed.502f.4c77.b96c.5281f47828c3
TCGA	Breast cancer	TCGA-EW-A423	358ccdfc.eef5.44be.95b4.4ed5df5d189f
TCGA	Breast cancer	TCGA-EW-A424	c1e99640.2081.44de.8ede.45d907d7a716
TCGA	Breast cancer	TCGA-EW-A6S9	01e6d4f6.97fe.410e.b3a8.f835792422b8
TCGA	Breast cancer	TCGA-EW-A6SB	e8592aa2.9593.42c5.9820.16f1171f3df8
TCGA	Breast cancer	TCGA-EW-A6SC	921c96ca.871d.4b60.ba67.4ef54d081eb7
TCGA	Breast cancer	TCGA-GI-A2C8	c0ee6e25.02b9.4b2f.9f23.fd61eedf9945
TCGA	Breast cancer	TCGA-GI-A2C9	01ea694e.989b.4a35.9397.5e508656d1d8
TCGA	Breast cancer	TCGA-GM-A2D9	dd69ff5d.ac88.41a5.a80f.f2f53c72bb5d
TCGA	Breast cancer	TCGA-GM-A2DA	135c800e.0517.47a5.835c.3b3425f7c3b7
TCGA	Breast cancer	TCGA-GM-A2DB	027826cf.6230.409c.a0ff.6b15f1898ad6
TCGA	Breast cancer	TCGA-GM-A2DC	464f5dcc.1690.4c9a.ab50.875d9c6bf3cc
TCGA	Breast cancer	TCGA-GM-A2DD	bcc5e973.67eb.4488.8af4.5a4e1982ef68
TCGA	Breast cancer	TCGA-GM-A2DF	f6eaa4ef.7807.4457.b196.9d29f2fdcf89
TCGA	Breast cancer	TCGA-GM-A2DH	f5434e67.d82a.440d.93e8.2328e02e8507
TCGA	Breast cancer	TCGA-GM-A2DI	a09523f4.02e4.4e74.a601.83591011634d
TCGA	Breast cancer	TCGA-GM-A2DK	08d3546a.6027.4a46.b5b2.26d4e409fb31
TCGA	Breast cancer	TCGA-GM-A2DL	4049402d.f07e.4360.873d.927e96844738
TCGA	Breast cancer	TCGA-GM-A2DM	07ae377d.76ef.482f.9582.660ef0b0605c
TCGA	Breast cancer	TCGA-GM-A2DN	7fc479f3.e127.4f88.962c.9c4d627da3f1
TCGA	Breast cancer	TCGA-GM-A2DO	c264c9eb.173b.40dc.bc78.114ecd070a29
TCGA	Breast cancer	TCGA-GM-A3NW	8f461499.6a39.4a13.bb36.d08d7d9c921f
TCGA	Breast cancer	TCGA-GM-A3NY	834f9a5e.4fc9.4564.99a6.ef4abe6f5d46
TCGA	Breast cancer	TCGA-GM-A3XG	4b32fc46.203f.4e18.8aca.6195459c1eca
TCGA	Breast cancer	TCGA-GM-A3XL	363f62c5.e4c9.4a4b.821d.7b417f8305c4
TCGA	Breast cancer	TCGA-GM-A3XN	adc0ee1e.7521.44e3.b340.e321531594e5
TCGA	Breast cancer	TCGA-GM-A4E0	9214cf76.e0b3.4135.b6cf.cf206fe90098
TCGA	Breast cancer	TCGA-GM-A5PV	526fdb60.388b.482b.adf8.ab831279d283
TCGA	Breast cancer	TCGA-GM-A5PX	ce3d0dc8.55f2.4554.9049.c72d05a4d7a5
TCGA	Breast cancer	TCGA-HN-A2NL	374c4366.4424.4da6.a1fa.caa3b2b12148
TCGA	Breast cancer	TCGA-HN-A2OB	5ba97506.c202.4d53.9033.9ffaa6e98f07
TCGA	Breast cancer	TCGA-JL-A3YW	fc23c1a4.ec54.4681.bd46.1dc715b0340b
TCGA	Breast cancer	TCGA-JL-A3YX	54b2bc01.3abf.446c.bed4.badd3917b589
TCGA	Breast cancer	TCGA-LD-A66U	e93390e6.3379.41de.b8f5.1df7af24f32e
TCGA	Breast cancer	TCGA-LD-A74U	ff2bbc97.22a7.4b5f.bde6.cac03cd8c7c1
TCGA	Breast cancer	TCGA-LD-A7W6	8b141885.3b13.42fa.bbd7.824b3cfaeb5e
TCGA	Breast cancer	TCGA-LD-A9QF	5ca720d9.9c12.4fc8.b1df.1faf4f376a87
TCGA	Breast cancer	TCGA-LL-A440	1e5b9a51.ccee.4236.8b85.6d1c01ffeaa5
TCGA	Breast cancer	TCGA-LL-A441	4b08ad09.72a9.404c.b7e2.f79e6e4581c1
TCGA	Breast cancer	TCGA-LL-A442	3d49f1a9.eeea.4f69.a7cf.7445f572fe1e
TCGA	Breast cancer	TCGA-LL-A50Y	7a20d80b.fa60.42cb.b093.1a0ee3bb3a18
TCGA	Breast cancer	TCGA-LL-A5YL	6d9c15b6.35bc.4ef6.962b.a379e66e86e7
TCGA	Breast cancer	TCGA-LL-A5YM	48bd053f.af39.4ba8.bd38.349614845c89
TCGA	Breast cancer	TCGA-LL-A5YN	4f810fbc.80e1.4eb9.8fbf.258a47a1f5bd
TCGA	Breast cancer	TCGA-LL-A5YO	cde99ada.a596.4d5d.86c7.2ac5be24b02c
TCGA	Breast cancer	TCGA-LL-A5YP	546fa7dc.9e62.41f4.86f7.b0963d2f7407
TCGA	Breast cancer	TCGA-LL-A6FP	b57155f3.8a3f.4c68.a407.17cb39ec44f6
TCGA	Breast cancer	TCGA-LL-A6FQ	35fbf325.5a06.4f54.9f93.5e3f8e2095dc
TCGA	Breast cancer	TCGA-LL-A6FR	ffac53b9.0bfb.4015.888c.c0fae973f3f2
TCGA	Breast cancer	TCGA-LL-A73Y	a198a3ba.d600.472e.aae0.67860b3b6935
TCGA	Breast cancer	TCGA-LL-A73Z	643071f7.8e09.4fc6.802d.ba8f48c42568
TCGA	Breast cancer	TCGA-LL-A740	9d2daf36.50fb.4652.a421.d51248773225
TCGA	Breast cancer	TCGA-LL-A7SZ	90b0e8bc.00f0.4c36.9c79.40d5d0b8b9eb
TCGA	Breast cancer	TCGA-LL-A7T0	bfab7068.9775.4c72.ba94.ffbf6f9a0084
TCGA	Breast cancer	TCGA-LL-A8F5	704268b1.4ee7.45e2.a82b.cb41559bfe88
TCGA	Breast cancer	TCGA-LL-A9Q3	4504890a.f0ad.4612.858c.47447ac5dcaf
TCGA	Breast cancer	TCGA-LQ-A4E4	92bd8c6e.dd1c.4b05.80ed.d27be9cd2ffc
TCGA	Breast cancer	TCGA-MS-A51U	8bea48ff.1c07.49d0.a05e.50bc43c9b2d0
TCGA	Breast cancer	TCGA-OK-A5Q2	11a526b9.bd7e.4191.b025.524979fc6f2f
TCGA	Breast cancer	TCGA-OL-A5D6	53acb161.50de.4b49.a5ae.6493475a742c
TCGA	Breast cancer	TCGA-OL-A5D7	22a5d109.e0c6.4e20.a68b.6a08cb3c0601
TCGA	Breast cancer	TCGA-OL-A5D8	a7998a72.a447.4d93.8c92.e0de7a3fb90f
TCGA	Breast cancer	TCGA-OL-A5DA	71cdf7aa.fb05.458c.8580.9ff9410f41a0
TCGA	Breast cancer	TCGA-OL-A5RU	ef574016.af10.4d0e.a138.68c4832c01bc
TCGA	Breast cancer	TCGA-OL-A5RV	403a833d.8cb4.4660.a4f1.900a88b68e15
TCGA	Breast cancer	TCGA-OL-A5RW	5c6d95d0.0df9.44d7.a438.3f9952f23795
TCGA	Breast cancer	TCGA-OL-A5RX	504e86ee.985d.4ff0.9e84.24847599ad77
TCGA	Breast cancer	TCGA-OL-A5RY	86cc0bc2.ff98.4613.a51f.5a9188ab9c39
TCGA	Breast cancer	TCGA-OL-A5RZ	b9898fcf.692e.42b9.bf5d.b67dcee72689
TCGA	Breast cancer	TCGA-OL-A5S0	9b7f8a36.b3bf.4fa7.99c9.f9f9850b5621
TCGA	Breast cancer	TCGA-OL-A66H	f74b9014.ccc5.48db.9471.56f52278b7e3
TCGA	Breast cancer	TCGA-OL-A66I	b8cf532a.ad2b.431c.bd2c.e87c163649a6
TCGA	Breast cancer	TCGA-OL-A66J	5cbff956.2abb.4bad.bc92.9b9aea5787e4
TCGA	Breast cancer	TCGA-OL-A66K	f7723ac8.459d.49d4.9dc1.7ff44741dc31
TCGA	Breast cancer	TCGA-OL-A66L	39d8a1f0.5634.47b7.afe5.4a42fd0de3b9
TCGA	Breast cancer	TCGA-OL-A66N	580280b4.7f43.4ba2.85da.01d8f98f58bd
TCGA	Breast cancer	TCGA-OL-A66O	b4866757.43d0.4196.8526.171b5843cd0a
TCGA	Breast cancer	TCGA-OL-A66P	4828a13d.dc60.4a52.a3d2.0f935ab9f5fd
TCGA	Breast cancer	TCGA-OL-A6VO	c3e0e1fe.a4b3.44da.9d60.3ac986aa252d
TCGA	Breast cancer	TCGA-OL-A6VQ	949f4b88.69e1.4ceb.9528.71c742629a28
TCGA	Breast cancer	TCGA-OL-A6VR	c6e4338e.a3f7.4e8c.be1f.c814c751f54c
TCGA	Breast cancer	TCGA-OL-A97C	f6b896f7.9466.40d2.961e.c236b86465a7
TCGA	Breast cancer	TCGA-PE-A5DC	e668f035.28ff.47f1.99f8.d92f4f798015
TCGA	Breast cancer	TCGA-PE-A5DD	d6e0a01b.d26b.4ed6.9e20.f7e5e358687f
TCGA	Breast cancer	TCGA-PE-A5DE	56d2d35b.d229.4a62.bfd8.34119b33ded2
TCGA	Breast cancer	TCGA-S3-A6ZF	09a6358a.c852.4054.b91b.66c506e02a0f
TCGA	Breast cancer	TCGA-S3-A6ZG	a2b3e930.54c2.4100.b978.116367dba766
TCGA	Breast cancer	TCGA-S3-A6ZH	fa93643c.8e90.4471.987f.8abb85bdd8d6
TCGA	Breast cancer	TCGA-S3-AA0Z	e1829957.7cf0.45ae.a5e4.94ce687577b8
TCGA	Breast cancer	TCGA-S3-AA10	13c1aa68.1b3f.4701.ae6d.0ce41a65f157
TCGA	Breast cancer	TCGA-S3-AA11	54209833.4217.40aa.853a.9aefb2f3f42d
TCGA	Breast cancer	TCGA-S3-AA12	cbe4cd3c.5c6b.40d0.ac8e.49665b3851d1
TCGA	Breast cancer	TCGA-S3-AA14	7b2c79c2.3e94.4946.b019.8f7805bef821
TCGA	Breast cancer	TCGA-S3-AA15	00fbd326.73fb.4ede.bf73.e028a07154e9
TCGA	Breast cancer	TCGA-S3-AA17	6914d757.5844.4037.966f.000d3833bb13
TCGA	Breast cancer	TCGA-UL-AAZ6	827586d8.f372.4fad.9001.bad926d911ca
TCGA	Breast cancer	TCGA-UU-A93S	5dd28c67.43d8.4cda.aec7.73789332f232
TCGA	Breast cancer	TCGA-V7-A7HQ	5872621a.c277.438e.a8dc.d96f0abf7fa6
TCGA	Breast cancer	TCGA-W8-A86G	9f090d33.3718.40be.9a5e.4df4daf5b01f
TCGA	Breast cancer	TCGA-WT-AB44	09c91c5f.c11c.45ce.aca8.b25833144446
TCGA	Breast cancer	TCGA-XX-A899	1faf8587.1ec8.42e2.8096.0a6b98e34740
TCGA	Breast cancer	TCGA-XX-A89A	eef966e2.64db.4fc0.995c.e1c26cabfb8b
TCGA	Breast cancer	TCGA-Z7-A8R5	3b410039.325b.4cb1.b069.a7bdd034e263
TCGA	Breast cancer	TCGA-Z7-A8R6	e411af5e.28dd.4918.a230.5ce116cb80ad
