# Supplementary material for: Breast cancer immunopeptidomes contain numerous shared tumor antigens
Source: J Clin Invest. 2024 Jan 2;134(1):e166740. doi: 10.1172/JCI166740 (PMC10760959; doi:10.1172/JCI166740)
Supplement: Supplemental table 5 [file jci-134-166740-s041.xlsx]

## Sheet: Supplementary Table 5.
Peptide sequence	Category	Gene	Genomic origin	Gene function	Identified in samples	Allele	Reported in IEDB	Reported in breast cancer (IEDB)	mTECs (amean)	Immunogenicity Score (Repitope)	Found in the HLA ligand ATLAS
SVADLLSSF	mTSA	OTUB1	Exon	Cystein protease	2189	HLA-A*25:01	No	No	0	0.3908	No
DELAHFLL	aeTSA	MAGEA4	Exon	CTA	825	HLA-B*18:01	No	No	0	0.37624	No
DMFGIRFKR	aeTSA	NA	ncRNA	NA	1208	HLA-A*33:01	No	No	1.7321705997627	0.33992	No
EADPTGHSY	aeTSA	MAGEA1	Exon	CTA	1029.15	HLA-B*35:08,HLA-B*35:01	Yes	No	0	0.85656	No
EELSVLEVF	aeTSA	MAGEA6	Exon	CTA	346,825,2060	HLA-B*18:01	No	No	0	0.0632	No
EELSVMEVY	aeTSA	MAGEA1	Exon	CTA	825	HLA-B*18:01	No	No	0	0.25496	No
EVDPASNTY	aeTSA	MAGEA4	Exon	CTA	1478	HLA-A*01:01	Yes	No	0.22558692744329	0.82936	No
EVDPTSHSY	aeTSA	MAGEA11	Exon	CTA	1478	HLA-A*01:01	Yes	No	0.492410686112484	0.17488	No
EVFEGREDSVF	aeTSA	MAGEA2B	Exon	CTA	1478	HLA-A*25:01	Yes	Yes	0.621983593378972	0.3512	No
EVYDGREHSAY	aeTSA	MAGEA1	Exon	CTA	1478	HLA-A*25:01	Yes	No	0	0.60976	No
EYNAEFGRR	aeTSA	NA	Intergenic	NA	1945	HLA-A*33:01	No	No	0	0.19392	No
FPDLESEF	aeTSA	MAGEA6	Exon	CTA	1478	HLA-B*35:08	No	No	0.077051988159159	0.3704	No
FPDLETSF	aeTSA	MAGEA12	Exon	CTA	1478	HLA-B*35:08	No	No	0.0259183190643898	0.41288	No
FPEDFSILF	aeTSA	COL11A1	Exon	ECM	1097	HLA-B*35:01	No	No	0	0.39024	No
FVQENYLEY	aeTSA	MAGEA6	Exon	CTA	1029,1478,2060	HLA-A*25:01,HLA-B*35:01,HLA-B*35:08	Yes	No	0	0.43512	No
GEALGLVGA	aeTSA	MAGEA12	Exon	CTA	1478	HLA-B*50:01	Yes	No	0	0.35968	No
GEAVGFQPP	aeTSA	LINC00221	ncRNA	Non_coding	1478	HLA-B*50:01	No	No	0	0.37928	No
IYLIPEPVLF	aeTSA	NA	Intergenic	NA	1029	HLA-A*24:02	No	No	0	0.36872	No
LEISFISPL	aeTSA	NA	Intergenic	NA	1478	HLA-B*50:01	No	No	0	0.32688	No
LVQEKYLEY	aeTSA	MAGEA1	Exon	CTA	1478	HLA-A*01:01	Yes	No	0.432914791902947	0.06088	No
RSMRVGVTR	aeTSA	NA	Intergenic	NA	825	HLA-A*31:01	No	No	0.67474993331342	0.4276	No
SMRSTVVSR	aeTSA	ITIH6	Exon	ECM	825	HLA-A*31:01	No	No	0	0.33248	No
SVLGPILIIPK	aeTSA	ABCC11	Exon	Membrane transporter	346	HLA-A*11:01	No	No	1.339207316658	0.36128	No
TFLQRKVLR	aeTSA	LINC00578	ncRNA	Non_coding	825	HLA-A*31:01	Yes	No	0	0.28632	No
YEFLWGSKA	aeTSA	MAGEA9	Exon	CTA	1478	HLA-B*50:01	No	No	0.207327864459657	0.26088	No
AETDITETSI	TAA	COL11A1	Exon	ECM	684	HLA-B*49:01	No	No	0	0.19216	No
DEFNGVPSY	TAA	SKA1	Exon	Mitosis	825.218	HLA-B*18:01	Yes	Yes	1.85015064254358	0.1832	Yes
DEQTPIHISW	TAA	CDKN3	Exon	Mitosis	1945	HLA-B*44:03	Yes	Yes	2.98913733599711	0.0612	Yes
DETLTALQF	TAA	CENPE	Exon	Mitosis	825.206	HLA-B*18:01	Yes	No	4.34525461624889	0.37416	No
DIIEYDYEY	TAA	COL11A1	Exon	ECM	1029,1097,684	HLA-B*35:01,HLA-A*26:01	No	No	0.231155964477477	0.17048	No
DVITIIDRSF	TAA	MKI67	Exon	Mitosis	1478	HLA-A*25:01	Yes	Yes	0.435965796839229	0.24328	No
EEIFTEEY	TAA	COL11A1	Exon	ECM	346,2049,2179	HLA-B*18:01	No	No	0	0.26616	No
EEQYIAQF	TAA	PRAME	Exon	CTA	825	HLA-B*18:01	No	No	2.19784577078057	0.24656	No
EEYLVPQAF	TAA	ERBB4	Exon	Mitosis	1137,2060,2179	HLA-B*18:01	Yes	Yes	3.27726133591603	0.3348	No
ELFQHVSLM	TAA	CYP4Z1	Exon	Cytochrome P450	513	HLA-A*26:01	No	No	3.47351209982947	0.38152	No
EVFEGDIQQF	TAA	COL11A1	Exon	ECM	1478,2049,1137,928,684,2189	HLA-A*25:01,HLA-A*26:01	Yes	No	0	0.3368	No
EVKSITKER	TAA	CENPE	Exon	Mitosis	333	HLA-A*33:03	Yes	No	1.21588805750787	0.12008	No
FAFEKLIQF	TAA	ABCC11	Exon	Membrane transporter	820	HLA-C*12:03	Yes	No	5.51005400058658	0.25912	No
FPDVPDKENF	TAA	KNL1	Exon	Mitosis	1478	HLA-B*35:08	Yes	Yes	0.714429246733134	0.09952	No
GAYDKARYL	TAA	ABCC11	Exon	Membrane transporter	2060.82	HLA-C*12:03	No	No	1.85171297363398	0.26096	No
GSLGHLQNR	TAA	TTK	Exon	CTA	825	HLA-A*31:01	Yes	Yes	2.19210880358756	0.37032	No
GTHVWVGLYK	TAA	COL10A1	Exon	ECM	346	HLA-A*11:01	No	No	15.7460723076567	0.28968	No
HHNDLVFKF	TAA	CYP4Z1	Exon	Cytochrome P450	513	HLA-B*38:01	Yes	No	2.00816347784712	0.2192	Yes
HQFTEKVI	TAA	CYP4Z1	Exon	Cytochrome P450	346	HLA-B*52:01	No	No	0.719341715401888	0.30192	No
ITDDQLLAL	TAA	PRAME	Exon	CTA	1208	HLA-C*08:02	Yes	No	0.502903755840004	0.39856	No
KLKQDTTQK	TAA	CYP4Z1	Exon	Cytochrome P450	231,684,1305	HLA-A*03:01	No	No	3.3442623500361	0.20528	No
LEIENLNLA	TAA	CENPE	Exon	Mitosis	1478	HLA-B*50:01	Yes	No	0.623944610863195	0.26464	No
LELFQHVSL	TAA	CYP4Z1	Exon	Cytochrome P450	231	HLA-B*40:01	No	No	3.47351209982947	0.3636	No
MAVNIVLQL	TAA	ABCC11	Exon	Membrane transporter	820	HLA-C*12:03	No	No	0.115291720721334	0.4788	No
MLWKLVENV	TAA	TFAP2B	Exon	TF	2049	HLA-A*02:01	No	No	0.22558692744329	0.26712	No
MPLKHYLLL	TAA	LRCC15	Exon	Cell migration	1097	HLA-B*35:03	Yes	No	0.62033262340895	0.31544	No
MVFSKLVLR	TAA	COL11A1	Exon	ECM	346.11	HLA-A*31:01,HLA-A*68:01	Yes	No	0	0.31416	No
QAWGAGLAY	TAA	LRRC15	Exon	Cell migration	1097	HLA-B*35:01	No	No	0.429387191730054	0.53792	No
QLLALLPSL	TAA	PRAME	Exon	CTA	2339	HLA-A*02:01	Yes	No	0.356921317615462	0.6276	Yes
SEADLQAEV	TAA	CYP4Z1	Exon	Cytochrome P450	684	HLA-B*49:01	No	No	2.50222281988338	0.25736	No
SLPDNVFSNL	TAA	LRRC15	Exon	Cell migration	977	HLA-C*01:02	No	No	1.51479644085548	0.35688	No
SQGQIFSKF	TAA	CYP4Z1	Exon	Cytochrome P450	820	HLA-B*15:01	No	No	1.64656460741547	0.2184	No
SRLELFQHV	TAA	CYP4Z1	Exon	Cytochrome P450	2049	HLA-B*27:05	No	No	3.51869341593365	0.32712	No
SSQGQIFSK	TAA	CYP4Z1	Exon	Cytochrome P450	346	HLA-A*11:01	No	No	1.72361659557463	0.24736	No
SVKERESER	TAA	CENPF	Exon	Mitosis	825	HLA-A*31:01	No	No	1.89405583436341	0.21536	No
SYLKAVFNL	TAA	CYP4Z1	Exon	Cytochrome P450	1097	HLA-A*24:02	No	No	3.7792074067657	0.22536	No
TLDSYLKAV	TAA	CYP4Z1	Exon	Cytochrome P450	2049,1945,513	HLA-A*02:01	No	No	11.7421451581327	0.2696	No
TLFDYEVRL	TAA	UHRF1	Exon	Mitosis	977	HLA-A*02:01	Yes	Yes	1.82002482155702	0.23632	Yes
TQFFIPYTI	TAA	COL10A1	Exon	ECM	346.928	HLA-B*52:01	No	No	8.69134344316654	0.29504	No
TTLENLPQK	TAA	COL11A1	Exon	ECM	346	HLA-A*11:01	Yes	No	0.207327864459657	0.30248	No
VEAPHLPSF	TAA	COL11A1	5UTR	ECM	346,2049,1137,2179	HLA-B*18:01	Yes	No	0.077051988159159	0.44456	No
VEEIFTEEY	TAA	COL11A1	Exon	ECM	346	HLA-B*18:01	No	No	0	0.12152	No
VHDPDYAKILL	TAA	CYP4Z1	Exon	Cytochrome P450	513	HLA-B*38:01	No	No	0.58346233310552	0.1636	No
VPWEDKISI	TAA	CST5	Exon	Cystein protease	1192	HLA-B*51:01	No	No	0.572928422687714	0.3104	No
VTTLALTF	TAA	COL11A1	Exon	ECM	1945	HLA-B*58:01	No	No	1.26311963930566	0.4256	No
WPMHTPLL	TAA	CST5	Exon	Cystein protease	1192	HLA-B*51:01	No	No	0.206643583481108	0.53136	No
WPMHTPLLL	TAA	CST5	Exon	Cystein protease	1192	HLA-B*35:03	No	No	0.206643583481108	0.516	No
YEDLSQKY	TAA	CENPF	Exon	Mitosis	2049,825,2060	HLA-B*18:01	Yes	Yes	7.88464748854212	0.20416	No
YPVKEFEVY	TAA	CYP4Z1	Exon	Cytochrome P450	1097.68	HLA-B*35:01	Yes	Yes	1.46438599043522	0.1772	No
