# Supplementary material for: Breast cancer immunopeptidomes contain numerous shared tumor antigens
Source: J Clin Invest. 2024 Jan 2;134(1):e166740. doi: 10.1172/JCI166740 (PMC10760959; doi:10.1172/JCI166740)
Supplement: Supporting data values [file jci-134-166740-s042.xlsx]

## Sheet: Fig.1A
Sample IDs	IHC Subtype	Number of MAPs
231	HR	1474
2339	TNBC	1550
344	HR	1940
1949	TNBC	2102
1160	HR	2151
1305	HR	2838
928	HR	2931
2189	TNBC	3421
513	TNBC	3636
333	TNBC	4112
1208	HR	4152
1192	HR	4382
684	HR	4529
825	TNBC	4833
790	HR	4863
820	HR	5189
1137	TNBC	5440
346	HR	5686
1097	TNBC	6084
977	TNBC	6111
2060	TNBC	6694
2179	HR	6712
2049	TNBC	6752
1478	TNBC	6948
1945	HR	7474
1029	HR	8473

## Sheet: Fig.1C
Sample ID	Gene ID	Number of MAPs generated	Total MAPs generated for gene in all our dataset	IHC Subtype
1029	ENSG00000026025	19	397	HR
1029	ENSG00000038427	11	59	HR
1029	ENSG00000047849	11	34	HR
1029	ENSG00000080824	11	31	HR
1029	ENSG00000086758	11	11	HR
1029	ENSG00000090861	12	12	HR
1029	ENSG00000100280	12	28	HR
1029	ENSG00000100345	17	306	HR
1029	ENSG00000105568	11	25	HR
1029	ENSG00000109971	12	51	HR
1029	ENSG00000111799	12	127	HR
1029	ENSG00000114867	15	82	HR
1029	ENSG00000115306	15	186	HR
1029	ENSG00000115414	17	195	HR
1029	ENSG00000115415	16	92	HR
1029	ENSG00000115677	13	70	HR
1029	ENSG00000118137	13	23	HR
1029	ENSG00000118705	14	87	HR
1029	ENSG00000122218	11	24	HR
1029	ENSG00000124942	25	249	HR
1029	ENSG00000125844	14	63	HR
1029	ENSG00000127603	16	194	HR
1029	ENSG00000137076	17	258	HR
1029	ENSG00000140575	16	113	HR
1029	ENSG00000141367	21	325	HR
1029	ENSG00000148396	13	36	HR
1029	ENSG00000159140	16	105	HR
1029	ENSG00000163359	46	676	HR
1029	ENSG00000167658	11	77	HR
1029	ENSG00000168036	11	103	HR
1029	ENSG00000169710	14	152	HR
1029	ENSG00000173193	16	85	HR
1029	ENSG00000173821	19	308	HR
1029	ENSG00000174231	16	227	HR
1029	ENSG00000178209	22	407	HR
1029	ENSG00000182944	14	37	HR
1029	ENSG00000185164	12	39	HR
1029	ENSG00000196367	13	51	HR
1029	ENSG00000196924	17	201	HR
1029	ENSG00000197102	12	190	HR
1029	ENSG00000197694	12	197	HR
1029	ENSG00000241973	12	19	HR
1029	ENSG00000253729	12	205	HR
1097	ENSG00000011304	8	18	TNBC
1097	ENSG00000026025	18	397	TNBC
1097	ENSG00000071127	8	8	TNBC
1097	ENSG00000075624	13	152	TNBC
1097	ENSG00000079308	11	11	TNBC
1097	ENSG00000100345	9	306	TNBC
1097	ENSG00000105939	9	9	TNBC
1097	ENSG00000109971	12	51	TNBC
1097	ENSG00000111799	17	127	TNBC
1097	ENSG00000114867	10	82	TNBC
1097	ENSG00000115306	10	186	TNBC
1097	ENSG00000115414	19	195	TNBC
1097	ENSG00000116641	10	10	TNBC
1097	ENSG00000118705	8	87	TNBC
1097	ENSG00000123416	8	24	TNBC
1097	ENSG00000124214	8	8	TNBC
1097	ENSG00000124942	16	249	TNBC
1097	ENSG00000127603	10	194	TNBC
1097	ENSG00000129116	8	21	TNBC
1097	ENSG00000136068	8	8	TNBC
1097	ENSG00000137076	11	258	TNBC
1097	ENSG00000138674	8	15	TNBC
1097	ENSG00000140575	8	113	TNBC
1097	ENSG00000141367	13	325	TNBC
1097	ENSG00000144028	9	111	TNBC
1097	ENSG00000151914	10	31	TNBC
1097	ENSG00000160789	8	52	TNBC
1097	ENSG00000163359	30	676	TNBC
1097	ENSG00000165119	9	24	TNBC
1097	ENSG00000167658	10	77	TNBC
1097	ENSG00000168036	10	103	TNBC
1097	ENSG00000169710	10	152	TNBC
1097	ENSG00000170421	8	89	TNBC
1097	ENSG00000173193	11	85	TNBC
1097	ENSG00000173821	9	308	TNBC
1097	ENSG00000174231	14	227	TNBC
1097	ENSG00000178209	18	407	TNBC
1097	ENSG00000182944	8	37	TNBC
1097	ENSG00000185787	8	8	TNBC
1097	ENSG00000196230	9	75	TNBC
1097	ENSG00000196367	9	51	TNBC
1097	ENSG00000196924	13	201	TNBC
1097	ENSG00000197102	8	190	TNBC
1097	ENSG00000234745	14	60	TNBC
1137	ENSG00000009307	7	33	TNBC
1137	ENSG00000026025	13	397	TNBC
1137	ENSG00000039123	7	14	TNBC
1137	ENSG00000072110	9	48	TNBC
1137	ENSG00000075624	9	152	TNBC
1137	ENSG00000096384	8	59	TNBC
1137	ENSG00000100345	16	306	TNBC
1137	ENSG00000110799	7	7	TNBC
1137	ENSG00000111799	7	127	TNBC
1137	ENSG00000114867	8	82	TNBC
1137	ENSG00000115306	13	186	TNBC
1137	ENSG00000115414	10	195	TNBC
1137	ENSG00000115524	9	23	TNBC
1137	ENSG00000115677	7	70	TNBC
1137	ENSG00000117139	7	7	TNBC
1137	ENSG00000118705	7	87	TNBC
1137	ENSG00000125730	8	8	TNBC
1137	ENSG00000127603	13	194	TNBC
1137	ENSG00000129003	9	23	TNBC
1137	ENSG00000135624	7	7	TNBC
1137	ENSG00000137076	8	258	TNBC
1137	ENSG00000138448	7	14	TNBC
1137	ENSG00000139687	7	14	TNBC
1137	ENSG00000140575	9	113	TNBC
1137	ENSG00000141367	15	325	TNBC
1137	ENSG00000144028	8	111	TNBC
1137	ENSG00000152818	9	38	TNBC
1137	ENSG00000159140	7	105	TNBC
1137	ENSG00000163359	22	676	TNBC
1137	ENSG00000168036	9	103	TNBC
1137	ENSG00000170606	7	7	TNBC
1137	ENSG00000173193	10	85	TNBC
1137	ENSG00000173821	15	308	TNBC
1137	ENSG00000174231	13	227	TNBC
1137	ENSG00000178209	16	407	TNBC
1137	ENSG00000182944	7	37	TNBC
1137	ENSG00000196230	13	75	TNBC
1137	ENSG00000196576	7	16	TNBC
1137	ENSG00000196924	13	201	TNBC
1137	ENSG00000197102	9	190	TNBC
1137	ENSG00000197694	9	197	TNBC
1137	ENSG00000198420	8	8	TNBC
1137	ENSG00000204389	7	7	TNBC
1137	ENSG00000204592	10	41	TNBC
1137	ENSG00000253729	17	205	TNBC
1160	ENSG00000026025	9	397	HR
1160	ENSG00000075624	7	152	HR
1160	ENSG00000100345	5	306	HR
1160	ENSG00000104517	5	20	HR
1160	ENSG00000115414	6	195	HR
1160	ENSG00000124486	5	24	HR
1160	ENSG00000124942	7	249	HR
1160	ENSG00000127603	5	194	HR
1160	ENSG00000131018	5	23	HR
1160	ENSG00000133110	7	27	HR
1160	ENSG00000137076	10	258	HR
1160	ENSG00000138768	5	5	HR
1160	ENSG00000141367	8	325	HR
1160	ENSG00000149781	5	5	HR
1160	ENSG00000159140	5	105	HR
1160	ENSG00000163359	19	676	HR
1160	ENSG00000167658	6	77	HR
1160	ENSG00000169564	5	5	HR
1160	ENSG00000170248	5	5	HR
1160	ENSG00000171345	5	42	HR
1160	ENSG00000173821	6	308	HR
1160	ENSG00000178209	8	407	HR
1160	ENSG00000196924	6	201	HR
1160	ENSG00000197102	7	190	HR
1160	ENSG00000197694	5	197	HR
1192	ENSG00000026025	16	397	HR
1192	ENSG00000080503	10	10	HR
1192	ENSG00000100644	6	12	HR
1192	ENSG00000101972	6	12	HR
1192	ENSG00000102699	6	6	HR
1192	ENSG00000102910	6	6	HR
1192	ENSG00000104824	6	15	HR
1192	ENSG00000105568	7	25	HR
1192	ENSG00000108654	8	47	HR
1192	ENSG00000111530	6	6	HR
1192	ENSG00000115306	10	186	HR
1192	ENSG00000117523	7	24	HR
1192	ENSG00000120885	6	6	HR
1192	ENSG00000124942	20	249	HR
1192	ENSG00000128245	6	6	HR
1192	ENSG00000134516	6	15	HR
1192	ENSG00000137076	6	258	HR
1192	ENSG00000137497	6	28	HR
1192	ENSG00000141367	17	325	HR
1192	ENSG00000142798	8	29	HR
1192	ENSG00000151491	7	7	HR
1192	ENSG00000151914	6	31	HR
1192	ENSG00000159140	8	105	HR
1192	ENSG00000160710	7	14	HR
1192	ENSG00000161791	7	14	HR
1192	ENSG00000163017	7	7	HR
1192	ENSG00000163359	18	676	HR
1192	ENSG00000167978	7	15	HR
1192	ENSG00000168036	6	103	HR
1192	ENSG00000169710	13	152	HR
1192	ENSG00000173821	7	308	HR
1192	ENSG00000174231	8	227	HR
1192	ENSG00000178209	16	407	HR
1192	ENSG00000188229	9	19	HR
1192	ENSG00000189091	7	7	HR
1192	ENSG00000197102	12	190	HR
1192	ENSG00000206503	8	21	HR
1192	ENSG00000253729	6	205	HR
1192	ENSG00000276368	7	7	HR
1208	ENSG00000026025	11	397	HR
1208	ENSG00000075624	7	152	HR
1208	ENSG00000096384	6	59	HR
1208	ENSG00000096696	7	26	HR
1208	ENSG00000100345	15	306	HR
1208	ENSG00000101972	6	12	HR
1208	ENSG00000115306	8	186	HR
1208	ENSG00000115415	8	92	HR
1208	ENSG00000115677	6	70	HR
1208	ENSG00000130402	6	37	HR
1208	ENSG00000137076	8	258	HR
1208	ENSG00000137497	13	28	HR
1208	ENSG00000140575	6	113	HR
1208	ENSG00000141367	13	325	HR
1208	ENSG00000144028	7	111	HR
1208	ENSG00000147274	8	15	HR
1208	ENSG00000163359	24	676	HR
1208	ENSG00000167460	7	7	HR
1208	ENSG00000167658	6	77	HR
1208	ENSG00000168036	7	103	HR
1208	ENSG00000168394	7	7	HR
1208	ENSG00000169710	10	152	HR
1208	ENSG00000173821	12	308	HR
1208	ENSG00000174231	10	227	HR
1208	ENSG00000178209	11	407	HR
1208	ENSG00000196367	6	51	HR
1208	ENSG00000196498	7	7	HR
1208	ENSG00000197102	8	190	HR
1208	ENSG00000197694	22	197	HR
1208	ENSG00000213639	6	6	HR
1208	ENSG00000234745	6	60	HR
1208	ENSG00000253729	15	205	HR
1208	ENSG00000273749	6	43	HR
1305	ENSG00000026025	13	397	HR
1305	ENSG00000047849	11	34	HR
1305	ENSG00000100345	8	306	HR
1305	ENSG00000102316	6	21	HR
1305	ENSG00000124942	6	249	HR
1305	ENSG00000130592	6	6	HR
1305	ENSG00000133110	11	27	HR
1305	ENSG00000135486	6	6	HR
1305	ENSG00000137076	9	258	HR
1305	ENSG00000144028	6	111	HR
1305	ENSG00000159140	7	105	HR
1305	ENSG00000160789	8	52	HR
1305	ENSG00000163359	17	676	HR
1305	ENSG00000167658	8	77	HR
1305	ENSG00000168298	12	20	HR
1305	ENSG00000169710	9	152	HR
1305	ENSG00000173821	8	308	HR
1305	ENSG00000174231	8	227	HR
1305	ENSG00000178209	16	407	HR
1305	ENSG00000184009	13	43	HR
1305	ENSG00000196924	8	201	HR
1305	ENSG00000263001	6	6	HR
1305	ENSG00000277443	6	16	HR
1478	ENSG00000024048	7	7	TNBC
1478	ENSG00000026025	8	397	TNBC
1478	ENSG00000054654	8	16	TNBC
1478	ENSG00000078618	7	30	TNBC
1478	ENSG00000088827	7	21	TNBC
1478	ENSG00000089280	7	14	TNBC
1478	ENSG00000092148	7	7	TNBC
1478	ENSG00000102316	7	21	TNBC
1478	ENSG00000111799	12	127	TNBC
1478	ENSG00000115306	12	186	TNBC
1478	ENSG00000115414	9	195	TNBC
1478	ENSG00000115415	7	92	TNBC
1478	ENSG00000115524	7	23	TNBC
1478	ENSG00000118705	9	87	TNBC
1478	ENSG00000121774	9	9	TNBC
1478	ENSG00000124942	16	249	TNBC
1478	ENSG00000125844	7	63	TNBC
1478	ENSG00000127603	11	194	TNBC
1478	ENSG00000129003	7	23	TNBC
1478	ENSG00000130402	11	37	TNBC
1478	ENSG00000137076	11	258	TNBC
1478	ENSG00000138448	7	14	TNBC
1478	ENSG00000138674	7	15	TNBC
1478	ENSG00000141367	17	325	TNBC
1478	ENSG00000145555	7	7	TNBC
1478	ENSG00000148396	7	36	TNBC
1478	ENSG00000151914	8	31	TNBC
1478	ENSG00000152818	9	38	TNBC
1478	ENSG00000153201	9	23	TNBC
1478	ENSG00000159140	9	105	TNBC
1478	ENSG00000163359	15	676	TNBC
1478	ENSG00000165119	7	24	TNBC
1478	ENSG00000167986	7	7	TNBC
1478	ENSG00000168036	8	103	TNBC
1478	ENSG00000169710	10	152	TNBC
1478	ENSG00000173821	16	308	TNBC
1478	ENSG00000174231	12	227	TNBC
1478	ENSG00000178209	9	407	TNBC
1478	ENSG00000182944	8	37	TNBC
1478	ENSG00000184009	7	43	TNBC
1478	ENSG00000188641	7	7	TNBC
1478	ENSG00000196230	13	75	TNBC
1478	ENSG00000196367	7	51	TNBC
1478	ENSG00000197102	10	190	TNBC
1478	ENSG00000206503	9	21	TNBC
1478	ENSG00000241973	7	19	TNBC
1478	ENSG00000253729	20	205	TNBC
1478	ENSG00000273749	9	43	TNBC
1478	ENSG00000277443	10	16	TNBC
1945	ENSG00000026025	28	397	HR
1945	ENSG00000038427	10	59	HR
1945	ENSG00000044115	12	41	HR
1945	ENSG00000075624	26	152	HR
1945	ENSG00000096384	13	59	HR
1945	ENSG00000100345	18	306	HR
1945	ENSG00000102054	9	16	HR
1945	ENSG00000106624	10	10	HR
1945	ENSG00000108654	9	47	HR
1945	ENSG00000111799	13	127	HR
1945	ENSG00000115306	11	186	HR
1945	ENSG00000115414	18	195	HR
1945	ENSG00000117523	9	24	HR
1945	ENSG00000117983	11	11	HR
1945	ENSG00000118705	10	87	HR
1945	ENSG00000124486	9	24	HR
1945	ENSG00000124942	13	249	HR
1945	ENSG00000127603	19	194	HR
1945	ENSG00000128641	9	9	HR
1945	ENSG00000131018	12	23	HR
1945	ENSG00000133110	9	27	HR
1945	ENSG00000134516	9	15	HR
1945	ENSG00000134910	10	19	HR
1945	ENSG00000137076	10	258	HR
1945	ENSG00000137628	10	24	HR
1945	ENSG00000141367	15	325	HR
1945	ENSG00000147162	10	10	HR
1945	ENSG00000149257	10	10	HR
1945	ENSG00000160789	11	52	HR
1945	ENSG00000163359	45	676	HR
1945	ENSG00000167552	10	19	HR
1945	ENSG00000169710	11	152	HR
1945	ENSG00000170421	15	89	HR
1945	ENSG00000171345	9	42	HR
1945	ENSG00000172037	14	32	HR
1945	ENSG00000173821	16	308	HR
1945	ENSG00000174231	17	227	HR
1945	ENSG00000178209	28	407	HR
1945	ENSG00000184432	15	15	HR
1945	ENSG00000196576	9	16	HR
1945	ENSG00000196924	10	201	HR
1945	ENSG00000197102	17	190	HR
1945	ENSG00000197694	26	197	HR
1945	ENSG00000204592	11	41	HR
1945	ENSG00000215301	9	22	HR
1949	ENSG00000024422	8	16	TNBC
1949	ENSG00000026025	11	397	TNBC
1949	ENSG00000100345	13	306	TNBC
1949	ENSG00000115306	7	186	TNBC
1949	ENSG00000127463	6	20	TNBC
1949	ENSG00000135387	6	12	TNBC
1949	ENSG00000137076	6	258	TNBC
1949	ENSG00000140575	6	113	TNBC
1949	ENSG00000141367	14	325	TNBC
1949	ENSG00000163359	9	676	TNBC
1949	ENSG00000168036	8	103	TNBC
1949	ENSG00000173821	7	308	TNBC
1949	ENSG00000184110	7	17	TNBC
1949	ENSG00000196230	8	75	TNBC
1949	ENSG00000234745	6	60	TNBC
1949	ENSG00000253729	6	205	TNBC
2049	ENSG00000009307	9	33	TNBC
2049	ENSG00000026025	17	397	TNBC
2049	ENSG00000072110	13	48	TNBC
2049	ENSG00000075624	14	152	TNBC
2049	ENSG00000082898	9	19	TNBC
2049	ENSG00000096384	10	59	TNBC
2049	ENSG00000100345	19	306	TNBC
2049	ENSG00000101825	9	18	TNBC
2049	ENSG00000114867	11	82	TNBC
2049	ENSG00000115306	12	186	TNBC
2049	ENSG00000115415	12	92	TNBC
2049	ENSG00000118137	10	23	TNBC
2049	ENSG00000124126	9	17	TNBC
2049	ENSG00000124942	9	249	TNBC
2049	ENSG00000127603	17	194	TNBC
2049	ENSG00000134910	9	19	TNBC
2049	ENSG00000137076	11	258	TNBC
2049	ENSG00000140575	11	113	TNBC
2049	ENSG00000141367	22	325	TNBC
2049	ENSG00000152818	12	38	TNBC
2049	ENSG00000163359	35	676	TNBC
2049	ENSG00000167552	9	19	TNBC
2049	ENSG00000169710	15	152	TNBC
2049	ENSG00000170421	12	89	TNBC
2049	ENSG00000170581	9	9	TNBC
2049	ENSG00000173193	9	85	TNBC
2049	ENSG00000173821	21	308	TNBC
2049	ENSG00000174231	12	227	TNBC
2049	ENSG00000178209	28	407	TNBC
2049	ENSG00000183486	9	34	TNBC
2049	ENSG00000188229	10	19	TNBC
2049	ENSG00000196924	9	201	TNBC
2049	ENSG00000197102	10	190	TNBC
2049	ENSG00000197694	11	197	TNBC
2049	ENSG00000234745	10	60	TNBC
2049	ENSG00000253729	26	205	TNBC
2060	ENSG00000005007	8	16	TNBC
2060	ENSG00000009307	8	33	TNBC
2060	ENSG00000026025	11	397	TNBC
2060	ENSG00000039123	7	14	TNBC
2060	ENSG00000065534	8	16	TNBC
2060	ENSG00000071537	7	7	TNBC
2060	ENSG00000075624	9	152	TNBC
2060	ENSG00000078618	8	30	TNBC
2060	ENSG00000082898	10	19	TNBC
2060	ENSG00000089737	7	25	TNBC
2060	ENSG00000096384	9	59	TNBC
2060	ENSG00000100345	17	306	TNBC
2060	ENSG00000107099	7	7	TNBC
2060	ENSG00000111799	7	127	TNBC
2060	ENSG00000115306	9	186	TNBC
2060	ENSG00000115414	8	195	TNBC
2060	ENSG00000115415	7	92	TNBC
2060	ENSG00000115524	7	23	TNBC
2060	ENSG00000115677	7	70	TNBC
2060	ENSG00000123416	7	24	TNBC
2060	ENSG00000124126	8	17	TNBC
2060	ENSG00000127603	13	194	TNBC
2060	ENSG00000130402	9	37	TNBC
2060	ENSG00000132182	7	7	TNBC
2060	ENSG00000133704	7	14	TNBC
2060	ENSG00000137076	7	258	TNBC
2060	ENSG00000137628	7	24	TNBC
2060	ENSG00000140575	12	113	TNBC
2060	ENSG00000141367	16	325	TNBC
2060	ENSG00000144028	8	111	TNBC
2060	ENSG00000151914	7	31	TNBC
2060	ENSG00000152818	8	38	TNBC
2060	ENSG00000153187	10	24	TNBC
2060	ENSG00000158874	7	7	TNBC
2060	ENSG00000159140	9	105	TNBC
2060	ENSG00000163359	18	676	TNBC
2060	ENSG00000165029	7	20	TNBC
2060	ENSG00000168036	7	103	TNBC
2060	ENSG00000171560	8	8	TNBC
2060	ENSG00000171863	7	7	TNBC
2060	ENSG00000173821	20	308	TNBC
2060	ENSG00000174231	12	227	TNBC
2060	ENSG00000178209	14	407	TNBC
2060	ENSG00000196230	12	75	TNBC
2060	ENSG00000196924	7	201	TNBC
2060	ENSG00000197102	10	190	TNBC
2060	ENSG00000197694	11	197	TNBC
2060	ENSG00000198793	7	7	TNBC
2060	ENSG00000213445	7	7	TNBC
2060	ENSG00000213516	10	10	TNBC
2060	ENSG00000237541	7	7	TNBC
2060	ENSG00000253729	21	205	TNBC
2179	ENSG00000005007	8	16	HR
2179	ENSG00000009307	9	33	HR
2179	ENSG00000024422	8	16	HR
2179	ENSG00000026025	23	397	HR
2179	ENSG00000030066	8	8	HR
2179	ENSG00000075624	10	152	HR
2179	ENSG00000088827	14	21	HR
2179	ENSG00000089737	10	25	HR
2179	ENSG00000100345	16	306	HR
2179	ENSG00000111799	8	127	HR
2179	ENSG00000114867	8	82	HR
2179	ENSG00000115306	15	186	HR
2179	ENSG00000115414	14	195	HR
2179	ENSG00000115415	8	92	HR
2179	ENSG00000125844	8	63	HR
2179	ENSG00000127481	11	18	HR
2179	ENSG00000127603	16	194	HR
2179	ENSG00000130589	12	18	HR
2179	ENSG00000137076	16	258	HR
2179	ENSG00000140575	9	113	HR
2179	ENSG00000140829	8	8	HR
2179	ENSG00000141367	13	325	HR
2179	ENSG00000144028	9	111	HR
2179	ENSG00000148396	8	36	HR
2179	ENSG00000153187	8	24	HR
2179	ENSG00000157601	8	44	HR
2179	ENSG00000159140	8	105	HR
2179	ENSG00000163359	26	676	HR
2179	ENSG00000163902	8	8	HR
2179	ENSG00000168610	8	34	HR
2179	ENSG00000169710	10	152	HR
2179	ENSG00000173821	22	308	HR
2179	ENSG00000178209	19	407	HR
2179	ENSG00000183486	8	34	HR
2179	ENSG00000196924	11	201	HR
2179	ENSG00000197102	10	190	HR
2179	ENSG00000253729	12	205	HR
2189	ENSG00000026025	13	397	TNBC
2189	ENSG00000075624	7	152	TNBC
2189	ENSG00000096696	7	26	TNBC
2189	ENSG00000100345	20	306	TNBC
2189	ENSG00000110841	7	7	TNBC
2189	ENSG00000111799	10	127	TNBC
2189	ENSG00000115306	10	186	TNBC
2189	ENSG00000115414	8	195	TNBC
2189	ENSG00000115415	11	92	TNBC
2189	ENSG00000115677	8	70	TNBC
2189	ENSG00000127603	9	194	TNBC
2189	ENSG00000133106	8	8	TNBC
2189	ENSG00000137076	9	258	TNBC
2189	ENSG00000137497	9	28	TNBC
2189	ENSG00000141367	14	325	TNBC
2189	ENSG00000163359	12	676	TNBC
2189	ENSG00000168036	7	103	TNBC
2189	ENSG00000168610	7	34	TNBC
2189	ENSG00000173821	8	308	TNBC
2189	ENSG00000174231	11	227	TNBC
2189	ENSG00000178209	17	407	TNBC
2189	ENSG00000196924	10	201	TNBC
2189	ENSG00000197694	23	197	TNBC
2189	ENSG00000234745	8	60	TNBC
2189	ENSG00000253729	12	205	TNBC
231	ENSG00000026025	14	397	HR
231	ENSG00000100345	11	306	HR
231	ENSG00000124942	16	249	HR
231	ENSG00000137076	9	258	HR
231	ENSG00000141367	10	325	HR
231	ENSG00000142173	6	38	HR
231	ENSG00000144028	6	111	HR
231	ENSG00000163359	32	676	HR
231	ENSG00000174231	6	227	HR
231	ENSG00000178209	6	407	HR
231	ENSG00000204525	6	22	HR
2339	ENSG00000026025	13	397	TNBC
2339	ENSG00000075624	5	152	TNBC
2339	ENSG00000096384	4	59	TNBC
2339	ENSG00000100345	5	306	TNBC
2339	ENSG00000101361	4	4	TNBC
2339	ENSG00000111679	4	4	TNBC
2339	ENSG00000115306	5	186	TNBC
2339	ENSG00000115415	4	92	TNBC
2339	ENSG00000118705	5	87	TNBC
2339	ENSG00000122218	4	24	TNBC
2339	ENSG00000124486	4	24	TNBC
2339	ENSG00000124942	4	249	TNBC
2339	ENSG00000127603	4	194	TNBC
2339	ENSG00000130402	4	37	TNBC
2339	ENSG00000132646	4	4	TNBC
2339	ENSG00000134954	4	4	TNBC
2339	ENSG00000140575	4	113	TNBC
2339	ENSG00000141367	7	325	TNBC
2339	ENSG00000163359	8	676	TNBC
2339	ENSG00000164944	4	4	TNBC
2339	ENSG00000168610	4	34	TNBC
2339	ENSG00000171345	5	42	TNBC
2339	ENSG00000173821	5	308	TNBC
2339	ENSG00000185164	4	39	TNBC
2339	ENSG00000197694	4	197	TNBC
2339	ENSG00000204592	4	41	TNBC
2339	ENSG00000205609	6	6	TNBC
2339	ENSG00000206503	4	21	TNBC
2339	ENSG00000211895	4	4	TNBC
2339	ENSG00000253729	4	205	TNBC
333	ENSG00000026025	33	397	TNBC
333	ENSG00000038427	8	59	TNBC
333	ENSG00000044115	10	41	TNBC
333	ENSG00000096384	9	59	TNBC
333	ENSG00000100345	16	306	TNBC
333	ENSG00000114867	9	82	TNBC
333	ENSG00000115414	15	195	TNBC
333	ENSG00000115677	12	70	TNBC
333	ENSG00000118705	10	87	TNBC
333	ENSG00000124942	18	249	TNBC
333	ENSG00000125844	18	63	TNBC
333	ENSG00000127603	11	194	TNBC
333	ENSG00000137076	13	258	TNBC
333	ENSG00000141367	11	325	TNBC
333	ENSG00000142173	11	38	TNBC
333	ENSG00000144028	8	111	TNBC
333	ENSG00000163359	52	676	TNBC
333	ENSG00000167658	8	77	TNBC
333	ENSG00000172037	9	32	TNBC
333	ENSG00000178209	24	407	TNBC
333	ENSG00000184009	10	43	TNBC
333	ENSG00000196924	8	201	TNBC
333	ENSG00000197102	10	190	TNBC
333	ENSG00000197694	11	197	TNBC
333	ENSG00000198467	9	9	TNBC
333	ENSG00000204592	10	41	TNBC
344	ENSG00000026025	16	397	HR
344	ENSG00000100345	8	306	HR
344	ENSG00000107796	7	7	HR
344	ENSG00000108654	7	47	HR
344	ENSG00000115306	9	186	HR
344	ENSG00000124942	10	249	HR
344	ENSG00000135829	7	7	HR
344	ENSG00000137076	11	258	HR
344	ENSG00000160789	7	52	HR
344	ENSG00000163359	26	676	HR
344	ENSG00000165119	8	24	HR
344	ENSG00000174231	7	227	HR
344	ENSG00000178209	13	407	HR
344	ENSG00000196924	9	201	HR
344	ENSG00000211896	8	8	HR
346	ENSG00000026025	16	397	HR
346	ENSG00000079246	8	8	HR
346	ENSG00000080824	11	31	HR
346	ENSG00000082397	7	7	HR
346	ENSG00000096696	12	26	HR
346	ENSG00000100280	7	28	HR
346	ENSG00000100345	18	306	HR
346	ENSG00000104517	9	20	HR
346	ENSG00000105568	7	25	HR
346	ENSG00000109111	7	7	HR
346	ENSG00000110321	7	7	HR
346	ENSG00000111799	8	127	HR
346	ENSG00000115414	14	195	HR
346	ENSG00000117523	8	24	HR
346	ENSG00000124942	17	249	HR
346	ENSG00000127463	8	20	HR
346	ENSG00000127603	9	194	HR
346	ENSG00000133704	7	14	HR
346	ENSG00000134369	7	7	HR
346	ENSG00000137076	8	258	HR
346	ENSG00000137628	7	24	HR
346	ENSG00000139687	7	14	HR
346	ENSG00000140575	7	113	HR
346	ENSG00000141367	19	325	HR
346	ENSG00000144028	10	111	HR
346	ENSG00000147274	7	15	HR
346	ENSG00000147872	8	16	HR
346	ENSG00000153201	8	23	HR
346	ENSG00000157601	9	44	HR
346	ENSG00000159140	11	105	HR
346	ENSG00000160710	7	14	HR
346	ENSG00000160789	9	52	HR
346	ENSG00000161791	7	14	HR
346	ENSG00000163359	29	676	HR
346	ENSG00000165029	7	20	HR
346	ENSG00000170421	14	89	HR
346	ENSG00000173821	23	308	HR
346	ENSG00000174231	11	227	HR
346	ENSG00000178209	26	407	HR
346	ENSG00000183486	9	34	HR
346	ENSG00000184009	13	43	HR
346	ENSG00000196230	12	75	HR
346	ENSG00000196924	9	201	HR
346	ENSG00000197102	13	190	HR
346	ENSG00000197694	7	197	HR
346	ENSG00000215301	7	22	HR
346	ENSG00000234745	7	60	HR
346	ENSG00000253729	13	205	HR
513	ENSG00000010327	7	7	TNBC
513	ENSG00000026025	14	397	TNBC
513	ENSG00000054654	8	16	TNBC
513	ENSG00000072110	6	48	TNBC
513	ENSG00000075624	7	152	TNBC
513	ENSG00000104517	6	20	TNBC
513	ENSG00000107854	6	6	TNBC
513	ENSG00000115306	7	186	TNBC
513	ENSG00000115414	8	195	TNBC
513	ENSG00000115415	7	92	TNBC
513	ENSG00000118705	6	87	TNBC
513	ENSG00000124486	6	24	TNBC
513	ENSG00000124942	15	249	TNBC
513	ENSG00000127603	8	194	TNBC
513	ENSG00000135905	7	7	TNBC
513	ENSG00000137076	6	258	TNBC
513	ENSG00000141367	10	325	TNBC
513	ENSG00000157601	6	44	TNBC
513	ENSG00000163359	17	676	TNBC
513	ENSG00000169710	10	152	TNBC
513	ENSG00000171345	11	42	TNBC
513	ENSG00000173193	7	85	TNBC
513	ENSG00000173821	13	308	TNBC
513	ENSG00000174231	11	227	TNBC
513	ENSG00000178209	8	407	TNBC
513	ENSG00000185164	6	39	TNBC
513	ENSG00000185745	6	15	TNBC
513	ENSG00000197694	11	197	TNBC
513	ENSG00000204592	6	41	TNBC
513	ENSG00000253729	7	205	TNBC
684	ENSG00000026025	15	397	HR
684	ENSG00000038427	13	59	HR
684	ENSG00000065534	8	16	HR
684	ENSG00000072110	11	48	HR
684	ENSG00000075624	9	152	HR
684	ENSG00000078618	8	30	HR
684	ENSG00000100345	10	306	HR
684	ENSG00000102316	8	21	HR
684	ENSG00000109971	11	51	HR
684	ENSG00000111799	11	127	HR
684	ENSG00000113657	8	14	HR
684	ENSG00000115306	9	186	HR
684	ENSG00000115414	14	195	HR
684	ENSG00000115677	8	70	HR
684	ENSG00000124942	11	249	HR
684	ENSG00000137076	9	258	HR
684	ENSG00000142173	8	38	HR
684	ENSG00000157601	12	44	HR
684	ENSG00000159140	9	105	HR
684	ENSG00000163359	31	676	HR
684	ENSG00000167658	8	77	HR
684	ENSG00000168036	13	103	HR
684	ENSG00000169710	8	152	HR
684	ENSG00000170421	8	89	HR
684	ENSG00000173193	12	85	HR
684	ENSG00000173821	18	308	HR
684	ENSG00000174231	9	227	HR
684	ENSG00000178209	24	407	HR
684	ENSG00000183486	8	34	HR
684	ENSG00000185164	8	39	HR
684	ENSG00000196305	9	15	HR
684	ENSG00000196924	26	201	HR
684	ENSG00000197102	8	190	HR
684	ENSG00000265972	8	22	HR
684	ENSG00000273749	8	43	HR
790	ENSG00000011304	10	18	HR
790	ENSG00000026025	16	397	HR
790	ENSG00000047849	12	34	HR
790	ENSG00000075624	14	152	HR
790	ENSG00000089737	8	25	HR
790	ENSG00000099953	8	8	HR
790	ENSG00000100345	10	306	HR
790	ENSG00000108654	8	47	HR
790	ENSG00000114867	10	82	HR
790	ENSG00000115306	10	186	HR
790	ENSG00000115414	11	195	HR
790	ENSG00000124942	20	249	HR
790	ENSG00000127603	9	194	HR
790	ENSG00000129116	13	21	HR
790	ENSG00000137076	10	258	HR
790	ENSG00000141367	9	325	HR
790	ENSG00000144028	9	111	HR
790	ENSG00000148396	8	36	HR
790	ENSG00000159140	10	105	HR
790	ENSG00000163359	28	676	HR
790	ENSG00000167658	9	77	HR
790	ENSG00000167978	8	15	HR
790	ENSG00000168298	8	20	HR
790	ENSG00000169710	9	152	HR
790	ENSG00000173193	9	85	HR
790	ENSG00000173821	12	308	HR
790	ENSG00000174231	10	227	HR
790	ENSG00000178209	14	407	HR
790	ENSG00000196924	11	201	HR
790	ENSG00000197102	11	190	HR
790	ENSG00000197694	9	197	HR
790	ENSG00000197879	8	8	HR
790	ENSG00000204525	10	22	HR
790	ENSG00000265972	8	22	HR
820	ENSG00000026025	18	397	HR
820	ENSG00000044115	10	41	HR
820	ENSG00000072110	9	48	HR
820	ENSG00000100345	14	306	HR
820	ENSG00000108654	15	47	HR
820	ENSG00000109971	9	51	HR
820	ENSG00000111057	9	9	HR
820	ENSG00000117519	10	10	HR
820	ENSG00000118705	9	87	HR
820	ENSG00000125107	9	9	HR
820	ENSG00000126709	9	9	HR
820	ENSG00000137076	13	258	HR
820	ENSG00000140575	10	113	HR
820	ENSG00000141367	19	325	HR
820	ENSG00000141424	9	9	HR
820	ENSG00000144028	11	111	HR
820	ENSG00000157601	9	44	HR
820	ENSG00000159251	12	12	HR
820	ENSG00000160789	9	52	HR
820	ENSG00000163359	44	676	HR
820	ENSG00000168610	9	34	HR
820	ENSG00000169710	14	152	HR
820	ENSG00000170421	12	89	HR
820	ENSG00000171345	12	42	HR
820	ENSG00000173193	11	85	HR
820	ENSG00000173821	18	308	HR
820	ENSG00000174231	10	227	HR
820	ENSG00000178209	19	407	HR
820	ENSG00000184110	10	17	HR
820	ENSG00000185745	9	15	HR
820	ENSG00000196367	9	51	HR
820	ENSG00000196924	16	201	HR
820	ENSG00000197102	11	190	HR
820	ENSG00000197694	13	197	HR
820	ENSG00000239306	9	9	HR
820	ENSG00000273749	11	43	HR
825	ENSG00000075624	15	152	TNBC
825	ENSG00000078618	7	30	TNBC
825	ENSG00000091136	6	6	TNBC
825	ENSG00000100345	12	306	TNBC
825	ENSG00000100644	6	12	TNBC
825	ENSG00000106278	9	9	TNBC
825	ENSG00000108883	6	6	TNBC
825	ENSG00000109971	7	51	TNBC
825	ENSG00000111642	6	6	TNBC
825	ENSG00000113657	6	14	TNBC
825	ENSG00000115053	8	8	TNBC
825	ENSG00000115306	8	186	TNBC
825	ENSG00000115414	9	195	TNBC
825	ENSG00000117724	6	6	TNBC
825	ENSG00000125944	6	6	TNBC
825	ENSG00000127463	6	20	TNBC
825	ENSG00000127481	7	18	TNBC
825	ENSG00000127603	8	194	TNBC
825	ENSG00000127616	6	6	TNBC
825	ENSG00000129003	7	23	TNBC
825	ENSG00000130402	7	37	TNBC
825	ENSG00000130816	6	6	TNBC
825	ENSG00000135387	6	12	TNBC
825	ENSG00000137076	10	258	TNBC
825	ENSG00000140575	6	113	TNBC
825	ENSG00000141367	17	325	TNBC
825	ENSG00000141543	6	6	TNBC
825	ENSG00000142798	12	29	TNBC
825	ENSG00000144028	10	111	TNBC
825	ENSG00000147872	8	16	TNBC
825	ENSG00000149311	6	6	TNBC
825	ENSG00000150093	7	7	TNBC
825	ENSG00000153187	6	24	TNBC
825	ENSG00000153201	6	23	TNBC
825	ENSG00000159140	6	105	TNBC
825	ENSG00000163359	19	676	TNBC
825	ENSG00000163565	7	7	TNBC
825	ENSG00000165029	6	20	TNBC
825	ENSG00000168036	8	103	TNBC
825	ENSG00000168610	6	34	TNBC
825	ENSG00000173821	7	308	TNBC
825	ENSG00000174231	10	227	TNBC
825	ENSG00000182578	9	9	TNBC
825	ENSG00000182718	6	6	TNBC
825	ENSG00000196230	8	75	TNBC
825	ENSG00000196305	6	15	TNBC
825	ENSG00000196367	7	51	TNBC
825	ENSG00000197102	13	190	TNBC
825	ENSG00000197321	6	6	TNBC
825	ENSG00000204525	6	22	TNBC
825	ENSG00000215301	6	22	TNBC
825	ENSG00000253729	14	205	TNBC
825	ENSG00000265972	6	22	TNBC
928	ENSG00000026025	9	397	HR
928	ENSG00000089280	7	14	HR
928	ENSG00000100345	6	306	HR
928	ENSG00000102054	7	16	HR
928	ENSG00000111799	12	127	HR
928	ENSG00000115306	6	186	HR
928	ENSG00000115414	15	195	HR
928	ENSG00000123416	9	24	HR
928	ENSG00000130589	6	18	HR
928	ENSG00000131018	6	23	HR
928	ENSG00000141367	10	325	HR
928	ENSG00000163359	11	676	HR
928	ENSG00000170421	8	89	HR
928	ENSG00000173821	11	308	HR
928	ENSG00000174231	9	227	HR
928	ENSG00000178209	11	407	HR
928	ENSG00000196924	7	201	HR
928	ENSG00000197694	9	197	HR
928	ENSG00000198218	7	7	HR
928	ENSG00000204628	6	6	HR
928	ENSG00000234745	9	60	HR
928	ENSG00000253729	10	205	HR
977	ENSG00000026025	23	397	TNBC
977	ENSG00000038427	17	59	TNBC
977	ENSG00000044115	9	41	TNBC
977	ENSG00000080824	9	31	TNBC
977	ENSG00000100280	9	28	TNBC
977	ENSG00000100345	23	306	TNBC
977	ENSG00000101825	9	18	TNBC
977	ENSG00000104824	9	15	TNBC
977	ENSG00000111799	10	127	TNBC
977	ENSG00000114867	11	82	TNBC
977	ENSG00000115415	12	92	TNBC
977	ENSG00000115677	9	70	TNBC
977	ENSG00000118705	9	87	TNBC
977	ENSG00000122218	9	24	TNBC
977	ENSG00000124201	11	11	TNBC
977	ENSG00000124942	26	249	TNBC
977	ENSG00000125844	16	63	TNBC
977	ENSG00000127603	16	194	TNBC
977	ENSG00000132466	9	9	TNBC
977	ENSG00000135480	11	11	TNBC
977	ENSG00000137076	30	258	TNBC
977	ENSG00000140575	9	113	TNBC
977	ENSG00000141367	15	325	TNBC
977	ENSG00000142173	13	38	TNBC
977	ENSG00000142798	9	29	TNBC
977	ENSG00000144028	10	111	TNBC
977	ENSG00000163359	43	676	TNBC
977	ENSG00000167658	11	77	TNBC
977	ENSG00000168036	9	103	TNBC
977	ENSG00000169710	9	152	TNBC
977	ENSG00000170421	12	89	TNBC
977	ENSG00000172037	9	32	TNBC
977	ENSG00000173821	15	308	TNBC
977	ENSG00000174231	11	227	TNBC
977	ENSG00000175166	11	11	TNBC
977	ENSG00000178209	40	407	TNBC
977	ENSG00000181789	9	9	TNBC
977	ENSG00000185164	9	39	TNBC
977	ENSG00000196924	11	201	TNBC
977	ENSG00000197102	11	190	TNBC
977	ENSG00000197694	14	197	TNBC
977	ENSG00000253729	10	205	TNBC
977	ENSG00000273749	9	43	TNBC

## Sheet: Fig.1D
PANTHER.Protein.Class	Fold enrichment	.-log10(P.value)
intermediate filament binding protein (PC00130)	24.21	2.29585
tubulin (PC00228)	14.12	1.40012
actin binding motor protein (PC00040)	13.56	1.33255
actin and actin related protein (PC00039)	12.1	1.88273
RNA helicase (PC00032)	11.77	5.39041
intermediate filament (PC00129)	11.63	3.22621
major histocompatibility complex protein (PC00149)	10.33	1.56543
vesicle coat protein (PC00235)	9.41	1.37986
actin or actin-binding cytoskeletal protein (PC00041)	6.1	7.3851
extracellular matrix protein (PC00102)	5.37	1.95468
cytoskeletal protein (PC00085)	4.46	9.6925
RNA metabolism protein (PC00031)	3.69	8.42713
RNA processing factor (PC00147)	3.67	1.31158

## Sheet: Fig.1E
Ensembl gene id	TPM	Sample	log10(tpm+1)	MAP status
ENSG00000000460	2.70092	2060	0.56831	MAP_coding
ENSG00000001036	30.3406	2060	1.49611	MAP_coding
ENSG00000001084	11.2256	2060	1.08727	MAP_coding
ENSG00000001497	14.9273	2060	1.20214	MAP_coding
ENSG00000001629	9.0616	2060	1.00267	MAP_coding
ENSG00000001630	16.5473	2060	1.24421	MAP_coding
ENSG00000002549	103.932	2060	2.02091	MAP_coding
ENSG00000002822	4.62772	2060	0.750332	MAP_coding
ENSG00000002834	25.1345	2060	1.41721	MAP_coding
ENSG00000002933	16.928	2060	1.25353	MAP_coding
ENSG00000003756	19.5862	2060	1.31358	MAP_coding
ENSG00000004142	28.3805	2060	1.46806	MAP_coding
ENSG00000004399	44.9151	2060	1.66196	MAP_coding
ENSG00000004455	86.6122	2060	1.94256	MAP_coding
ENSG00000004478	61.1957	2060	1.79376	MAP_coding
ENSG00000004487	23.4666	2060	1.38857	MAP_coding
ENSG00000004534	76.4659	2060	1.88911	MAP_coding
ENSG00000004700	13.4365	2060	1.15946	MAP_coding
ENSG00000004766	10.6472	2060	1.06622	MAP_coding
ENSG00000004897	9.42812	2060	1.01821	MAP_coding
ENSG00000005175	77.7737	2060	1.89638	MAP_coding
ENSG00000005194	16.2807	2060	1.23756	MAP_coding
ENSG00000005206	5.26832	2060	0.797151	MAP_coding
ENSG00000005249	9.44079	2060	1.01873	MAP_coding
ENSG00000005339	19.096	2060	1.30311	MAP_coding
ENSG00000005448	8.00133	2060	0.954307	MAP_coding
ENSG00000005469	5.6043	2060	0.819827	MAP_coding
ENSG00000005483	58.3346	2060	1.77331	MAP_coding
ENSG00000005486	24.5543	2060	1.40746	MAP_coding
ENSG00000005700	8.24394	2060	0.965857	MAP_coding
ENSG00000005810	77.7899	2060	1.89647	MAP_coding
ENSG00000005812	11.4049	2060	1.09359	MAP_coding
ENSG00000005844	5.44473	2060	0.809205	MAP_coding
ENSG00000005889	6.78039	2060	0.891001	MAP_coding
ENSG00000006453	6.2622	2060	0.861068	MAP_coding
ENSG00000006468	2.40078	2060	0.531578	MAP_coding
ENSG00000006576	5.60441	2060	0.819834	MAP_coding
ENSG00000006607	4.91696	2060	0.772099	MAP_coding
ENSG00000006652	20.3915	2060	1.33024	MAP_coding
ENSG00000006712	20.4268	2060	1.33096	MAP_coding
ENSG00000006715	12.4887	2060	1.12997	MAP_coding
ENSG00000006747	1.17227	2060	0.336913	MAP_coding
ENSG00000006837	10.6025	2060	1.06455	MAP_coding
ENSG00000007202	17.8278	2060	1.2748	MAP_coding
ENSG00000007237	1.61293	2060	0.417128	MAP_coding
ENSG00000007255	26.1158	2060	1.43322	MAP_coding
ENSG00000007312	1.63675	2060	0.421069	MAP_coding
ENSG00000007520	29.4809	2060	1.48403	MAP_coding
ENSG00000007923	10.8283	2060	1.07292	MAP_coding
ENSG00000008018	238.224	2060	2.3788	MAP_coding
ENSG00000008256	2.38464	2060	0.529513	MAP_coding
ENSG00000008294	9.56565	2060	1.0239	MAP_coding
ENSG00000008382	11.1271	2060	1.08376	MAP_coding
ENSG00000008394	466.651	2060	2.66992	MAP_coding
ENSG00000008513	7.85243	2060	0.947062	MAP_coding
ENSG00000008517	74.363	2060	1.87716	MAP_coding
ENSG00000008710	7.7311	2060	0.941069	MAP_coding
ENSG00000008838	10.8176	2060	1.07253	MAP_coding
ENSG00000008869	2.19667	2060	0.504698	MAP_coding
ENSG00000008988	2317.88	2060	3.36528	MAP_coding
ENSG00000009335	10.0129	2060	1.0419	MAP_coding
ENSG00000010165	14.0537	2060	1.17764	MAP_coding
ENSG00000010278	207.448	2060	2.319	MAP_coding
ENSG00000010292	7.699	2060	0.939469	MAP_coding
ENSG00000010322	6.42042	2060	0.870428	MAP_coding
ENSG00000010327	12.2345	2060	1.12171	MAP_coding
ENSG00000010610	6.83372	2060	0.893968	MAP_coding
ENSG00000010671	4.1448	2060	0.711369	MAP_coding
ENSG00000010810	10.2975	2060	1.05298	MAP_coding
ENSG00000011007	13.9676	2060	1.17515	MAP_coding
ENSG00000011028	7.30983	2060	0.919592	MAP_coding
ENSG00000011114	2.84358	2060	0.584736	MAP_coding
ENSG00000011143	4.41096	2060	0.733274	MAP_coding
ENSG00000011243	22.9636	2060	1.37955	MAP_coding
ENSG00000011304	51.5015	2060	1.72017	MAP_coding
ENSG00000011405	7.81444	2060	0.945195	MAP_coding
ENSG00000011426	13.6331	2060	1.16534	MAP_coding
ENSG00000011454	12.2058	2060	1.12076	MAP_coding
ENSG00000011465	244.621	2060	2.39027	MAP_coding
ENSG00000011485	13.5655	2060	1.16333	MAP_coding
ENSG00000011566	9.04888	2060	1.00212	MAP_coding
ENSG00000011600	127.922	2060	2.11033	MAP_coding
ENSG00000012174	3.59263	2060	0.662062	MAP_coding
ENSG00000012779	4.1587	2060	0.71254	MAP_coding
ENSG00000012963	13.048	2060	1.14761	MAP_coding
ENSG00000013275	16.8819	2060	1.25241	MAP_coding
ENSG00000013364	21.4223	2060	1.35068	MAP_coding
ENSG00000013374	79.6918	2060	1.90683	MAP_coding
ENSG00000013503	1.53581	2060	0.404116	MAP_coding
ENSG00000013563	7.69506	2060	0.939273	MAP_coding
ENSG00000013573	11.8234	2060	1.108	MAP_coding
ENSG00000013810	21.401	2060	1.35027	MAP_coding
ENSG00000014216	20.0393	2060	1.32303	MAP_coding
ENSG00000014824	29.294	2060	1.48136	MAP_coding
ENSG00000014914	1.19256	2060	0.340951	MAP_coding
ENSG00000015133	13.0333	2060	1.14716	MAP_coding
ENSG00000015171	19.0916	2060	1.30301	MAP_coding
ENSG00000015285	5.3616	2060	0.803566	MAP_coding
ENSG00000015475	16.8741	2060	1.25222	MAP_coding
ENSG00000015479	123.734	2060	2.09598	MAP_coding
ENSG00000016864	24.975	2060	1.41456	MAP_coding
ENSG00000017260	29.4994	2060	1.48429	MAP_coding
ENSG00000018280	2.92844	2060	0.59422	MAP_coding
ENSG00000018408	13.6511	2060	1.16587	MAP_coding
ENSG00000018699	9.78942	2060	1.033	MAP_coding
ENSG00000019144	9.08814	2060	1.00381	MAP_coding
ENSG00000019505	10.6193	2060	1.06518	MAP_coding
ENSG00000019582	1110.15	2060	3.04577	MAP_coding
ENSG00000020577	2.12575	2060	0.494954	MAP_coding
ENSG00000020633	4.99627	2060	0.777881	MAP_coding
ENSG00000020922	4.33465	2060	0.727106	MAP_coding
ENSG00000021355	43.689	2060	1.6502	MAP_coding
ENSG00000021776	13.6342	2060	1.16537	MAP_coding
ENSG00000022267	18.5127	2060	1.29032	MAP_coding
ENSG00000022556	1.85393	2060	0.455444	MAP_coding
ENSG00000023330	10.9696	2060	1.07808	MAP_coding
ENSG00000023516	2.38187	2060	0.529157	MAP_coding
ENSG00000023697	11.868	2060	1.10951	MAP_coding
ENSG00000023734	122.051	2060	2.09009	MAP_coding
ENSG00000023902	25.7747	2060	1.42772	MAP_coding
ENSG00000024048	4.74777	2060	0.7595	MAP_coding
ENSG00000024422	5.91242	2060	0.83963	MAP_coding
ENSG00000025796	114.168	2060	2.06133	MAP_coding
ENSG00000026508	71.8661	2060	1.86253	MAP_coding
ENSG00000026751	15.982	2060	1.22999	MAP_coding
ENSG00000027697	25.0127	2060	1.41519	MAP_coding
ENSG00000028116	13.2969	2060	1.15524	MAP_coding
ENSG00000028310	38.7997	2060	1.59988	MAP_coding
ENSG00000028839	20.0097	2060	1.32242	MAP_coding
ENSG00000029363	185.771	2060	2.27131	MAP_coding
ENSG00000029725	56.5073	2060	1.75972	MAP_coding
ENSG00000030066	7.30787	2060	0.91949	MAP_coding
ENSG00000031691	20.6228	2060	1.33491	MAP_coding
ENSG00000031823	8.91029	2060	0.996086	MAP_coding
ENSG00000032219	48.0561	2060	1.69069	MAP_coding
ENSG00000033050	5.75814	2060	0.829827	MAP_coding
ENSG00000033100	5.81127	2060	0.833228	MAP_coding
ENSG00000033178	9.0746	2060	1.00323	MAP_coding
ENSG00000033327	1.10922	2060	0.324121	MAP_coding
ENSG00000033627	12.3265	2060	1.12472	MAP_coding
ENSG00000033867	33.8667	2060	1.54241	MAP_coding
ENSG00000034693	22.9072	2060	1.37853	MAP_coding
ENSG00000035499	5.73939	2060	0.828621	MAP_coding
ENSG00000035681	8.21995	2060	0.964729	MAP_coding
ENSG00000035687	31.1896	2060	1.50772	MAP_coding
ENSG00000035928	135.574	2060	2.13537	MAP_coding
ENSG00000036257	90.5114	2060	1.96148	MAP_coding
ENSG00000037241	96.9212	2060	1.99088	MAP_coding
ENSG00000037474	21.9238	2060	1.36029	MAP_coding
ENSG00000037757	9.64063	2060	1.02697	MAP_coding
ENSG00000038219	28.4213	2060	1.46866	MAP_coding
ENSG00000038274	44.0912	2060	1.65409	MAP_coding
ENSG00000038382	15.6049	2060	1.22024	MAP_coding
ENSG00000038427	36.2828	2060	1.57151	MAP_coding
ENSG00000039319	9.12836	2060	1.00554	MAP_coding
ENSG00000039523	3.34608	2060	0.638098	MAP_coding
ENSG00000039560	5.11689	2060	0.786531	MAP_coding
ENSG00000040933	2.26755	2060	0.514222	MAP_coding
ENSG00000041982	13.693	2060	1.16711	MAP_coding
ENSG00000042286	3.03041	2060	0.605349	MAP_coding
ENSG00000042445	24.0836	2060	1.39939	MAP_coding
ENSG00000042493	106.85	2060	2.03282	MAP_coding
ENSG00000042753	140.19	2060	2.1498	MAP_coding
ENSG00000043143	1.76863	2060	0.442265	MAP_coding
ENSG00000043514	7.00586	2060	0.903408	MAP_coding
ENSG00000044090	2.54343	2060	0.549424	MAP_coding
ENSG00000044115	67.6804	2060	1.83683	MAP_coding
ENSG00000044446	5.85347	2060	0.83591	MAP_coding
ENSG00000044574	165.963	2060	2.22262	MAP_coding
ENSG00000046651	72.4332	2060	1.86589	MAP_coding
ENSG00000047315	26.1538	2060	1.43383	MAP_coding
ENSG00000047346	16.6611	2060	1.24702	MAP_coding
ENSG00000047365	4.18085	2060	0.714401	MAP_coding
ENSG00000047410	69.6675	2060	1.84922	MAP_coding
ENSG00000047457	46.8076	2060	1.6795	MAP_coding
ENSG00000047644	7.44502	2060	0.926601	MAP_coding
ENSG00000047849	21.674	2060	1.35553	MAP_coding
ENSG00000048392	6.41142	2060	0.869901	MAP_coding
ENSG00000048471	4.13194	2060	0.710281	MAP_coding
ENSG00000048649	188.991	2060	2.27873	MAP_coding
ENSG00000048707	12.691	2060	1.13644	MAP_coding
ENSG00000048740	6.6803	2060	0.885378	MAP_coding
ENSG00000048828	66.2964	2060	1.82799	MAP_coding
ENSG00000048991	14.3208	2060	1.18528	MAP_coding
ENSG00000049239	5.06975	2060	0.783171	MAP_coding
ENSG00000049246	2.36905	2060	0.527507	MAP_coding
ENSG00000049541	34.2546	2060	1.54722	MAP_coding
ENSG00000049618	35.4047	2060	1.56116	MAP_coding
ENSG00000049656	39.2565	2060	1.60484	MAP_coding
ENSG00000049759	7.64427	2060	0.936729	MAP_coding
ENSG00000049860	176.932	2060	2.25025	MAP_coding
ENSG00000050130	15.9981	2060	1.2304	MAP_coding
ENSG00000050405	51.138	2060	1.71715	MAP_coding
ENSG00000051009	6.31545	2060	0.864241	MAP_coding
ENSG00000051180	7.10969	2060	0.909004	MAP_coding
ENSG00000052749	9.21857	2060	1.00939	MAP_coding
ENSG00000052795	5.26955	2060	0.797236	MAP_coding
ENSG00000052802	24.4376	2060	1.40548	MAP_coding
ENSG00000052841	19.8477	2060	1.31906	MAP_coding
ENSG00000053371	18.9159	2060	1.2992	MAP_coding
ENSG00000053372	47.8181	2060	1.68858	MAP_coding
ENSG00000053747	7.20701	2060	0.914185	MAP_coding
ENSG00000053770	19.3552	2060	1.30868	MAP_coding
ENSG00000053900	8.3122	2060	0.969052	MAP_coding
ENSG00000054116	55.9621	2060	1.75559	MAP_coding
ENSG00000054118	43.8291	2060	1.65156	MAP_coding
ENSG00000054219	4.53923	2060	0.74345	MAP_coding
ENSG00000054277	9.60545	2060	1.02553	MAP_coding
ENSG00000054523	3.99208	2060	0.698282	MAP_coding
ENSG00000054611	5.88087	2060	0.837644	MAP_coding
ENSG00000054654	41.0579	2060	1.62385	MAP_coding
ENSG00000054793	4.30969	2060	0.725069	MAP_coding
ENSG00000055044	383.022	2060	2.58436	MAP_coding
ENSG00000055609	8.93276	2060	0.99707	MAP_coding
ENSG00000055917	20.9585	2060	1.3416	MAP_coding
ENSG00000056097	24.4928	2060	1.40642	MAP_coding
ENSG00000056558	1.67339	2060	0.427062	MAP_coding
ENSG00000057252	3.91118	2060	0.691186	MAP_coding
ENSG00000057608	122.679	2060	2.09229	MAP_coding
ENSG00000057935	25.2721	2060	1.41949	MAP_coding
ENSG00000058056	6.01312	2060	0.845911	MAP_coding
ENSG00000058085	3.71327	2060	0.673323	MAP_coding
ENSG00000058262	36.122	2060	1.56963	MAP_coding
ENSG00000058272	328.601	2060	2.51799	MAP_coding
ENSG00000058600	12.3607	2060	1.12583	MAP_coding
ENSG00000058668	8.75998	2060	0.989449	MAP_coding
ENSG00000058729	35.2095	2060	1.55882	MAP_coding
ENSG00000058799	29.0379	2060	1.47767	MAP_coding
ENSG00000058804	9.63662	2060	1.0268	MAP_coding
ENSG00000059377	7.12941	2060	0.910059	MAP_coding
ENSG00000059378	15.0062	2060	1.20429	MAP_coding
ENSG00000059588	15.1911	2060	1.20928	MAP_coding
ENSG00000059758	9.03724	2060	1.00161	MAP_coding
ENSG00000060069	2.81387	2060	0.581366	MAP_coding
ENSG00000060237	30.1104	2060	1.49291	MAP_coding
ENSG00000060339	226.451	2060	2.35689	MAP_coding
ENSG00000060718	4.95932	2060	0.775197	MAP_coding
ENSG00000060971	43.5361	2060	1.64871	MAP_coding
ENSG00000061273	8.92818	2060	0.99687	MAP_coding
ENSG00000061676	24.0024	2060	1.39798	MAP_coding
ENSG00000061918	1.96742	2060	0.472379	MAP_coding
ENSG00000062038	15.1568	2060	1.20836	MAP_coding
ENSG00000062598	10.4193	2060	1.05764	MAP_coding
ENSG00000062716	30.418	2060	1.49718	MAP_coding
ENSG00000063046	84.426	2060	1.93159	MAP_coding
ENSG00000063176	2.191	2060	0.503927	MAP_coding
ENSG00000063244	40.4725	2060	1.61776	MAP_coding
ENSG00000063245	12.9533	2060	1.14468	MAP_coding
ENSG00000063601	4.96648	2060	0.775718	MAP_coding
ENSG00000064313	12.3145	2060	1.12432	MAP_coding
ENSG00000064419	14.3205	2060	1.18527	MAP_coding
ENSG00000064490	43.6185	2060	1.64952	MAP_coding
ENSG00000064601	29.7181	2060	1.48739	MAP_coding
ENSG00000064607	29.8846	2060	1.48974	MAP_coding
ENSG00000064655	1.59949	2060	0.414889	MAP_coding
ENSG00000064687	8.25899	2060	0.966564	MAP_coding
ENSG00000064726	25.8401	2060	1.42878	MAP_coding
ENSG00000064932	2.32278	2060	0.521502	MAP_coding
ENSG00000064995	43.0368	2060	1.64382	MAP_coding
ENSG00000064999	2.92261	2060	0.593575	MAP_coding
ENSG00000065000	32.9195	2060	1.53045	MAP_coding
ENSG00000065150	20.1443	2060	1.32519	MAP_coding
ENSG00000065183	5.2682	2060	0.797143	MAP_coding
ENSG00000065243	9.33494	2060	1.01431	MAP_coding
ENSG00000065308	1.77699	2060	0.443574	MAP_coding
ENSG00000065413	3.99287	2060	0.69835	MAP_coding
ENSG00000065427	207.318	2060	2.31873	MAP_coding
ENSG00000065526	6.00991	2060	0.845713	MAP_coding
ENSG00000065809	28.1009	2060	1.46391	MAP_coding
ENSG00000066044	15.9293	2060	1.22864	MAP_coding
ENSG00000066084	3.1263	2060	0.615561	MAP_coding
ENSG00000066279	7.93737	2060	0.95121	MAP_coding
ENSG00000066294	5.58511	2060	0.818563	MAP_coding
ENSG00000066379	8.11014	2060	0.959525	MAP_coding
ENSG00000066583	21.6055	2060	1.35421	MAP_coding
ENSG00000066629	2.13084	2060	0.495661	MAP_coding
ENSG00000066777	27.9516	2060	1.46167	MAP_coding
ENSG00000067057	21.1252	2060	1.34489	MAP_coding
ENSG00000067066	75.3122	2060	1.88259	MAP_coding
ENSG00000067113	27.3572	2060	1.45266	MAP_coding
ENSG00000067167	48.6847	2060	1.69622	MAP_coding
ENSG00000067225	158.974	2060	2.20405	MAP_coding
ENSG00000067560	229.864	2060	2.36336	MAP_coding
ENSG00000067606	8.44962	2060	0.975414	MAP_coding
ENSG00000067704	33.9633	2060	1.54361	MAP_coding
ENSG00000067798	6.05493	2060	0.848493	MAP_coding
ENSG00000067836	10.8265	2060	1.07286	MAP_coding
ENSG00000067900	66.8546	2060	1.83158	MAP_coding
ENSG00000068001	11.1687	2060	1.08524	MAP_coding
ENSG00000068120	27.6175	2060	1.45663	MAP_coding
ENSG00000068305	8.83118	2060	0.992606	MAP_coding
ENSG00000068308	12.1557	2060	1.11911	MAP_coding
ENSG00000068323	9.06076	2060	1.00263	MAP_coding
ENSG00000068366	7.9811	2060	0.953329	MAP_coding
ENSG00000068394	8.78249	2060	0.990449	MAP_coding
ENSG00000068654	2.84766	2060	0.585197	MAP_coding
ENSG00000068724	2.95187	2060	0.596803	MAP_coding
ENSG00000068745	37.5703	2060	1.58625	MAP_coding
ENSG00000068878	28.1335	2060	1.46439	MAP_coding
ENSG00000068912	43.206	2060	1.64548	MAP_coding
ENSG00000069248	19.9596	2060	1.32138	MAP_coding
ENSG00000069275	1121.48	2060	3.05018	MAP_coding
ENSG00000069329	52.1508	2060	1.72551	MAP_coding
ENSG00000069345	40.7149	2060	1.62029	MAP_coding
ENSG00000069424	4.62583	2060	0.750187	MAP_coding
ENSG00000069509	29.5181	2060	1.48456	MAP_coding
ENSG00000069667	4.57966	2060	0.746608	MAP_coding
ENSG00000069943	21.6188	2060	1.35447	MAP_coding
ENSG00000069966	5.41608	2060	0.80727	MAP_coding
ENSG00000070061	10.7844	2060	1.07131	MAP_coding
ENSG00000070366	3.05947	2060	0.60847	MAP_coding
ENSG00000070367	11.7467	2060	1.1054	MAP_coding
ENSG00000070540	8.76439	2060	0.989645	MAP_coding
ENSG00000070610	6.22709	2060	0.858964	MAP_coding
ENSG00000070669	15.952	2060	1.22922	MAP_coding
ENSG00000070756	5112.66	2060	3.70873	MAP_coding
ENSG00000070770	21.5483	2060	1.35311	MAP_coding
ENSG00000070831	155.024	2060	2.19319	MAP_coding
ENSG00000071082	3522.4	2060	3.54696	MAP_coding
ENSG00000071127	61.7927	2060	1.79791	MAP_coding
ENSG00000071282	8.62584	2060	0.983439	MAP_coding
ENSG00000071462	145.55	2060	2.16599	MAP_coding
ENSG00000071553	46.8441	2060	1.67983	MAP_coding
ENSG00000071564	33.2096	2060	1.53415	MAP_coding
ENSG00000071626	39.5697	2060	1.6082	MAP_coding
ENSG00000071655	14.0754	2060	1.17827	MAP_coding
ENSG00000071794	7.22812	2060	0.915301	MAP_coding
ENSG00000071894	14.6372	2060	1.19416	MAP_coding
ENSG00000072042	83.3872	2060	1.92628	MAP_coding
ENSG00000072110	31.4638	2060	1.5114	MAP_coding
ENSG00000072121	1.68488	2060	0.428924	MAP_coding
ENSG00000072163	5.03958	2060	0.781007	MAP_coding
ENSG00000072310	25.9982	2060	1.43133	MAP_coding
ENSG00000072422	3.55418	2060	0.65841	MAP_coding
ENSG00000072501	10.327	2060	1.05411	MAP_coding
ENSG00000072571	57.3662	2060	1.76616	MAP_coding
ENSG00000072736	9.4975	2060	1.02109	MAP_coding
ENSG00000072778	91.7107	2060	1.96713	MAP_coding
ENSG00000072786	6.49892	2060	0.874999	MAP_coding
ENSG00000072803	8.57232	2060	0.981017	MAP_coding
ENSG00000072818	6.23691	2060	0.859553	MAP_coding
ENSG00000072958	6.24227	2060	0.859875	MAP_coding
ENSG00000073008	4.92832	2060	0.772932	MAP_coding
ENSG00000073111	6.04021	2060	0.847586	MAP_coding
ENSG00000073282	2.5115	2060	0.545493	MAP_coding
ENSG00000073331	6.58295	2060	0.879838	MAP_coding
ENSG00000073350	28.9438	2060	1.47631	MAP_coding
ENSG00000073536	1.96431	2060	0.471924	MAP_coding
ENSG00000073712	13.9679	2060	1.17516	MAP_coding
ENSG00000073910	2.87304	2060	0.588052	MAP_coding
ENSG00000073921	24.508	2060	1.40668	MAP_coding
ENSG00000074054	2.4309	2060	0.535408	MAP_coding
ENSG00000074266	11.8847	2060	1.11007	MAP_coding
ENSG00000074590	1.28382	2060	0.358662	MAP_coding
ENSG00000074603	10.8618	2060	1.07415	MAP_coding
ENSG00000074657	5.48441	2060	0.811871	MAP_coding
ENSG00000074695	29.72	2060	1.48742	MAP_coding
ENSG00000074755	3.11992	2060	0.614889	MAP_coding
ENSG00000074800	275.908	2060	2.44234	MAP_coding
ENSG00000074842	41.0118	2060	1.62337	MAP_coding
ENSG00000074935	8.38494	2060	0.972432	MAP_coding
ENSG00000074966	1.36348	2060	0.373552	MAP_coding
ENSG00000075089	20.8379	2060	1.33921	MAP_coding
ENSG00000075151	22.469	2060	1.37049	MAP_coding
ENSG00000075188	13.4152	2060	1.15882	MAP_coding
ENSG00000075275	6.91699	2060	0.89856	MAP_coding
ENSG00000075391	1.94502	2060	0.469089	MAP_coding
ENSG00000075415	239.906	2060	2.38185	MAP_coding
ENSG00000075420	8.10967	2060	0.959503	MAP_coding
ENSG00000075539	11.8697	2060	1.10957	MAP_coding
ENSG00000075568	7.48025	2060	0.928409	MAP_coding
ENSG00000075618	5.37512	2060	0.804488	MAP_coding
ENSG00000075711	20.9684	2060	1.3418	MAP_coding
ENSG00000075785	78.418	2060	1.89992	MAP_coding
ENSG00000075884	12.5131	2060	1.13076	MAP_coding
ENSG00000075914	28.4121	2060	1.46853	MAP_coding
ENSG00000075945	18.5934	2060	1.29211	MAP_coding
ENSG00000075975	6.91576	2060	0.898493	MAP_coding
ENSG00000076043	49.9575	2060	1.70721	MAP_coding
ENSG00000076053	4.68606	2060	0.754811	MAP_coding
ENSG00000076242	15.9826	2060	1.23001	MAP_coding
ENSG00000076258	1.73326	2060	0.43668	MAP_coding
ENSG00000076321	4.45401	2060	0.736716	MAP_coding
ENSG00000076513	7.31606	2060	0.919917	MAP_coding
ENSG00000076685	14.9453	2060	1.20263	MAP_coding
ENSG00000076944	28.1037	2060	1.46395	MAP_coding
ENSG00000076984	8.73112	2060	0.988163	MAP_coding
ENSG00000077097	51.8634	2060	1.72315	MAP_coding
ENSG00000077150	23.8003	2060	1.39446	MAP_coding
ENSG00000077232	21.5776	2060	1.35368	MAP_coding
ENSG00000077235	18.1842	2060	1.28294	MAP_coding
ENSG00000077549	164.812	2060	2.21962	MAP_coding
ENSG00000078098	10.5298	2060	1.06182	MAP_coding
ENSG00000078124	7.74588	2060	0.941804	MAP_coding
ENSG00000078142	19.8766	2060	1.31966	MAP_coding
ENSG00000078403	17.9198	2060	1.27692	MAP_coding
ENSG00000078674	85.3131	2060	1.93608	MAP_coding
ENSG00000078747	8.11431	2060	0.959724	MAP_coding
ENSG00000079215	3.34296	2060	0.637786	MAP_coding
ENSG00000079246	118.431	2060	2.07712	MAP_coding
ENSG00000079277	11.1444	2060	1.08438	MAP_coding
ENSG00000079308	5.62587	2060	0.821243	MAP_coding
ENSG00000079332	27.3821	2060	1.45304	MAP_coding
ENSG00000079387	3.48211	2060	0.651482	MAP_coding
ENSG00000079459	15.8339	2060	1.22619	MAP_coding
ENSG00000079482	1.2208	2060	0.34651	MAP_coding
ENSG00000079785	43.8279	2060	1.65155	MAP_coding
ENSG00000079805	11.7844	2060	1.10668	MAP_coding
ENSG00000079819	21.4754	2060	1.35171	MAP_coding
ENSG00000079999	31.5852	2060	1.51302	MAP_coding
ENSG00000080200	2.20222	2060	0.505451	MAP_coding
ENSG00000080345	19.7298	2060	1.3166	MAP_coding
ENSG00000080546	14.2104	2060	1.18214	MAP_coding
ENSG00000080608	42.245	2060	1.63594	MAP_coding
ENSG00000080815	12.2876	2060	1.12345	MAP_coding
ENSG00000080822	21.4899	2060	1.35199	MAP_coding
ENSG00000080824	3557.77	2060	3.5513	MAP_coding
ENSG00000080839	2.75493	2060	0.574602	MAP_coding
ENSG00000080845	11.3574	2060	1.09193	MAP_coding
ENSG00000080986	16.7398	2060	1.24895	MAP_coding
ENSG00000081014	1.5172	2060	0.400918	MAP_coding
ENSG00000081019	6.14121	2060	0.853772	MAP_coding
ENSG00000081237	14.8847	2060	1.20098	MAP_coding
ENSG00000081692	3.93599	2060	0.693375	MAP_coding
ENSG00000081760	6.19795	2060	0.857209	MAP_coding
ENSG00000082014	3.2153	2060	0.624829	MAP_coding
ENSG00000082153	63.423	2060	1.80904	MAP_coding
ENSG00000082196	5.82842	2060	0.83432	MAP_coding
ENSG00000082397	6.37058	2060	0.867502	MAP_coding
ENSG00000082438	13.9312	2060	1.1741	MAP_coding
ENSG00000082458	10.9033	2060	1.07567	MAP_coding
ENSG00000082512	4.76872	2060	0.761079	MAP_coding
ENSG00000082516	2.88086	2060	0.588928	MAP_coding
ENSG00000082641	27.2006	2060	1.45026	MAP_coding
ENSG00000083093	21.2801	2060	1.34792	MAP_coding
ENSG00000083097	2.29838	2060	0.518301	MAP_coding
ENSG00000083223	14.1931	2060	1.18165	MAP_coding
ENSG00000083312	16.9257	2060	1.25348	MAP_coding
ENSG00000083444	34.6948	2060	1.55261	MAP_coding
ENSG00000083457	65.3944	2060	1.82213	MAP_coding
ENSG00000083535	26.7149	2060	1.44271	MAP_coding
ENSG00000083635	3.86093	2060	0.686719	MAP_coding
ENSG00000083642	55.8209	2060	1.75451	MAP_coding
ENSG00000083845	518.052	2060	2.71521	MAP_coding
ENSG00000083857	21.4531	2060	1.35128	MAP_coding
ENSG00000083896	67.077	2060	1.833	MAP_coding
ENSG00000084070	19.5361	2060	1.31252	MAP_coding
ENSG00000084072	23.9358	2060	1.39682	MAP_coding
ENSG00000084073	26.7626	2060	1.44346	MAP_coding
ENSG00000084090	34.2199	2060	1.54679	MAP_coding
ENSG00000084623	141.767	2060	2.15463	MAP_coding
ENSG00000084676	9.0139	2060	1.0006	MAP_coding
ENSG00000084764	3.32816	2060	0.636303	MAP_coding
ENSG00000085274	6.30175	2060	0.863427	MAP_coding
ENSG00000085377	6.7976	2060	0.891961	MAP_coding
ENSG00000085415	10.2265	2060	1.05025	MAP_coding
ENSG00000085433	1.67928	2060	0.428017	MAP_coding
ENSG00000085511	6.06426	2060	0.849067	MAP_coding
ENSG00000085514	12.3851	2060	1.12662	MAP_coding
ENSG00000085644	1.99856	2060	0.476913	MAP_coding
ENSG00000085721	7.58215	2060	0.933596	MAP_coding
ENSG00000085733	15.6083	2060	1.22032	MAP_coding
ENSG00000085832	12.82	2060	1.14051	MAP_coding
ENSG00000085872	8.71391	2060	0.987394	MAP_coding
ENSG00000085982	11.5346	2060	1.09811	MAP_coding
ENSG00000086061	112.117	2060	2.05353	MAP_coding
ENSG00000086548	50.7531	2060	1.71394	MAP_coding
ENSG00000086589	18.7857	2060	1.29635	MAP_coding
ENSG00000086598	95.6847	2060	1.98536	MAP_coding
ENSG00000086666	73.9482	2060	1.87476	MAP_coding
ENSG00000086758	20.207	2060	1.32648	MAP_coding
ENSG00000086827	3.17698	2060	0.620862	MAP_coding
ENSG00000087077	19.4305	2060	1.31028	MAP_coding
ENSG00000087087	54.3693	2060	1.74327	MAP_coding
ENSG00000087088	35.2136	2060	1.55887	MAP_coding
ENSG00000087111	8.50723	2060	0.978054	MAP_coding
ENSG00000087245	44.2909	2060	1.65601	MAP_coding
ENSG00000087253	7.65998	2060	0.937517	MAP_coding
ENSG00000087266	6.53271	2060	0.876951	MAP_coding
ENSG00000087274	56.0546	2060	1.75629	MAP_coding
ENSG00000087301	4.29723	2060	0.724049	MAP_coding
ENSG00000087302	236.634	2060	2.37591	MAP_coding
ENSG00000087365	106.143	2060	2.02996	MAP_coding
ENSG00000087448	3.99423	2060	0.698468	MAP_coding
ENSG00000087460	660.733	2060	2.82068	MAP_coding
ENSG00000087470	22.2791	2060	1.36697	MAP_coding
ENSG00000088038	5.48474	2060	0.811892	MAP_coding
ENSG00000088247	48.9373	2060	1.69843	MAP_coding
ENSG00000088280	2.62334	2060	0.559109	MAP_coding
ENSG00000088448	31.603	2060	1.51326	MAP_coding
ENSG00000088451	10.2743	2060	1.05209	MAP_coding
ENSG00000088812	2.52847	2060	0.547587	MAP_coding
ENSG00000088827	1.96309	2060	0.471745	MAP_coding
ENSG00000088833	16.5237	2060	1.24362	MAP_coding
ENSG00000088854	1.54657	2060	0.405956	MAP_coding
ENSG00000088888	5.99105	2060	0.844542	MAP_coding
ENSG00000089006	43.0603	2060	1.64405	MAP_coding
ENSG00000089048	65.276	2060	1.82136	MAP_coding
ENSG00000089053	38.2901	2060	1.59428	MAP_coding
ENSG00000089127	12.9097	2060	1.14332	MAP_coding
ENSG00000089154	4.06479	2060	0.704561	MAP_coding
ENSG00000089177	7.83392	2060	0.946153	MAP_coding
ENSG00000089195	14.4901	2060	1.19005	MAP_coding
ENSG00000089280	253.489	2060	2.40567	MAP_coding
ENSG00000089351	9.99407	2060	1.04116	MAP_coding
ENSG00000089472	1.94269	2060	0.468744	MAP_coding
ENSG00000089597	36.4038	2060	1.57292	MAP_coding
ENSG00000089639	2.85329	2060	0.585832	MAP_coding
ENSG00000089693	88.597	2060	1.95229	MAP_coding
ENSG00000089902	6.2049	2060	0.857628	MAP_coding
ENSG00000090013	64.1232	2060	1.81374	MAP_coding
ENSG00000090054	31.6065	2060	1.5133	MAP_coding
ENSG00000090060	87.3076	2060	1.946	MAP_coding
ENSG00000090316	21.1889	2060	1.34614	MAP_coding
ENSG00000090432	3.88166	2060	0.688568	MAP_coding
ENSG00000090470	17.4005	2060	1.26483	MAP_coding
ENSG00000090487	47.6297	2060	1.6869	MAP_coding
ENSG00000090565	2.1242	2060	0.494739	MAP_coding
ENSG00000090686	21.591	2060	1.35393	MAP_coding
ENSG00000090861	18.0844	2060	1.28068	MAP_coding
ENSG00000090989	13.6586	2060	1.16609	MAP_coding
ENSG00000091039	31.2913	2060	1.50909	MAP_coding
ENSG00000091073	3.9987	2060	0.698857	MAP_coding
ENSG00000091136	50.2474	2060	1.70967	MAP_coding
ENSG00000091164	76.747	2060	1.89068	MAP_coding
ENSG00000091409	15.9176	2060	1.22834	MAP_coding
ENSG00000091436	16.4851	2060	1.24267	MAP_coding
ENSG00000091490	6.4832	2060	0.874087	MAP_coding
ENSG00000091592	1.88674	2060	0.460408	MAP_coding
ENSG00000091640	46.3672	2060	1.67548	MAP_coding
ENSG00000091986	189.091	2060	2.27896	MAP_coding
ENSG00000092020	35.4111	2060	1.56123	MAP_coding
ENSG00000092036	9.93401	2060	1.03878	MAP_coding
ENSG00000092094	20.019	2060	1.32261	MAP_coding
ENSG00000092148	24.3219	2060	1.4035	MAP_coding
ENSG00000092199	486.543	2060	2.68801	MAP_coding
ENSG00000092201	22.3925	2060	1.36908	MAP_coding
ENSG00000092203	15.3474	2060	1.21345	MAP_coding
ENSG00000092621	24.9616	2060	1.41433	MAP_coding
ENSG00000092820	60.014	2060	1.78543	MAP_coding
ENSG00000092841	2347.66	2060	3.37082	MAP_coding
ENSG00000092847	1.65273	2060	0.423693	MAP_coding
ENSG00000092853	19.3123	2060	1.30776	MAP_coding
ENSG00000092929	4.85071	2060	0.767209	MAP_coding
ENSG00000092964	11.372	2060	1.09244	MAP_coding
ENSG00000093072	10.2123	2060	1.0497	MAP_coding
ENSG00000093144	12.8519	2060	1.14151	MAP_coding
ENSG00000093217	5.5304	2060	0.81494	MAP_coding
ENSG00000094631	22.4355	2060	1.36987	MAP_coding
ENSG00000094755	9.14825	2060	1.00639	MAP_coding
ENSG00000094880	11.879	2060	1.10988	MAP_coding
ENSG00000094914	10.7774	2060	1.07105	MAP_coding
ENSG00000095002	17.73	2060	1.27254	MAP_coding
ENSG00000095015	12.0558	2060	1.1158	MAP_coding
ENSG00000095139	46.6356	2060	1.67793	MAP_coding
ENSG00000095203	13.6016	2060	1.1644	MAP_coding
ENSG00000095261	24.6734	2060	1.40948	MAP_coding
ENSG00000095303	1.1339	2060	0.329174	MAP_coding
ENSG00000095319	4.36175	2060	0.729307	MAP_coding
ENSG00000095321	18.9569	2060	1.30009	MAP_coding
ENSG00000095380	152.062	2060	2.18487	MAP_coding
ENSG00000095383	3.66032	2060	0.668416	MAP_coding
ENSG00000095564	2.01854	2060	0.479797	MAP_coding
ENSG00000095637	10.7342	2060	1.06945	MAP_coding
ENSG00000096060	17.7587	2060	1.2732	MAP_coding
ENSG00000096063	63.6981	2060	1.81089	MAP_coding
ENSG00000096093	15.5651	2060	1.21919	MAP_coding
ENSG00000096401	18.1145	2060	1.28136	MAP_coding
ENSG00000096696	39.0681	2060	1.6028	MAP_coding
ENSG00000096717	4.40613	2060	0.732886	MAP_coding
ENSG00000096746	75.153	2060	1.88169	MAP_coding
ENSG00000096968	2.72255	2060	0.570841	MAP_coding
ENSG00000097021	21.8802	2060	1.35946	MAP_coding
ENSG00000097033	34.5085	2060	1.55033	MAP_coding
ENSG00000099194	141.292	2060	2.15318	MAP_coding
ENSG00000099204	15.2214	2060	1.21009	MAP_coding
ENSG00000099219	18.3093	2060	1.28577	MAP_coding
ENSG00000099331	18.0867	2060	1.28073	MAP_coding
ENSG00000099622	88.0229	2060	1.9495	MAP_coding
ENSG00000099783	88.7037	2060	1.95281	MAP_coding
ENSG00000099797	48.4127	2060	1.69384	MAP_coding
ENSG00000099817	24.8135	2060	1.41185	MAP_coding
ENSG00000099889	3.04287	2060	0.606689	MAP_coding
ENSG00000099901	141.185	2060	2.15285	MAP_coding
ENSG00000099910	2.49119	2060	0.542973	MAP_coding
ENSG00000099917	5.61811	2060	0.820734	MAP_coding
ENSG00000099942	5.92655	2060	0.840517	MAP_coding
ENSG00000099953	3.28716	2060	0.632169	MAP_coding
ENSG00000099956	1.07479	2060	0.316973	MAP_coding
ENSG00000099991	7.33756	2060	0.921039	MAP_coding
ENSG00000099992	3.63169	2060	0.66574	MAP_coding
ENSG00000099995	6.23012	2060	0.859146	MAP_coding
ENSG00000099998	7.95373	2060	0.952004	MAP_coding
ENSG00000100014	4.11138	2060	0.708538	MAP_coding
ENSG00000100023	7.73065	2060	0.941047	MAP_coding
ENSG00000100055	3.56718	2060	0.659648	MAP_coding
ENSG00000100056	2.50691	2060	0.544924	MAP_coding
ENSG00000100092	5.10191	2060	0.785466	MAP_coding
ENSG00000100097	198.436	2060	2.2998	MAP_coding
ENSG00000100100	4.31954	2060	0.725874	MAP_coding
ENSG00000100104	6.35547	2060	0.86661	MAP_coding
ENSG00000100106	6.628	2060	0.882411	MAP_coding
ENSG00000100109	5.51862	2060	0.814156	MAP_coding
ENSG00000100124	17.6324	2060	1.27027	MAP_coding
ENSG00000100129	352.664	2060	2.54859	MAP_coding
ENSG00000100201	57.2932	2060	1.76562	MAP_coding
ENSG00000100219	267.957	2060	2.42968	MAP_coding
ENSG00000100220	16.6844	2060	1.24759	MAP_coding
ENSG00000100239	6.61931	2060	0.881916	MAP_coding
ENSG00000100242	11.6004	2060	1.10039	MAP_coding
ENSG00000100280	8.3863	2060	0.972495	MAP_coding
ENSG00000100284	5.72962	2060	0.827991	MAP_coding
ENSG00000100292	24.2029	2060	1.40145	MAP_coding
ENSG00000100297	3.93619	2060	0.693392	MAP_coding
ENSG00000100298	1.94511	2060	0.469101	MAP_coding
ENSG00000100304	9.84068	2060	1.03506	MAP_coding
ENSG00000100316	1193.77	2060	3.07729	MAP_coding
ENSG00000100320	8.06878	2060	0.957549	MAP_coding
ENSG00000100342	49.4991	2060	1.70328	MAP_coding
ENSG00000100353	71.8335	2060	1.86233	MAP_coding
ENSG00000100359	28.6796	2060	1.47246	MAP_coding
ENSG00000100365	7.33377	2060	0.920841	MAP_coding
ENSG00000100372	12.1447	2060	1.11875	MAP_coding
ENSG00000100379	3.91314	2060	0.691359	MAP_coding
ENSG00000100393	11.3748	2060	1.09254	MAP_coding
ENSG00000100395	8.51269	2060	0.978303	MAP_coding
ENSG00000100401	17.4584	2060	1.26619	MAP_coding
ENSG00000100403	4.74826	2060	0.759536	MAP_coding
ENSG00000100412	24.7509	2060	1.41079	MAP_coding
ENSG00000100413	14.6849	2060	1.19548	MAP_coding
ENSG00000100425	6.71568	2060	0.887374	MAP_coding
ENSG00000100426	1.52971	2060	0.403071	MAP_coding
ENSG00000100429	4.50557	2060	0.740802	MAP_coding
ENSG00000100441	3.7779	2060	0.679237	MAP_coding
ENSG00000100442	127.406	2060	2.10859	MAP_coding
ENSG00000100462	49.0645	2060	1.69953	MAP_coding
ENSG00000100479	9.84207	2060	1.03511	MAP_coding
ENSG00000100503	6.59265	2060	0.880393	MAP_coding
ENSG00000100504	11.5796	2060	1.09967	MAP_coding
ENSG00000100519	92.8395	2060	1.97239	MAP_coding
ENSG00000100532	6.72767	2060	0.888049	MAP_coding
ENSG00000100591	157.535	2060	2.20013	MAP_coding
ENSG00000100592	23.6751	2060	1.39226	MAP_coding
ENSG00000100596	23.8491	2060	1.39531	MAP_coding
ENSG00000100599	1.85746	2060	0.455981	MAP_coding
ENSG00000100600	106.876	2060	2.03292	MAP_coding
ENSG00000100644	20.2972	2060	1.32832	MAP_coding
ENSG00000100650	204.694	2060	2.31322	MAP_coding
ENSG00000100664	166.038	2060	2.22282	MAP_coding
ENSG00000100697	6.1693	2060	0.855477	MAP_coding
ENSG00000100714	41.1596	2060	1.6249	MAP_coding
ENSG00000100726	13.1908	2060	1.15201	MAP_coding
ENSG00000100731	7.87626	2060	0.94823	MAP_coding
ENSG00000100784	2.95287	2060	0.596912	MAP_coding
ENSG00000100796	32.6516	2060	1.52701	MAP_coding
ENSG00000100823	78.3556	2060	1.89958	MAP_coding
ENSG00000100888	20.5568	2060	1.33358	MAP_coding
ENSG00000100897	5.61986	2060	0.820849	MAP_coding
ENSG00000100906	115.393	2060	2.06593	MAP_coding
ENSG00000100908	6.71271	2060	0.887207	MAP_coding
ENSG00000100911	165.213	2060	2.22066	MAP_coding
ENSG00000100979	8.54286	2060	0.979678	MAP_coding
ENSG00000100982	8.07412	2060	0.957805	MAP_coding
ENSG00000100985	10.3584	2060	1.05532	MAP_coding
ENSG00000100991	6.43592	2060	0.871335	MAP_coding
ENSG00000100994	10.2766	2060	1.05218	MAP_coding
ENSG00000100997	20.901	2060	1.34046	MAP_coding
ENSG00000101003	6.85984	2060	0.895414	MAP_coding
ENSG00000101096	1.58393	2060	0.41228	MAP_coding
ENSG00000101109	8.89869	2060	0.995578	MAP_coding
ENSG00000101126	23.4077	2060	1.38753	MAP_coding
ENSG00000101138	9.03458	2060	1.0015	MAP_coding
ENSG00000101150	36.0442	2060	1.56872	MAP_coding
ENSG00000101158	48.2532	2060	1.69243	MAP_coding
ENSG00000101160	197.246	2060	2.2972	MAP_coding
ENSG00000101161	26.7295	2060	1.44294	MAP_coding
ENSG00000101182	489.795	2060	2.6909	MAP_coding
ENSG00000101191	7.00404	2060	0.903309	MAP_coding
ENSG00000101193	13.9138	2060	1.17359	MAP_coding
ENSG00000101216	1.95654	2060	0.470783	MAP_coding
ENSG00000101236	2.63406	2060	0.560392	MAP_coding
ENSG00000101265	2.20888	2060	0.506354	MAP_coding
ENSG00000101290	5.09586	2060	0.785035	MAP_coding
ENSG00000101294	102.916	2060	2.01668	MAP_coding
ENSG00000101335	117.326	2060	2.07308	MAP_coding
ENSG00000101343	18.0081	2060	1.27894	MAP_coding
ENSG00000101347	49.6316	2060	1.70442	MAP_coding
ENSG00000101361	138.271	2060	2.14386	MAP_coding
ENSG00000101367	41.7219	2060	1.63065	MAP_coding
ENSG00000101391	27.5683	2060	1.45588	MAP_coding
ENSG00000101413	7.58836	2060	0.93391	MAP_coding
ENSG00000101457	25.1631	2060	1.41769	MAP_coding
ENSG00000101464	10.6193	2060	1.06518	MAP_coding
ENSG00000101544	4.15318	2060	0.712075	MAP_coding
ENSG00000101577	6.22618	2060	0.858909	MAP_coding
ENSG00000101596	14.3619	2060	1.18645	MAP_coding
ENSG00000101608	400.482	2060	2.60367	MAP_coding
ENSG00000101639	8.45135	2060	0.975494	MAP_coding
ENSG00000101654	29.872	2060	1.48956	MAP_coding
ENSG00000101745	120.434	2060	2.08434	MAP_coding
ENSG00000101773	81.0575	2060	1.91412	MAP_coding
ENSG00000101782	29.5999	2060	1.48572	MAP_coding
ENSG00000101825	6.59251	2060	0.880385	MAP_coding
ENSG00000101868	3.42476	2060	0.645889	MAP_coding
ENSG00000101871	2.37785	2060	0.52864	MAP_coding
ENSG00000101916	1.03416	2060	0.308386	MAP_coding
ENSG00000101972	52.3067	2060	1.72678	MAP_coding
ENSG00000101974	7.9077	2060	0.949765	MAP_coding
ENSG00000102024	29.5034	2060	1.48435	MAP_coding
ENSG00000102030	73.6298	2060	1.87291	MAP_coding
ENSG00000102032	5.89346	2060	0.838437	MAP_coding
ENSG00000102034	1.7524	2060	0.439712	MAP_coding
ENSG00000102038	4.11232	2060	0.708618	MAP_coding
ENSG00000102054	169.069	2060	2.23063	MAP_coding
ENSG00000102081	22.4333	2060	1.36983	MAP_coding
ENSG00000102100	12.7322	2060	1.13774	MAP_coding
ENSG00000102158	41.3582	2060	1.62694	MAP_coding
ENSG00000102221	2.33669	2060	0.523316	MAP_coding
ENSG00000102226	5.83004	2060	0.834423	MAP_coding
ENSG00000102241	47.6655	2060	1.68722	MAP_coding
ENSG00000102316	67.3756	2060	1.8349	MAP_coding
ENSG00000102317	160.47	2060	2.20809	MAP_coding
ENSG00000102401	18.7036	2060	1.29455	MAP_coding
ENSG00000102409	24.1469	2060	1.40048	MAP_coding
ENSG00000102445	1.337	2060	0.368659	MAP_coding
ENSG00000102524	31.0213	2060	1.50544	MAP_coding
ENSG00000102531	6.00673	2060	0.845516	MAP_coding
ENSG00000102572	23.5751	2060	1.3905	MAP_coding
ENSG00000102575	43.6791	2060	1.6501	MAP_coding
ENSG00000102580	24.4381	2060	1.40548	MAP_coding
ENSG00000102595	40.894	2060	1.62215	MAP_coding
ENSG00000102699	3.89151	2060	0.689443	MAP_coding
ENSG00000102753	16.2758	2060	1.23744	MAP_coding
ENSG00000102760	13.1197	2060	1.14983	MAP_coding
ENSG00000102871	7.92149	2060	0.950437	MAP_coding
ENSG00000102882	17.1087	2060	1.25789	MAP_coding
ENSG00000102890	6.45123	2060	0.872228	MAP_coding
ENSG00000102893	34.9639	2060	1.55587	MAP_coding
ENSG00000102910	28.5419	2060	1.47044	MAP_coding
ENSG00000102921	6.44417	2060	0.871816	MAP_coding
ENSG00000102974	25.4959	2060	1.42318	MAP_coding
ENSG00000102978	39.1052	2060	1.6032	MAP_coding
ENSG00000103005	10.7714	2060	1.07083	MAP_coding
ENSG00000103018	31.178	2060	1.50756	MAP_coding
ENSG00000103024	25.1585	2060	1.41761	MAP_coding
ENSG00000103044	2.02411	2060	0.480598	MAP_coding
ENSG00000103051	21.7043	2060	1.35611	MAP_coding
ENSG00000103091	13.786	2060	1.16985	MAP_coding
ENSG00000103145	24.8466	2060	1.4124	MAP_coding
ENSG00000103150	2.47944	2060	0.54151	MAP_coding
ENSG00000103160	9.7846	2060	1.0328	MAP_coding
ENSG00000103194	38.1031	2060	1.59221	MAP_coding
ENSG00000103197	16.3247	2060	1.23866	MAP_coding
ENSG00000103249	6.98867	2060	0.902474	MAP_coding
ENSG00000103274	15.5312	2060	1.2183	MAP_coding
ENSG00000103319	1.63902	2060	0.421443	MAP_coding
ENSG00000103335	99.458	2060	2.00198	MAP_coding
ENSG00000103381	9.64656	2060	1.02721	MAP_coding
ENSG00000103490	44.4761	2060	1.65778	MAP_coding
ENSG00000103510	20.5528	2060	1.3335	MAP_coding
ENSG00000103512	30.0708	2060	1.49235	MAP_coding
ENSG00000103544	15.3272	2060	1.21291	MAP_coding
ENSG00000103549	24.0212	2060	1.39831	MAP_coding
ENSG00000103657	5.30801	2060	0.799892	MAP_coding
ENSG00000103769	117.18	2060	2.07254	MAP_coding
ENSG00000103811	119.854	2060	2.08226	MAP_coding
ENSG00000103876	40.8093	2060	1.62127	MAP_coding
ENSG00000103966	6.72898	2060	0.888122	MAP_coding
ENSG00000103994	19.4714	2060	1.31115	MAP_coding
ENSG00000104047	18.1731	2060	1.28269	MAP_coding
ENSG00000104067	11.4806	2060	1.09623	MAP_coding
ENSG00000104093	8.61933	2060	0.983145	MAP_coding
ENSG00000104133	28.3625	2060	1.46779	MAP_coding
ENSG00000104218	75.3776	2060	1.88297	MAP_coding
ENSG00000104221	1.15007	2060	0.332454	MAP_coding
ENSG00000104228	1.83532	2060	0.452601	MAP_coding
ENSG00000104332	26.6389	2060	1.44152	MAP_coding
ENSG00000104388	163.783	2060	2.21691	MAP_coding
ENSG00000104408	1118.07	2060	3.04886	MAP_coding
ENSG00000104412	136.759	2060	2.13912	MAP_coding
ENSG00000104419	28.4882	2060	1.46965	MAP_coding
ENSG00000104517	20.6313	2060	1.33508	MAP_coding
ENSG00000104522	64.17	2060	1.81405	MAP_coding
ENSG00000104613	49.5095	2060	1.70337	MAP_coding
ENSG00000104626	3.99852	2060	0.698841	MAP_coding
ENSG00000104643	5.0418	2060	0.781166	MAP_coding
ENSG00000104660	12.1591	2060	1.11923	MAP_coding
ENSG00000104731	16.033	2060	1.23129	MAP_coding
ENSG00000104774	31.3059	2060	1.50928	MAP_coding
ENSG00000104805	32.192	2060	1.52103	MAP_coding
ENSG00000104812	5.8196	2060	0.833759	MAP_coding
ENSG00000104814	3.23845	2060	0.627207	MAP_coding
ENSG00000104824	138.184	2060	2.14359	MAP_coding
ENSG00000104852	70.1181	2060	1.85198	MAP_coding
ENSG00000104853	17.3596	2060	1.26386	MAP_coding
ENSG00000104856	4.44523	2060	0.736016	MAP_coding
ENSG00000104880	2.67152	2060	0.564846	MAP_coding
ENSG00000104884	3.50095	2060	0.653304	MAP_coding
ENSG00000104897	17.2214	2060	1.26058	MAP_coding
ENSG00000104907	10.2227	2060	1.0501	MAP_coding
ENSG00000104946	8.23409	2060	0.965394	MAP_coding
ENSG00000104964	183.189	2060	2.26526	MAP_coding
ENSG00000104969	15.5043	2060	1.2176	MAP_coding
ENSG00000104976	4.15671	2060	0.712372	MAP_coding
ENSG00000105011	4.53936	2060	0.74346	MAP_coding
ENSG00000105053	12.0652	2060	1.11611	MAP_coding
ENSG00000105058	51.4828	2060	1.72002	MAP_coding
ENSG00000105063	10.3481	2060	1.05492	MAP_coding
ENSG00000105085	2.02435	2060	0.480632	MAP_coding
ENSG00000105088	1.19073	2060	0.340589	MAP_coding
ENSG00000105122	4.78893	2060	0.762598	MAP_coding
ENSG00000105171	59.1751	2060	1.77942	MAP_coding
ENSG00000105185	369.984	2060	2.56936	MAP_coding
ENSG00000105197	26.3752	2060	1.43736	MAP_coding
ENSG00000105202	49.7716	2060	1.70562	MAP_coding
ENSG00000105204	1.25616	2060	0.353369	MAP_coding
ENSG00000105221	13.1607	2060	1.15108	MAP_coding
ENSG00000105223	40.9081	2060	1.6223	MAP_coding
ENSG00000105229	6.08004	2060	0.850035	MAP_coding
ENSG00000105248	4.34688	2060	0.7281	MAP_coding
ENSG00000105281	45.5606	2060	1.66802	MAP_coding
ENSG00000105287	10.2124	2060	1.0497	MAP_coding
ENSG00000105323	44.2184	2060	1.65532	MAP_coding
ENSG00000105325	6.21005	2060	0.857938	MAP_coding
ENSG00000105329	8.87174	2060	0.994394	MAP_coding
ENSG00000105339	3.91677	2060	0.69168	MAP_coding
ENSG00000105355	34.5301	2060	1.5506	MAP_coding
ENSG00000105357	2.17395	2060	0.5016	MAP_coding
ENSG00000105369	1.61185	2060	0.416948	MAP_coding
ENSG00000105373	129.319	2060	2.11501	MAP_coding
ENSG00000105401	77.7759	2060	1.89639	MAP_coding
ENSG00000105402	52.048	2060	1.72467	MAP_coding
ENSG00000105429	2.00228	2060	0.477451	MAP_coding
ENSG00000105447	4.04768	2060	0.703092	MAP_coding
ENSG00000105483	10.1507	2060	1.0473	MAP_coding
ENSG00000105486	13.9954	2060	1.17596	MAP_coding
ENSG00000105499	5.98586	2060	0.84422	MAP_coding
ENSG00000105568	83.6251	2060	1.9275	MAP_coding
ENSG00000105576	7.79092	2060	0.944034	MAP_coding
ENSG00000105583	65.8817	2060	1.82531	MAP_coding
ENSG00000105607	14.2467	2060	1.18318	MAP_coding
ENSG00000105612	40.4685	2060	1.61772	MAP_coding
ENSG00000105618	18.8743	2060	1.29829	MAP_coding
ENSG00000105656	2.43025	2060	0.535326	MAP_coding
ENSG00000105664	4.05911	2060	0.704074	MAP_coding
ENSG00000105669	61.214	2060	1.79389	MAP_coding
ENSG00000105698	45.6351	2060	1.66871	MAP_coding
ENSG00000105726	10.5694	2060	1.06331	MAP_coding
ENSG00000105732	2.38597	2060	0.529683	MAP_coding
ENSG00000105755	16.271	2060	1.23732	MAP_coding
ENSG00000105808	12.0282	2060	1.11488	MAP_coding
ENSG00000105835	29.8514	2060	1.48927	MAP_coding
ENSG00000105849	21.2383	2060	1.3471	MAP_coding
ENSG00000105851	2.12021	2060	0.494184	MAP_coding
ENSG00000105856	22.7544	2060	1.37574	MAP_coding
ENSG00000105939	12.4518	2060	1.12878	MAP_coding
ENSG00000105983	7.02715	2060	0.904561	MAP_coding
ENSG00000105993	83.6545	2060	1.92765	MAP_coding
ENSG00000106009	5.08544	2060	0.784292	MAP_coding
ENSG00000106052	130.433	2060	2.1187	MAP_coding
ENSG00000106066	51.9024	2060	1.72348	MAP_coding
ENSG00000106078	4.32469	2060	0.726294	MAP_coding
ENSG00000106144	6.80387	2060	0.89231	MAP_coding
ENSG00000106211	514.766	2060	2.71245	MAP_coding
ENSG00000106266	8.66007	2060	0.98498	MAP_coding
ENSG00000106348	7.88486	2060	0.948651	MAP_coding
ENSG00000106355	286.733	2060	2.45899	MAP_coding
ENSG00000106392	4.8778	2060	0.769214	MAP_coding
ENSG00000106399	91.8095	2060	1.96759	MAP_coding
ENSG00000106462	10.9097	2060	1.0759	MAP_coding
ENSG00000106541	29.956	2060	1.49074	MAP_coding
ENSG00000106546	7.51363	2060	0.930115	MAP_coding
ENSG00000106571	1.53835	2060	0.404552	MAP_coding
ENSG00000106605	96.3108	2060	1.98816	MAP_coding
ENSG00000106608	6.52599	2060	0.876564	MAP_coding
ENSG00000106615	79.7392	2060	1.90708	MAP_coding
ENSG00000106624	21.0798	2060	1.344	MAP_coding
ENSG00000106631	2.29061	2060	0.517277	MAP_coding
ENSG00000106636	22.6381	2060	1.37361	MAP_coding
ENSG00000106638	10.0011	2060	1.04143	MAP_coding
ENSG00000106682	91.1887	2060	1.96468	MAP_coding
ENSG00000106683	9.52983	2060	1.02242	MAP_coding
ENSG00000106688	1.68504	2060	0.428951	MAP_coding
ENSG00000106733	30.5132	2060	1.49849	MAP_coding
ENSG00000106785	12.8499	2060	1.14145	MAP_coding
ENSG00000106803	587.802	2060	2.76997	MAP_coding
ENSG00000106829	3.88264	2060	0.688655	MAP_coding
ENSG00000106853	49.0208	2060	1.69915	MAP_coding
ENSG00000106976	2.0307	2060	0.481543	MAP_coding
ENSG00000106991	13.9632	2060	1.17503	MAP_coding
ENSG00000107021	3.63634	2060	0.666176	MAP_coding
ENSG00000107036	2.23197	2060	0.509467	MAP_coding
ENSG00000107077	3.15793	2060	0.618878	MAP_coding
ENSG00000107164	23.6492	2060	1.3918	MAP_coding
ENSG00000107186	8.21947	2060	0.964706	MAP_coding
ENSG00000107201	7.52949	2060	0.930923	MAP_coding
ENSG00000107263	5.30924	2060	0.799977	MAP_coding
ENSG00000107290	13.316	2060	1.15582	MAP_coding
ENSG00000107317	35.0944	2060	1.55744	MAP_coding
ENSG00000107331	7.96253	2060	0.95243	MAP_coding
ENSG00000107438	55.4144	2060	1.75139	MAP_coding
ENSG00000107521	9.5355	2060	1.02266	MAP_coding
ENSG00000107551	12.3502	2060	1.12549	MAP_coding
ENSG00000107625	18.334	2060	1.28632	MAP_coding
ENSG00000107651	23.3965	2060	1.38733	MAP_coding
ENSG00000107672	31.9933	2060	1.51843	MAP_coding
ENSG00000107745	19.83	2060	1.31869	MAP_coding
ENSG00000107758	12.2377	2060	1.12181	MAP_coding
ENSG00000107789	6.12112	2060	0.852548	MAP_coding
ENSG00000107798	56.2996	2060	1.75815	MAP_coding
ENSG00000107862	3.01097	2060	0.603249	MAP_coding
ENSG00000107874	22.5347	2060	1.37171	MAP_coding
ENSG00000107882	1.54328	2060	0.405394	MAP_coding
ENSG00000107902	5.66703	2060	0.823933	MAP_coding
ENSG00000107929	5.74779	2060	0.829161	MAP_coding
ENSG00000107938	7.54834	2060	0.931882	MAP_coding
ENSG00000107949	66.0774	2060	1.82658	MAP_coding
ENSG00000107957	1.97217	2060	0.473074	MAP_coding
ENSG00000107968	11.4019	2060	1.09349	MAP_coding
ENSG00000108010	52.8552	2060	1.73123	MAP_coding
ENSG00000108021	33.4258	2060	1.53688	MAP_coding
ENSG00000108039	12.0828	2060	1.1167	MAP_coding
ENSG00000108061	102.946	2060	2.01681	MAP_coding
ENSG00000108091	16.721	2060	1.24849	MAP_coding
ENSG00000108176	15.9641	2060	1.22953	MAP_coding
ENSG00000108179	23.2661	2060	1.385	MAP_coding
ENSG00000108244	9.43042	2060	1.0183	MAP_coding
ENSG00000108306	9.41363	2060	1.0176	MAP_coding
ENSG00000108312	14.9477	2060	1.2027	MAP_coding
ENSG00000108387	4.56038	2060	0.745105	MAP_coding
ENSG00000108389	2.66646	2060	0.564247	MAP_coding
ENSG00000108395	8.52258	2060	0.978755	MAP_coding
ENSG00000108424	76.9047	2060	1.89156	MAP_coding
ENSG00000108469	7.51368	2060	0.930117	MAP_coding
ENSG00000108510	6.69101	2060	0.885984	MAP_coding
ENSG00000108523	96.0315	2060	1.98691	MAP_coding
ENSG00000108559	117.339	2060	2.07313	MAP_coding
ENSG00000108578	50.8226	2060	1.71452	MAP_coding
ENSG00000108587	62.4877	2060	1.80269	MAP_coding
ENSG00000108588	68.2226	2060	1.84025	MAP_coding
ENSG00000108592	9.44722	2060	1.019	MAP_coding
ENSG00000108651	43.92	2060	1.65244	MAP_coding
ENSG00000108654	231.974	2060	2.36731	MAP_coding
ENSG00000108669	10.0402	2060	1.04298	MAP_coding
ENSG00000108671	40.8838	2060	1.62205	MAP_coding
ENSG00000108679	58.8109	2060	1.77678	MAP_coding
ENSG00000108773	7.42417	2060	0.925527	MAP_coding
ENSG00000108774	39.0902	2060	1.60304	MAP_coding
ENSG00000108784	4.26713	2060	0.721574	MAP_coding
ENSG00000108788	10.5521	2060	1.06266	MAP_coding
ENSG00000108821	56.8034	2060	1.76195	MAP_coding
ENSG00000108840	4.07164	2060	0.705149	MAP_coding
ENSG00000108883	18.0822	2060	1.28063	MAP_coding
ENSG00000108946	40.0138	2060	1.61293	MAP_coding
ENSG00000108953	157.037	2060	2.19876	MAP_coding
ENSG00000108961	7.76764	2060	0.942883	MAP_coding
ENSG00000109111	12.8592	2060	1.14174	MAP_coding
ENSG00000109118	6.26101	2060	0.860997	MAP_coding
ENSG00000109171	12.0861	2060	1.11681	MAP_coding
ENSG00000109180	104.966	2060	2.02517	MAP_coding
ENSG00000109320	9.47878	2060	1.02031	MAP_coding
ENSG00000109323	6.72345	2060	0.887812	MAP_coding
ENSG00000109339	28.8334	2060	1.4747	MAP_coding
ENSG00000109436	18.9147	2060	1.29917	MAP_coding
ENSG00000109452	3.33338	2060	0.636827	MAP_coding
ENSG00000109466	8.12823	2060	0.960386	MAP_coding
ENSG00000109536	38.4757	2060	1.59633	MAP_coding
ENSG00000109572	15.8643	2060	1.22697	MAP_coding
ENSG00000109606	90.3328	2060	1.96063	MAP_coding
ENSG00000109654	4.48986	2060	0.739561	MAP_coding
ENSG00000109667	1.72989	2060	0.436145	MAP_coding
ENSG00000109689	13.3794	2060	1.15774	MAP_coding
ENSG00000109756	2.61701	2060	0.55835	MAP_coding
ENSG00000109787	7.31641	2060	0.919936	MAP_coding
ENSG00000109814	9.05436	2060	1.00235	MAP_coding
ENSG00000109854	29.6514	2060	1.48645	MAP_coding
ENSG00000109861	229.351	2060	2.36239	MAP_coding
ENSG00000109911	12.232	2060	1.12162	MAP_coding
ENSG00000109917	17.8073	2060	1.27433	MAP_coding
ENSG00000109971	363.599	2060	2.56182	MAP_coding
ENSG00000110002	3.22232	2060	0.625551	MAP_coding
ENSG00000110013	8.42782	2060	0.974411	MAP_coding
ENSG00000110060	17.2272	2060	1.26072	MAP_coding
ENSG00000110063	6.13444	2060	0.85336	MAP_coding
ENSG00000110075	12.456	2060	1.12892	MAP_coding
ENSG00000110090	26.6207	2060	1.44123	MAP_coding
ENSG00000110092	29.3193	2060	1.48172	MAP_coding
ENSG00000110107	63.2362	2060	1.80778	MAP_coding
ENSG00000110171	7.21937	2060	0.914839	MAP_coding
ENSG00000110321	123.117	2060	2.09383	MAP_coding
ENSG00000110324	3.89995	2060	0.690191	MAP_coding
ENSG00000110344	5.16452	2060	0.789899	MAP_coding
ENSG00000110367	34.4005	2060	1.54901	MAP_coding
ENSG00000110422	7.76714	2060	0.942858	MAP_coding
ENSG00000110497	2.32402	2060	0.521664	MAP_coding
ENSG00000110514	5.35798	2060	0.803319	MAP_coding
ENSG00000110619	14.6774	2060	1.19527	MAP_coding
ENSG00000110697	2.8307	2060	0.583278	MAP_coding
ENSG00000110700	1808.71	2060	3.25761	MAP_coding
ENSG00000110713	8.19049	2060	0.963338	MAP_coding
ENSG00000110717	100.572	2060	2.00678	MAP_coding
ENSG00000110719	16.3106	2060	1.23831	MAP_coding
ENSG00000110721	7.15866	2060	0.911619	MAP_coding
ENSG00000110723	1.70334	2060	0.4319	MAP_coding
ENSG00000110768	5.62055	2060	0.820894	MAP_coding
ENSG00000110799	36.4289	2060	1.57321	MAP_coding
ENSG00000110841	16.226	2060	1.23618	MAP_coding
ENSG00000110851	2.93638	2060	0.595097	MAP_coding
ENSG00000110917	29.3589	2060	1.48229	MAP_coding
ENSG00000110934	6.4072	2060	0.869654	MAP_coding
ENSG00000111057	330.989	2060	2.52112	MAP_coding
ENSG00000111110	3.27568	2060	0.631005	MAP_coding
ENSG00000111144	49.5396	2060	1.70363	MAP_coding
ENSG00000111196	56.1743	2060	1.7572	MAP_coding
ENSG00000111229	250.51	2060	2.40055	MAP_coding
ENSG00000111237	86.6159	2060	1.94258	MAP_coding
ENSG00000111331	5.14419	2060	0.788464	MAP_coding
ENSG00000111335	13.4273	2060	1.15919	MAP_coding
ENSG00000111341	1754.68	2060	3.24445	MAP_coding
ENSG00000111348	179.515	2060	2.25651	MAP_coding
ENSG00000111481	85.9979	2060	1.93951	MAP_coding
ENSG00000111530	20.418	2060	1.33078	MAP_coding
ENSG00000111540	31.0321	2060	1.50559	MAP_coding
ENSG00000111581	24.531	2060	1.40707	MAP_coding
ENSG00000111596	32.0321	2060	1.51894	MAP_coding
ENSG00000111605	24.9956	2060	1.4149	MAP_coding
ENSG00000111640	1000.59	2060	3.00069	MAP_coding
ENSG00000111641	10.8494	2060	1.0737	MAP_coding
ENSG00000111642	148.286	2060	2.17402	MAP_coding
ENSG00000111647	3.69059	2060	0.671227	MAP_coding
ENSG00000111666	18.9386	2060	1.29969	MAP_coding
ENSG00000111670	15.072	2060	1.20607	MAP_coding
ENSG00000111676	10.9443	2060	1.07716	MAP_coding
ENSG00000111679	45.6907	2060	1.66923	MAP_coding
ENSG00000111711	9.51626	2060	1.02186	MAP_coding
ENSG00000111716	138.525	2060	2.14465	MAP_coding
ENSG00000111727	1.08741	2060	0.319608	MAP_coding
ENSG00000111731	5.79083	2060	0.831923	MAP_coding
ENSG00000111775	378.106	2060	2.57876	MAP_coding
ENSG00000111790	17.3888	2060	1.26455	MAP_coding
ENSG00000111801	10.9018	2060	1.07561	MAP_coding
ENSG00000111802	33.0434	2060	1.53203	MAP_coding
ENSG00000111817	4.62049	2060	0.749774	MAP_coding
ENSG00000111832	228.059	2060	2.35995	MAP_coding
ENSG00000111845	27.1554	2060	1.44956	MAP_coding
ENSG00000111875	13.2012	2060	1.15233	MAP_coding
ENSG00000111880	4.29856	2060	0.724157	MAP_coding
ENSG00000111885	10.4959	2060	1.06054	MAP_coding
ENSG00000111913	2.50892	2060	0.545174	MAP_coding
ENSG00000111961	12.9121	2060	1.14339	MAP_coding
ENSG00000112031	11.1464	2060	1.08445	MAP_coding
ENSG00000112033	4.9306	2060	0.773099	MAP_coding
ENSG00000112062	11.3311	2060	1.091	MAP_coding
ENSG00000112079	11.637	2060	1.10164	MAP_coding
ENSG00000112096	181.599	2060	2.2615	MAP_coding
ENSG00000112118	25.1432	2060	1.41736	MAP_coding
ENSG00000112159	10.751	2060	1.07007	MAP_coding
ENSG00000112200	9.2209	2060	1.00949	MAP_coding
ENSG00000112210	4.85853	2060	0.767789	MAP_coding
ENSG00000112234	2.41392	2060	0.533253	MAP_coding
ENSG00000112249	17.498	2060	1.26712	MAP_coding
ENSG00000112282	5.30655	2060	0.799792	MAP_coding
ENSG00000112297	9.52489	2060	1.02222	MAP_coding
ENSG00000112305	26.0136	2060	1.43158	MAP_coding
ENSG00000112339	42.5618	2060	1.63911	MAP_coding
ENSG00000112367	5.80511	2060	0.832835	MAP_coding
ENSG00000112419	9.59837	2060	1.02524	MAP_coding
ENSG00000112473	11.2402	2060	1.08779	MAP_coding
ENSG00000112511	7.82571	2060	0.94575	MAP_coding
ENSG00000112531	18.2561	2060	1.28457	MAP_coding
ENSG00000112561	3.06661	2060	0.609232	MAP_coding
ENSG00000112576	13.0311	2060	1.14709	MAP_coding
ENSG00000112578	7.5316	2060	0.93103	MAP_coding
ENSG00000112584	2.2223	2060	0.508167	MAP_coding
ENSG00000112640	9.43666	2060	1.01856	MAP_coding
ENSG00000112655	21.2521	2060	1.34737	MAP_coding
ENSG00000112667	89.8846	2060	1.95849	MAP_coding
ENSG00000112695	601.216	2060	2.77975	MAP_coding
ENSG00000112697	21.6784	2060	1.35561	MAP_coding
ENSG00000112739	44.1184	2060	1.65435	MAP_coding
ENSG00000112763	10.6397	2060	1.06594	MAP_coding
ENSG00000112769	20.6346	2060	1.33515	MAP_coding
ENSG00000112773	3.76461	2060	0.678028	MAP_coding
ENSG00000112787	4.41486	2060	0.733588	MAP_coding
ENSG00000112851	13.4212	2060	1.159	MAP_coding
ENSG00000112902	1.18329	2060	0.339111	MAP_coding
ENSG00000112941	3.29801	2060	0.633267	MAP_coding
ENSG00000112983	37.2955	2060	1.58315	MAP_coding
ENSG00000113083	2.65476	2060	0.562859	MAP_coding
ENSG00000113140	237.994	2060	2.37839	MAP_coding
ENSG00000113141	66.6685	2060	1.83039	MAP_coding
ENSG00000113161	15.8101	2060	1.22557	MAP_coding
ENSG00000113194	8.80769	2060	0.991567	MAP_coding
ENSG00000113263	3.20441	2060	0.623705	MAP_coding
ENSG00000113272	5.89119	2060	0.838294	MAP_coding
ENSG00000113282	17.792	2060	1.27397	MAP_coding
ENSG00000113328	81.8967	2060	1.91854	MAP_coding
ENSG00000113368	26.6859	2060	1.44226	MAP_coding
ENSG00000113407	127.657	2060	2.10943	MAP_coding
ENSG00000113504	2.8788	2060	0.588697	MAP_coding
ENSG00000113569	10.1115	2060	1.04577	MAP_coding
ENSG00000113578	4.91106	2060	0.771665	MAP_coding
ENSG00000113580	25.1722	2060	1.41784	MAP_coding
ENSG00000113593	8.46538	2060	0.976138	MAP_coding
ENSG00000113595	3.0877	2060	0.611479	MAP_coding
ENSG00000113615	3.66066	2060	0.668448	MAP_coding
ENSG00000113621	55.1333	2060	1.74922	MAP_coding
ENSG00000113645	13.971	2060	1.17525	MAP_coding
ENSG00000113649	66.5363	2060	1.82954	MAP_coding
ENSG00000113657	13.8661	2060	1.1722	MAP_coding
ENSG00000113712	103.99	2060	2.02115	MAP_coding
ENSG00000113716	3.47853	2060	0.651136	MAP_coding
ENSG00000113719	67.7706	2060	1.8374	MAP_coding
ENSG00000113732	223.191	2060	2.35062	MAP_coding
ENSG00000113810	616.849	2060	2.79088	MAP_coding
ENSG00000113924	21.9735	2060	1.36123	MAP_coding
ENSG00000114023	108.08	2060	2.03775	MAP_coding
ENSG00000114030	17.7799	2060	1.27369	MAP_coding
ENSG00000114062	128.247	2060	2.11142	MAP_coding
ENSG00000114098	7.46982	2060	0.927874	MAP_coding
ENSG00000114107	25.7666	2060	1.42759	MAP_coding
ENSG00000114126	25.2755	2060	1.41955	MAP_coding
ENSG00000114127	5.15261	2060	0.78906	MAP_coding
ENSG00000114209	41.1479	2060	1.62478	MAP_coding
ENSG00000114270	23.9482	2060	1.39704	MAP_coding
ENSG00000114315	91.2728	2060	1.96507	MAP_coding
ENSG00000114316	16.3528	2060	1.23937	MAP_coding
ENSG00000114331	54.2905	2060	1.74265	MAP_coding
ENSG00000114353	60.6777	2060	1.79013	MAP_coding
ENSG00000114391	2968.16	2060	3.47263	MAP_coding
ENSG00000114395	4.35475	2060	0.728739	MAP_coding
ENSG00000114446	15.5927	2060	1.21992	MAP_coding
ENSG00000114450	25.1891	2060	1.41812	MAP_coding
ENSG00000114480	7.64208	2060	0.936618	MAP_coding
ENSG00000114520	19.0074	2060	1.30119	MAP_coding
ENSG00000114541	11.8268	2060	1.10812	MAP_coding
ENSG00000114573	23.1485	2060	1.38289	MAP_coding
ENSG00000114737	4.80233	2060	0.763602	MAP_coding
ENSG00000114742	7.95572	2060	0.9521	MAP_coding
ENSG00000114744	12.4808	2060	1.12971	MAP_coding
ENSG00000114796	5.99589	2060	0.844843	MAP_coding
ENSG00000114850	80.8125	2060	1.91282	MAP_coding
ENSG00000114867	73.631	2060	1.87292	MAP_coding
ENSG00000114956	67.9318	2060	1.83842	MAP_coding
ENSG00000114978	37.6464	2060	1.58711	MAP_coding
ENSG00000115053	285.239	2060	2.45673	MAP_coding
ENSG00000115084	13.4654	2060	1.16033	MAP_coding
ENSG00000115085	3.90105	2060	0.690289	MAP_coding
ENSG00000115091	34.436	2060	1.54944	MAP_coding
ENSG00000115109	8.48177	2060	0.97689	MAP_coding
ENSG00000115128	531.158	2060	2.72604	MAP_coding
ENSG00000115145	3.23263	2060	0.62661	MAP_coding
ENSG00000115159	7.72008	2060	0.94052	MAP_coding
ENSG00000115165	6.68776	2060	0.8858	MAP_coding
ENSG00000115204	52.243	2060	1.72626	MAP_coding
ENSG00000115232	4.06839	2060	0.70487	MAP_coding
ENSG00000115241	48.3705	2060	1.69347	MAP_coding
ENSG00000115255	23.645	2060	1.39173	MAP_coding
ENSG00000115267	21.9045	2060	1.35992	MAP_coding
ENSG00000115268	1396.88	2060	3.14547	MAP_coding
ENSG00000115275	7.53477	2060	0.931192	MAP_coding
ENSG00000115295	2.93692	2060	0.595157	MAP_coding
ENSG00000115310	216.699	2060	2.33786	MAP_coding
ENSG00000115368	26.9816	2060	1.44687	MAP_coding
ENSG00000115419	13.9775	2060	1.17544	MAP_coding
ENSG00000115461	17.2809	2060	1.262	MAP_coding
ENSG00000115464	31.3648	2060	1.51007	MAP_coding
ENSG00000115525	6.68785	2060	0.885805	MAP_coding
ENSG00000115539	37.7788	2060	1.58859	MAP_coding
ENSG00000115556	2.03456	2060	0.482095	MAP_coding
ENSG00000115561	154.772	2060	2.19249	MAP_coding
ENSG00000115648	138.169	2060	2.14354	MAP_coding
ENSG00000115738	148.722	2060	2.17529	MAP_coding
ENSG00000115758	9.08631	2060	1.00373	MAP_coding
ENSG00000115760	49.8838	2060	1.70658	MAP_coding
ENSG00000115761	19.225	2060	1.30589	MAP_coding
ENSG00000115808	3.25386	2060	0.628783	MAP_coding
ENSG00000115816	191.826	2060	2.28517	MAP_coding
ENSG00000115839	21.582	2060	1.35376	MAP_coding
ENSG00000115866	110.464	2060	2.04714	MAP_coding
ENSG00000115902	4.53472	2060	0.743095	MAP_coding
ENSG00000115935	15.1585	2060	1.2084	MAP_coding
ENSG00000115942	6.21555	2060	0.858269	MAP_coding
ENSG00000115944	82.6435	2060	1.92243	MAP_coding
ENSG00000115946	15.109	2060	1.20707	MAP_coding
ENSG00000115956	11.1839	2060	1.08579	MAP_coding
ENSG00000115970	14.8143	2060	1.19905	MAP_coding
ENSG00000115977	15.3631	2060	1.21387	MAP_coding
ENSG00000115998	2.61047	2060	0.557563	MAP_coding
ENSG00000116001	20.4083	2060	1.33058	MAP_coding
ENSG00000116016	22.7851	2060	1.3763	MAP_coding
ENSG00000116044	62.9086	2060	1.80556	MAP_coding
ENSG00000116133	101.352	2060	2.0101	MAP_coding
ENSG00000116171	111.611	2060	2.05158	MAP_coding
ENSG00000116209	164.373	2060	2.21846	MAP_coding
ENSG00000116212	12.4374	2060	1.12832	MAP_coding
ENSG00000116221	50.8096	2060	1.71441	MAP_coding
ENSG00000116237	13.3899	2060	1.15806	MAP_coding
ENSG00000116266	23.5224	2060	1.38956	MAP_coding
ENSG00000116285	10.8771	2060	1.07471	MAP_coding
ENSG00000116337	5.03954	2060	0.781004	MAP_coding
ENSG00000116455	14.7741	2060	1.19795	MAP_coding
ENSG00000116489	108.164	2060	2.03808	MAP_coding
ENSG00000116525	1.02624	2060	0.306691	MAP_coding
ENSG00000116560	244.751	2060	2.39049	MAP_coding
ENSG00000116574	3.35139	2060	0.638628	MAP_coding
ENSG00000116649	77.6228	2060	1.89555	MAP_coding
ENSG00000116663	11.6539	2060	1.10222	MAP_coding
ENSG00000116679	16.4257	2060	1.24119	MAP_coding
ENSG00000116685	18.7493	2060	1.29555	MAP_coding
ENSG00000116711	1.18637	2060	0.339724	MAP_coding
ENSG00000116729	7.75447	2060	0.94223	MAP_coding
ENSG00000116741	37.7244	2060	1.58798	MAP_coding
ENSG00000116747	39.5271	2060	1.60775	MAP_coding
ENSG00000116752	62.6992	2060	1.80413	MAP_coding
ENSG00000116774	8.12692	2060	0.960324	MAP_coding
ENSG00000116786	6.00626	2060	0.845486	MAP_coding
ENSG00000116791	27.1279	2060	1.44914	MAP_coding
ENSG00000116809	10.2127	2060	1.04971	MAP_coding
ENSG00000116863	11.8271	2060	1.10813	MAP_coding
ENSG00000116962	5.06498	2060	0.782829	MAP_coding
ENSG00000116977	24.9626	2060	1.41435	MAP_coding
ENSG00000116984	2.97158	2060	0.598964	MAP_coding
ENSG00000116991	1.99628	2060	0.476582	MAP_coding
ENSG00000117000	2.77904	2060	0.577381	MAP_coding
ENSG00000117009	32.6632	2060	1.52716	MAP_coding
ENSG00000117020	7.7144	2060	0.940237	MAP_coding
ENSG00000117036	3.16172	2060	0.619273	MAP_coding
ENSG00000117091	29.0447	2060	1.47777	MAP_coding
ENSG00000117115	11.8435	2060	1.10868	MAP_coding
ENSG00000117139	36.5964	2060	1.57515	MAP_coding
ENSG00000117153	12.7007	2060	1.13674	MAP_coding
ENSG00000117228	239.543	2060	2.38119	MAP_coding
ENSG00000117298	14.8178	2060	1.19915	MAP_coding
ENSG00000117362	43.9698	2060	1.65292	MAP_coding
ENSG00000117385	8.74075	2060	0.988592	MAP_coding
ENSG00000117399	27.5673	2060	1.45587	MAP_coding
ENSG00000117408	7.18452	2060	0.912993	MAP_coding
ENSG00000117410	111.787	2060	2.05226	MAP_coding
ENSG00000117519	77.5371	2060	1.89508	MAP_coding
ENSG00000117523	114.414	2060	2.06226	MAP_coding
ENSG00000117528	20.3478	2060	1.32935	MAP_coding
ENSG00000117592	97.6735	2060	1.9942	MAP_coding
ENSG00000117594	2.74605	2060	0.573574	MAP_coding
ENSG00000117595	15.5962	2060	1.22001	MAP_coding
ENSG00000117676	9.71939	2060	1.03017	MAP_coding
ENSG00000117691	57.6396	2060	1.76819	MAP_coding
ENSG00000117697	3.97625	2060	0.696902	MAP_coding
ENSG00000117713	15.8335	2060	1.22617	MAP_coding
ENSG00000117724	48.3814	2060	1.69356	MAP_coding
ENSG00000117906	37.8215	2060	1.58907	MAP_coding
ENSG00000117984	265.759	2060	2.42612	MAP_coding
ENSG00000118007	6.99703	2060	0.902929	MAP_coding
ENSG00000118058	18.6757	2060	1.29393	MAP_coding
ENSG00000118193	3.46652	2060	0.649969	MAP_coding
ENSG00000118292	56.3743	2060	1.75872	MAP_coding
ENSG00000118454	5.89243	2060	0.838373	MAP_coding
ENSG00000118482	13.8332	2060	1.17123	MAP_coding
ENSG00000118503	6.48382	2060	0.874124	MAP_coding
ENSG00000118513	8.05223	2060	0.956756	MAP_coding
ENSG00000118515	26.3223	2060	1.43652	MAP_coding
ENSG00000118523	128.89	2060	2.11358	MAP_coding
ENSG00000118564	33.2415	2060	1.53455	MAP_coding
ENSG00000118596	1.0247	2060	0.306362	MAP_coding
ENSG00000118705	524.029	2060	2.72018	MAP_coding
ENSG00000118785	89.5287	2060	1.95679	MAP_coding
ENSG00000118816	128.844	2060	2.11342	MAP_coding
ENSG00000118855	40.8716	2060	1.62192	MAP_coding
ENSG00000118873	13.5517	2060	1.16292	MAP_coding
ENSG00000118894	5.38792	2060	0.805359	MAP_coding
ENSG00000118898	3.92415	2060	0.692331	MAP_coding
ENSG00000118960	6.88745	2060	0.896937	MAP_coding
ENSG00000118965	2.44643	2060	0.53737	MAP_coding
ENSG00000118971	4.54139	2060	0.743619	MAP_coding
ENSG00000119139	13.7709	2060	1.16941	MAP_coding
ENSG00000119185	47.9042	2060	1.68935	MAP_coding
ENSG00000119242	1.19999	2060	0.34242	MAP_coding
ENSG00000119285	3.36089	2060	0.639575	MAP_coding
ENSG00000119314	23.437	2060	1.38805	MAP_coding
ENSG00000119318	85.8575	2060	1.93881	MAP_coding
ENSG00000119321	4.89138	2060	0.770217	MAP_coding
ENSG00000119326	20.8529	2060	1.33951	MAP_coding
ENSG00000119333	39.9487	2060	1.61224	MAP_coding
ENSG00000119335	315.854	2060	2.50086	MAP_coding
ENSG00000119383	57.0805	2060	1.76403	MAP_coding
ENSG00000119392	15.8474	2060	1.22653	MAP_coding
ENSG00000119397	12.5858	2060	1.13308	MAP_coding
ENSG00000119403	8.71928	2060	0.987634	MAP_coding
ENSG00000119414	23.814	2060	1.3947	MAP_coding
ENSG00000119487	36.9769	2060	1.57952	MAP_coding
ENSG00000119522	8.40171	2060	0.973207	MAP_coding
ENSG00000119523	21.2357	2060	1.34705	MAP_coding
ENSG00000119574	1.8181	2060	0.449956	MAP_coding
ENSG00000119596	18.6998	2060	1.29446	MAP_coding
ENSG00000119599	4.47535	2060	0.738412	MAP_coding
ENSG00000119638	11.7196	2060	1.10447	MAP_coding
ENSG00000119650	29.9677	2060	1.49091	MAP_coding
ENSG00000119655	203.061	2060	2.30976	MAP_coding
ENSG00000119669	18.098	2060	1.28099	MAP_coding
ENSG00000119684	6.22771	2060	0.859001	MAP_coding
ENSG00000119699	22.422	2060	1.36962	MAP_coding
ENSG00000119718	11.6137	2060	1.10084	MAP_coding
ENSG00000119720	15.0505	2060	1.20549	MAP_coding
ENSG00000119760	10.7805	2060	1.07116	MAP_coding
ENSG00000119772	7.96599	2060	0.952598	MAP_coding
ENSG00000119777	15.557	2060	1.21898	MAP_coding
ENSG00000119801	42.5012	2060	1.6385	MAP_coding
ENSG00000119844	53.8195	2060	1.73893	MAP_coding
ENSG00000119906	4.74142	2060	0.759019	MAP_coding
ENSG00000119912	6.07542	2060	0.849752	MAP_coding
ENSG00000119917	18.8302	2060	1.29733	MAP_coding
ENSG00000119922	5.68591	2060	0.825161	MAP_coding
ENSG00000119927	6.00108	2060	0.845165	MAP_coding
ENSG00000119977	8.74895	2060	0.988958	MAP_coding
ENSG00000119979	19.6709	2060	1.31536	MAP_coding
ENSG00000120008	7.86087	2060	0.947476	MAP_coding
ENSG00000120071	2.06667	2060	0.486667	MAP_coding
ENSG00000120253	15.9909	2060	1.23022	MAP_coding
ENSG00000120278	1.77935	2060	0.443943	MAP_coding
ENSG00000120280	4.73576	2060	0.758591	MAP_coding
ENSG00000120438	144.77	2060	2.16367	MAP_coding
ENSG00000120458	1.31251	2060	0.364084	MAP_coding
ENSG00000120539	6.6439	2060	0.883315	MAP_coding
ENSG00000120549	10.9155	2060	1.07611	MAP_coding
ENSG00000120594	10.4964	2060	1.06056	MAP_coding
ENSG00000120616	15.304	2060	1.21229	MAP_coding
ENSG00000120686	21.9939	2060	1.36161	MAP_coding
ENSG00000120690	18.4226	2060	1.28831	MAP_coding
ENSG00000120694	179.032	2060	2.25535	MAP_coding
ENSG00000120696	6.90275	2060	0.897778	MAP_coding
ENSG00000120705	32.6097	2060	1.52647	MAP_coding
ENSG00000120725	15.0514	2060	1.20551	MAP_coding
ENSG00000120733	14.2508	2060	1.18329	MAP_coding
ENSG00000120756	3.76652	2060	0.678201	MAP_coding
ENSG00000120800	2.50679	2060	0.54491	MAP_coding
ENSG00000120802	25.1287	2060	1.41712	MAP_coding
ENSG00000120805	27.8131	2060	1.45959	MAP_coding
ENSG00000120820	6.10258	2060	0.851416	MAP_coding
ENSG00000120885	477.175	2060	2.67959	MAP_coding
ENSG00000120899	3.54294	2060	0.657337	MAP_coding
ENSG00000120913	5.58295	2060	0.818421	MAP_coding
ENSG00000120915	18.612	2060	1.29252	MAP_coding
ENSG00000120948	104.481	2060	2.02317	MAP_coding
ENSG00000121005	2.67415	2060	0.565157	MAP_coding
ENSG00000121022	236.473	2060	2.37561	MAP_coding
ENSG00000121039	3.57584	2060	0.66047	MAP_coding
ENSG00000121058	11.5631	2060	1.0991	MAP_coding
ENSG00000121060	5.50458	2060	0.813219	MAP_coding
ENSG00000121064	70.8222	2060	1.85626	MAP_coding
ENSG00000121210	3.0435	2060	0.606757	MAP_coding
ENSG00000121270	45.0905	2060	1.66361	MAP_coding
ENSG00000121274	6.2931	2060	0.862912	MAP_coding
ENSG00000121316	11.3626	2060	1.09211	MAP_coding
ENSG00000121350	8.34524	2060	0.970591	MAP_coding
ENSG00000121390	35.3652	2060	1.56069	MAP_coding
ENSG00000121440	9.81028	2060	1.03384	MAP_coding
ENSG00000121486	4.99869	2060	0.778056	MAP_coding
ENSG00000121542	5.076	2060	0.783618	MAP_coding
ENSG00000121579	35.8242	2060	1.56613	MAP_coding
ENSG00000121653	1.12616	2060	0.327596	MAP_coding
ENSG00000121680	9.27351	2060	1.01172	MAP_coding
ENSG00000121691	21.2415	2060	1.34716	MAP_coding
ENSG00000121741	18.3826	2060	1.28741	MAP_coding
ENSG00000121749	13.0705	2060	1.14831	MAP_coding
ENSG00000121774	76.8934	2060	1.8915	MAP_coding
ENSG00000121858	132.481	2060	2.12542	MAP_coding
ENSG00000121879	3.23541	2060	0.626896	MAP_coding
ENSG00000121892	15.2028	2060	1.20959	MAP_coding
ENSG00000121898	3.71842	2060	0.673796	MAP_coding
ENSG00000121940	17.4067	2060	1.26498	MAP_coding
ENSG00000122042	20.7514	2060	1.33749	MAP_coding
ENSG00000122068	13.9008	2060	1.17321	MAP_coding
ENSG00000122122	4.29746	2060	0.724068	MAP_coding
ENSG00000122126	4.18305	2060	0.714585	MAP_coding
ENSG00000122176	5.39364	2060	0.805748	MAP_coding
ENSG00000122218	43.7773	2060	1.65106	MAP_coding
ENSG00000122257	64.8434	2060	1.81851	MAP_coding
ENSG00000122299	34.674	2060	1.55235	MAP_coding
ENSG00000122359	107.043	2060	2.0336	MAP_coding
ENSG00000122406	4678.96	2060	3.67024	MAP_coding
ENSG00000122417	149.587	2060	2.17779	MAP_coding
ENSG00000122435	10.096	2060	1.04517	MAP_coding
ENSG00000122515	10.3966	2060	1.05677	MAP_coding
ENSG00000122545	208.638	2060	2.32147	MAP_coding
ENSG00000122550	8.01852	2060	0.955135	MAP_coding
ENSG00000122566	590.088	2060	2.77165	MAP_coding
ENSG00000122642	16.1388	2060	1.23398	MAP_coding
ENSG00000122643	41.3035	2060	1.62638	MAP_coding
ENSG00000122692	5.78036	2060	0.831253	MAP_coding
ENSG00000122705	120.513	2060	2.08462	MAP_coding
ENSG00000122707	2.53474	2060	0.548358	MAP_coding
ENSG00000122786	96.4778	2060	1.98891	MAP_coding
ENSG00000122862	125.139	2060	2.10085	MAP_coding
ENSG00000122884	20.152	2060	1.32535	MAP_coding
ENSG00000122958	22.9474	2060	1.37926	MAP_coding
ENSG00000122965	3.95439	2060	0.69499	MAP_coding
ENSG00000123064	16.0874	2060	1.23268	MAP_coding
ENSG00000123066	11.8549	2060	1.10907	MAP_coding
ENSG00000123080	16.0921	2060	1.23279	MAP_coding
ENSG00000123104	8.0015	2060	0.954315	MAP_coding
ENSG00000123144	132.93	2060	2.12688	MAP_coding
ENSG00000123154	5.43263	2060	0.808389	MAP_coding
ENSG00000123159	22.7157	2060	1.37504	MAP_coding
ENSG00000123191	1.44181	2060	0.387711	MAP_coding
ENSG00000123200	52.8928	2060	1.73153	MAP_coding
ENSG00000123213	8.93645	2060	0.997231	MAP_coding
ENSG00000123240	25.6695	2060	1.42602	MAP_coding
ENSG00000123243	3.69678	2060	0.6718	MAP_coding
ENSG00000123268	10.0584	2060	1.04369	MAP_coding
ENSG00000123338	6.1043	2060	0.851521	MAP_coding
ENSG00000123349	779.619	2060	2.89244	MAP_coding
ENSG00000123352	48.6336	2060	1.69578	MAP_coding
ENSG00000123384	10.4422	2060	1.05851	MAP_coding
ENSG00000123444	1.829	2060	0.451632	MAP_coding
ENSG00000123453	2.66264	2060	0.563794	MAP_coding
ENSG00000123575	9.77607	2060	1.03246	MAP_coding
ENSG00000123607	1.64118	2060	0.421798	MAP_coding
ENSG00000123636	84.3179	2060	1.93104	MAP_coding
ENSG00000123836	2.08031	2060	0.488595	MAP_coding
ENSG00000123933	7.94308	2060	0.951487	MAP_coding
ENSG00000123983	41.1489	2060	1.62479	MAP_coding
ENSG00000124098	102.784	2060	2.01613	MAP_coding
ENSG00000124151	7.14988	2060	0.911151	MAP_coding
ENSG00000124155	38.2223	2060	1.59353	MAP_coding
ENSG00000124160	4.70791	2060	0.756477	MAP_coding
ENSG00000124172	203.762	2060	2.31125	MAP_coding
ENSG00000124177	61.7034	2060	1.79729	MAP_coding
ENSG00000124181	5.9661	2060	0.84299	MAP_coding
ENSG00000124193	53.6758	2060	1.73779	MAP_coding
ENSG00000124198	5.49068	2060	0.81229	MAP_coding
ENSG00000124201	6.1454	2060	0.854027	MAP_coding
ENSG00000124207	61.5974	2060	1.79656	MAP_coding
ENSG00000124212	1.86645	2060	0.457344	MAP_coding
ENSG00000124217	1.61431	2060	0.417357	MAP_coding
ENSG00000124225	13.1931	2060	1.15208	MAP_coding
ENSG00000124356	64.7952	2060	1.81819	MAP_coding
ENSG00000124406	9.12272	2060	1.0053	MAP_coding
ENSG00000124422	8.06386	2060	0.957313	MAP_coding
ENSG00000124486	10.3066	2060	1.05333	MAP_coding
ENSG00000124491	6.6024	2060	0.880951	MAP_coding
ENSG00000124541	48.0536	2060	1.69067	MAP_coding
ENSG00000124562	157.631	2060	2.20039	MAP_coding
ENSG00000124570	54.5728	2060	1.74486	MAP_coding
ENSG00000124571	7.40004	2060	0.924281	MAP_coding
ENSG00000124574	5.92821	2060	0.840621	MAP_coding
ENSG00000124587	6.22482	2060	0.858827	MAP_coding
ENSG00000124702	26.0755	2060	1.43258	MAP_coding
ENSG00000124782	5.58297	2060	0.818422	MAP_coding
ENSG00000124789	6.32465	2060	0.864787	MAP_coding
ENSG00000124813	1.01544	2060	0.304369	MAP_coding
ENSG00000124831	102.042	2060	2.01301	MAP_coding
ENSG00000124942	24.7895	2060	1.41144	MAP_coding
ENSG00000125037	23.1026	2060	1.38206	MAP_coding
ENSG00000125089	1.5757	2060	0.410895	MAP_coding
ENSG00000125107	39.1743	2060	1.60395	MAP_coding
ENSG00000125124	33.0914	2060	1.53265	MAP_coding
ENSG00000125170	11.3907	2060	1.0931	MAP_coding
ENSG00000125304	80.1462	2060	1.90927	MAP_coding
ENSG00000125347	37.4858	2060	1.5853	MAP_coding
ENSG00000125354	29.8039	2060	1.48861	MAP_coding
ENSG00000125398	12.8854	2060	1.14256	MAP_coding
ENSG00000125449	3.20584	2060	0.623853	MAP_coding
ENSG00000125457	7.00963	2060	0.903613	MAP_coding
ENSG00000125538	1.13308	2060	0.329007	MAP_coding
ENSG00000125637	4.56137	2060	0.745182	MAP_coding
ENSG00000125676	161.137	2060	2.20988	MAP_coding
ENSG00000125730	416.473	2060	2.62063	MAP_coding
ENSG00000125733	9.54989	2060	1.02325	MAP_coding
ENSG00000125743	487.157	2060	2.68856	MAP_coding
ENSG00000125755	35.0542	2060	1.55696	MAP_coding
ENSG00000125779	14.5077	2060	1.19055	MAP_coding
ENSG00000125812	1.21765	2060	0.345892	MAP_coding
ENSG00000125817	15.1798	2060	1.20897	MAP_coding
ENSG00000125827	15.0784	2060	1.20624	MAP_coding
ENSG00000125844	50.8827	2060	1.71502	MAP_coding
ENSG00000125885	4.34614	2060	0.72804	MAP_coding
ENSG00000125898	7.00629	2060	0.903431	MAP_coding
ENSG00000125912	16.3999	2060	1.24055	MAP_coding
ENSG00000125944	42.7888	2060	1.64136	MAP_coding
ENSG00000125968	6.44386	2060	0.871798	MAP_coding
ENSG00000125970	39.8103	2060	1.61077	MAP_coding
ENSG00000125991	127.058	2060	2.10741	MAP_coding
ENSG00000126012	7.0887	2060	0.907879	MAP_coding
ENSG00000126067	93.9714	2060	1.97759	MAP_coding
ENSG00000126070	3.50659	2060	0.653848	MAP_coding
ENSG00000126107	10.3473	2060	1.05489	MAP_coding
ENSG00000126246	5.53861	2060	0.815485	MAP_coding
ENSG00000126247	279.713	2060	2.44826	MAP_coding
ENSG00000126249	14.8625	2060	1.20037	MAP_coding
ENSG00000126391	5.82712	2060	0.834238	MAP_coding
ENSG00000126432	180.891	2060	2.25981	MAP_coding
ENSG00000126457	43.1185	2060	1.64462	MAP_coding
ENSG00000126522	7.27654	2060	0.917849	MAP_coding
ENSG00000126524	68.8	2060	1.84386	MAP_coding
ENSG00000126602	40.6498	2060	1.61961	MAP_coding
ENSG00000126653	546.034	2060	2.73801	MAP_coding
ENSG00000126698	85.3323	2060	1.93617	MAP_coding
ENSG00000126709	160.554	2060	2.20832	MAP_coding
ENSG00000126822	10.2728	2060	1.05203	MAP_coding
ENSG00000126860	19.1562	2060	1.30441	MAP_coding
ENSG00000126883	31.3369	2060	1.5097	MAP_coding
ENSG00000126945	40.66	2060	1.61972	MAP_coding
ENSG00000127022	36.6123	2060	1.57533	MAP_coding
ENSG00000127054	16.6404	2060	1.24651	MAP_coding
ENSG00000127083	1.72416	2060	0.435233	MAP_coding
ENSG00000127184	877.714	2060	2.94385	MAP_coding
ENSG00000127445	24.1617	2060	1.40074	MAP_coding
ENSG00000127463	10.1273	2060	1.04639	MAP_coding
ENSG00000127481	33.7345	2060	1.54076	MAP_coding
ENSG00000127483	59.333	2060	1.78055	MAP_coding
ENSG00000127526	28.8096	2060	1.47436	MAP_coding
ENSG00000127527	5.44947	2060	0.809524	MAP_coding
ENSG00000127616	65.9692	2060	1.82587	MAP_coding
ENSG00000127663	4.39952	2060	0.732355	MAP_coding
ENSG00000127837	46.0143	2060	1.67223	MAP_coding
ENSG00000127914	71.4993	2060	1.86033	MAP_coding
ENSG00000127948	17.5901	2060	1.26928	MAP_coding
ENSG00000127952	32.4458	2060	1.52434	MAP_coding
ENSG00000128050	74.1272	2060	1.8758	MAP_coding
ENSG00000128191	3.66093	2060	0.668473	MAP_coding
ENSG00000128245	60.8603	2060	1.79141	MAP_coding
ENSG00000128284	30.9766	2060	1.50483	MAP_coding
ENSG00000128311	21.6856	2060	1.35575	MAP_coding
ENSG00000128335	22.4111	2060	1.36942	MAP_coding
ENSG00000128422	156.303	2060	2.19674	MAP_coding
ENSG00000128463	138.502	2060	2.14458	MAP_coding
ENSG00000128512	1.83904	2060	0.453172	MAP_coding
ENSG00000128524	107.863	2060	2.03688	MAP_coding
ENSG00000128581	15.5017	2060	1.21753	MAP_coding
ENSG00000128585	7.5548	2060	0.93221	MAP_coding
ENSG00000128641	5.28886	2060	0.798572	MAP_coding
ENSG00000128708	34.55	2060	1.55084	MAP_coding
ENSG00000128731	33.0052	2060	1.53155	MAP_coding
ENSG00000128739	22.0431	2060	1.36254	MAP_coding
ENSG00000128815	4.53092	2060	0.742797	MAP_coding
ENSG00000128829	46.7006	2060	1.67852	MAP_coding
ENSG00000128849	3.82537	2060	0.68353	MAP_coding
ENSG00000128928	15.2535	2060	1.21095	MAP_coding
ENSG00000128973	11.4482	2060	1.09511	MAP_coding
ENSG00000129003	24.145	2060	1.40045	MAP_coding
ENSG00000129007	9.36327	2060	1.0155	MAP_coding
ENSG00000129055	48.2812	2060	1.69268	MAP_coding
ENSG00000129083	48.448	2060	1.69415	MAP_coding
ENSG00000129103	43.3607	2060	1.647	MAP_coding
ENSG00000129116	44.4074	2060	1.65713	MAP_coding
ENSG00000129187	24.1625	2060	1.40075	MAP_coding
ENSG00000129197	42.2044	2060	1.63553	MAP_coding
ENSG00000129315	3.37348	2060	0.640827	MAP_coding
ENSG00000129317	43.4517	2060	1.64789	MAP_coding
ENSG00000129354	71.4021	2060	1.85975	MAP_coding
ENSG00000129355	3.1876	2060	0.621965	MAP_coding
ENSG00000129472	4.39517	2060	0.732005	MAP_coding
ENSG00000129493	4.53967	2060	0.743484	MAP_coding
ENSG00000129515	40.8192	2060	1.62138	MAP_coding
ENSG00000129559	75.7286	2060	1.88496	MAP_coding
ENSG00000129562	128.27	2060	2.1115	MAP_coding
ENSG00000129566	9.24491	2060	1.01051	MAP_coding
ENSG00000129596	5.35758	2060	0.803292	MAP_coding
ENSG00000129680	10.2318	2060	1.05045	MAP_coding
ENSG00000129932	5.02735	2060	0.780126	MAP_coding
ENSG00000129933	5.10708	2060	0.785833	MAP_coding
ENSG00000130024	27.0095	2060	1.44731	MAP_coding
ENSG00000130052	3.28372	2060	0.631821	MAP_coding
ENSG00000130119	9.06168	2060	1.00267	MAP_coding
ENSG00000130165	17.9779	2060	1.27825	MAP_coding
ENSG00000130176	18.6955	2060	1.29437	MAP_coding
ENSG00000130177	54.2827	2060	1.74259	MAP_coding
ENSG00000130193	5.28389	2060	0.798228	MAP_coding
ENSG00000130202	35.9612	2060	1.56775	MAP_coding
ENSG00000130227	8.60318	2060	0.982415	MAP_coding
ENSG00000130255	1896.1	2060	3.27809	MAP_coding
ENSG00000130309	12.7806	2060	1.13927	MAP_coding
ENSG00000130340	11.4387	2060	1.09477	MAP_coding
ENSG00000130363	3.89141	2060	0.689434	MAP_coding
ENSG00000130382	8.12217	2060	0.960098	MAP_coding
ENSG00000130429	119.687	2060	2.08166	MAP_coding
ENSG00000130449	1.13153	2060	0.328691	MAP_coding
ENSG00000130560	23.7816	2060	1.39413	MAP_coding
ENSG00000130589	4.35465	2060	0.728731	MAP_coding
ENSG00000130592	12.5745	2060	1.13272	MAP_coding
ENSG00000130635	4.27235	2060	0.722004	MAP_coding
ENSG00000130638	48.0494	2060	1.69063	MAP_coding
ENSG00000130669	21.8938	2060	1.35972	MAP_coding
ENSG00000130703	10.8904	2060	1.07519	MAP_coding
ENSG00000130707	257.469	2060	2.41241	MAP_coding
ENSG00000130723	23.3783	2060	1.387	MAP_coding
ENSG00000130726	78.6167	2060	1.901	MAP_coding
ENSG00000130748	8.85565	2060	0.993685	MAP_coding
ENSG00000130755	44.8507	2060	1.66135	MAP_coding
ENSG00000130764	13.2264	2060	1.1531	MAP_coding
ENSG00000130770	233.416	2060	2.36999	MAP_coding
ENSG00000130775	7.70975	2060	0.940006	MAP_coding
ENSG00000130816	74.7075	2060	1.87914	MAP_coding
ENSG00000130827	4.25383	2060	0.720476	MAP_coding
ENSG00000130830	10.7807	2060	1.07117	MAP_coding
ENSG00000130844	10.9165	2060	1.07615	MAP_coding
ENSG00000130856	7.59168	2060	0.934078	MAP_coding
ENSG00000130935	42.3408	2060	1.6369	MAP_coding
ENSG00000130939	7.08264	2060	0.907553	MAP_coding
ENSG00000130940	22.7182	2060	1.37508	MAP_coding
ENSG00000130958	11.2094	2060	1.08669	MAP_coding
ENSG00000130985	49.3647	2060	1.70213	MAP_coding
ENSG00000131016	4.83259	2060	0.765861	MAP_coding
ENSG00000131018	4.662	2060	0.75297	MAP_coding
ENSG00000131043	7.41179	2060	0.924888	MAP_coding
ENSG00000131089	9.97674	2060	1.04047	MAP_coding
ENSG00000131143	1013.43	2060	3.00622	MAP_coding
ENSG00000131148	18.9587	2060	1.30013	MAP_coding
ENSG00000131149	38.9123	2060	1.60111	MAP_coding
ENSG00000131203	29.6005	2060	1.48573	MAP_coding
ENSG00000131236	130.693	2060	2.11956	MAP_coding
ENSG00000131374	6.13181	2060	0.853199	MAP_coding
ENSG00000131378	6.242	2060	0.859858	MAP_coding
ENSG00000131435	6.09988	2060	0.851251	MAP_coding
ENSG00000131437	32.6388	2060	1.52684	MAP_coding
ENSG00000131446	24.1261	2060	1.40012	MAP_coding
ENSG00000131467	15.3389	2060	1.21322	MAP_coding
ENSG00000131471	11.728	2060	1.10476	MAP_coding
ENSG00000131475	25.2031	2060	1.41835	MAP_coding
ENSG00000131503	72.9836	2060	1.86914	MAP_coding
ENSG00000131558	13.1345	2060	1.15028	MAP_coding
ENSG00000131626	16.1495	2060	1.23425	MAP_coding
ENSG00000131653	12.3429	2060	1.12525	MAP_coding
ENSG00000131711	20.1549	2060	1.32541	MAP_coding
ENSG00000131724	27.4933	2060	1.45474	MAP_coding
ENSG00000131746	3.07802	2060	0.610449	MAP_coding
ENSG00000131748	110.871	2060	2.04872	MAP_coding
ENSG00000131778	10.8953	2060	1.07538	MAP_coding
ENSG00000131844	32.9999	2060	1.53148	MAP_coding
ENSG00000131966	88.0273	2060	1.94952	MAP_coding
ENSG00000132002	36.0485	2060	1.56877	MAP_coding
ENSG00000132005	1.49334	2060	0.396781	MAP_coding
ENSG00000132017	4.1128	2060	0.708659	MAP_coding
ENSG00000132109	9.89533	2060	1.03724	MAP_coding
ENSG00000132196	6.5541	2060	0.878183	MAP_coding
ENSG00000132256	3.72922	2060	0.67479	MAP_coding
ENSG00000132274	52.2912	2060	1.72666	MAP_coding
ENSG00000132294	17.0908	2060	1.25746	MAP_coding
ENSG00000132305	44.9042	2060	1.66185	MAP_coding
ENSG00000132323	22.3311	2060	1.36793	MAP_coding
ENSG00000132334	5.57925	2060	0.818177	MAP_coding
ENSG00000132376	5.88178	2060	0.837701	MAP_coding
ENSG00000132383	12.7772	2060	1.13916	MAP_coding
ENSG00000132405	7.10013	2060	0.908492	MAP_coding
ENSG00000132432	643.114	2060	2.80896	MAP_coding
ENSG00000132434	5.73218	2060	0.828156	MAP_coding
ENSG00000132465	40.3374	2060	1.61634	MAP_coding
ENSG00000132467	31.0422	2060	1.50572	MAP_coding
ENSG00000132470	16.9998	2060	1.25527	MAP_coding
ENSG00000132507	64.229	2060	1.81444	MAP_coding
ENSG00000132549	5.4482	2060	0.809439	MAP_coding
ENSG00000132589	27.8787	2060	1.46058	MAP_coding
ENSG00000132603	24.4767	2060	1.40614	MAP_coding
ENSG00000132646	74.8598	2060	1.88001	MAP_coding
ENSG00000132669	11.3147	2060	1.09042	MAP_coding
ENSG00000132676	98.3261	2060	1.99706	MAP_coding
ENSG00000132688	5.93406	2060	0.840988	MAP_coding
ENSG00000132698	66.6551	2060	1.8303	MAP_coding
ENSG00000132763	4.29816	2060	0.724125	MAP_coding
ENSG00000132768	6.58213	2060	0.879791	MAP_coding
ENSG00000132780	123.441	2060	2.09496	MAP_coding
ENSG00000132792	28.6309	2060	1.47175	MAP_coding
ENSG00000132823	19.3852	2060	1.30932	MAP_coding
ENSG00000132824	29.7926	2060	1.48845	MAP_coding
ENSG00000132842	37.3863	2060	1.58418	MAP_coding
ENSG00000132879	6.57671	2060	0.879481	MAP_coding
ENSG00000132952	2.22516	2060	0.508551	MAP_coding
ENSG00000132953	1.64011	2060	0.421621	MAP_coding
ENSG00000132965	13.8052	2060	1.17041	MAP_coding
ENSG00000133026	4.94952	2060	0.774482	MAP_coding
ENSG00000133030	20.5527	2060	1.3335	MAP_coding
ENSG00000133048	42.6316	2060	1.6398	MAP_coding
ENSG00000133063	9.09993	2060	1.00432	MAP_coding
ENSG00000133083	3.09465	2060	0.612217	MAP_coding
ENSG00000133103	5.77946	2060	0.831195	MAP_coding
ENSG00000133110	111.823	2060	2.0524	MAP_coding
ENSG00000133112	5462.88	2060	3.7375	MAP_coding
ENSG00000133121	2.16874	2060	0.500887	MAP_coding
ENSG00000133226	137.826	2060	2.14247	MAP_coding
ENSG00000133313	86.3106	2060	1.94107	MAP_coding
ENSG00000133318	75.8867	2060	1.88585	MAP_coding
ENSG00000133321	622.667	2060	2.79495	MAP_coding
ENSG00000133392	31.9123	2060	1.51736	MAP_coding
ENSG00000133393	15.2622	2060	1.21118	MAP_coding
ENSG00000133422	14.3046	2060	1.18482	MAP_coding
ENSG00000133561	3.3373	2060	0.637219	MAP_coding
ENSG00000133574	20.6767	2060	1.33599	MAP_coding
ENSG00000133597	9.60083	2060	1.02534	MAP_coding
ENSG00000133606	37.9609	2060	1.59063	MAP_coding
ENSG00000133612	29.4098	2060	1.48301	MAP_coding
ENSG00000133639	198.845	2060	2.30069	MAP_coding
ENSG00000133657	9.61087	2060	1.02575	MAP_coding
ENSG00000133706	64.4209	2060	1.81572	MAP_coding
ENSG00000133789	12.0617	2060	1.116	MAP_coding
ENSG00000133805	2.57448	2060	0.553213	MAP_coding
ENSG00000133816	6.89232	2060	0.897204	MAP_coding
ENSG00000133835	66.4588	2060	1.82904	MAP_coding
ENSG00000133895	5.80055	2060	0.832544	MAP_coding
ENSG00000133961	21.2322	2060	1.34698	MAP_coding
ENSG00000134013	3.36803	2060	0.640285	MAP_coding
ENSG00000134014	5.39555	2060	0.805878	MAP_coding
ENSG00000134030	3.67148	2060	0.669454	MAP_coding
ENSG00000134109	3.82649	2060	0.683631	MAP_coding
ENSG00000134121	2.04214	2060	0.483179	MAP_coding
ENSG00000134138	2.9736	2060	0.599185	MAP_coding
ENSG00000134243	10.8961	2060	1.0754	MAP_coding
ENSG00000134248	240.476	2060	2.38287	MAP_coding
ENSG00000134255	14.7404	2060	1.19702	MAP_coding
ENSG00000134262	5.05201	2060	0.7819	MAP_coding
ENSG00000134287	24.0293	2060	1.39845	MAP_coding
ENSG00000134308	159.765	2060	2.20619	MAP_coding
ENSG00000134321	2.80454	2060	0.580302	MAP_coding
ENSG00000134333	157.995	2060	2.20138	MAP_coding
ENSG00000134369	3.26626	2060	0.630048	MAP_coding
ENSG00000134371	11.8095	2060	1.10753	MAP_coding
ENSG00000134440	228.12	2060	2.36006	MAP_coding
ENSG00000134444	14.6063	2060	1.1933	MAP_coding
ENSG00000134452	29.1613	2060	1.47945	MAP_coding
ENSG00000134453	68.0511	2060	1.83917	MAP_coding
ENSG00000134480	54.1303	2060	1.74139	MAP_coding
ENSG00000134508	5.83086	2060	0.834476	MAP_coding
ENSG00000134516	4.68608	2060	0.754813	MAP_coding
ENSG00000134590	38.0044	2060	1.59111	MAP_coding
ENSG00000134602	6.38559	2060	0.868385	MAP_coding
ENSG00000134644	37.1873	2060	1.58192	MAP_coding
ENSG00000134744	22.7404	2060	1.37549	MAP_coding
ENSG00000134759	49.8429	2060	1.70623	MAP_coding
ENSG00000134775	2.25555	2060	0.512625	MAP_coding
ENSG00000134779	20.3028	2060	1.32844	MAP_coding
ENSG00000134817	4.69171	2060	0.755243	MAP_coding
ENSG00000134824	1.86053	2060	0.456447	MAP_coding
ENSG00000134825	118.619	2060	2.0778	MAP_coding
ENSG00000134853	3.72026	2060	0.673966	MAP_coding
ENSG00000134882	28.6785	2060	1.47244	MAP_coding
ENSG00000134897	8.68774	2060	0.986222	MAP_coding
ENSG00000134899	58.2413	2060	1.77262	MAP_coding
ENSG00000134900	29.9492	2060	1.49065	MAP_coding
ENSG00000134909	8.69103	2060	0.98637	MAP_coding
ENSG00000134910	49.266	2060	1.70127	MAP_coding
ENSG00000134954	19.1482	2060	1.30424	MAP_coding
ENSG00000134962	1.07126	2060	0.316235	MAP_coding
ENSG00000134996	49.3496	2060	1.702	MAP_coding
ENSG00000135018	47.6305	2060	1.68691	MAP_coding
ENSG00000135046	132.433	2060	2.12526	MAP_coding
ENSG00000135049	5.31538	2060	0.8004	MAP_coding
ENSG00000135090	19.7571	2060	1.31717	MAP_coding
ENSG00000135093	2.28827	2060	0.516968	MAP_coding
ENSG00000135108	10.0915	2060	1.04499	MAP_coding
ENSG00000135111	8.95625	2060	0.998096	MAP_coding
ENSG00000135114	1.60714	2060	0.416164	MAP_coding
ENSG00000135250	29.1541	2060	1.47935	MAP_coding
ENSG00000135269	19.57	2060	1.31323	MAP_coding
ENSG00000135315	6.01837	2060	0.846236	MAP_coding
ENSG00000135316	57.2809	2060	1.76553	MAP_coding
ENSG00000135317	71.5114	2060	1.86041	MAP_coding
ENSG00000135318	3.79551	2060	0.680834	MAP_coding
ENSG00000135336	9.72736	2060	1.03049	MAP_coding
ENSG00000135341	13.4695	2060	1.16045	MAP_coding
ENSG00000135372	33.2508	2060	1.53467	MAP_coding
ENSG00000135387	65.1372	2060	1.82045	MAP_coding
ENSG00000135404	687.566	2060	2.83795	MAP_coding
ENSG00000135439	1.21113	2060	0.344613	MAP_coding
ENSG00000135457	4.02243	2060	0.700914	MAP_coding
ENSG00000135473	10.3241	2060	1.054	MAP_coding
ENSG00000135480	762.167	2060	2.88262	MAP_coding
ENSG00000135506	48.2219	2060	1.69216	MAP_coding
ENSG00000135596	6.47873	2060	0.873828	MAP_coding
ENSG00000135624	122.092	2060	2.09023	MAP_coding
ENSG00000135636	2.25088	2060	0.512	MAP_coding
ENSG00000135677	16.1879	2060	1.23522	MAP_coding
ENSG00000135679	71.3006	2060	1.85914	MAP_coding
ENSG00000135686	5.41383	2060	0.807117	MAP_coding
ENSG00000135821	144.52	2060	2.16292	MAP_coding
ENSG00000135828	4.11326	2060	0.708698	MAP_coding
ENSG00000135829	50.5139	2060	1.71192	MAP_coding
ENSG00000135837	38.1174	2060	1.59237	MAP_coding
ENSG00000135838	20.6528	2060	1.33551	MAP_coding
ENSG00000135842	7.58412	2060	0.933696	MAP_coding
ENSG00000135845	16.9702	2060	1.25455	MAP_coding
ENSG00000135862	8.70714	2060	0.987091	MAP_coding
ENSG00000135899	55.2732	2060	1.7503	MAP_coding
ENSG00000135905	3.83704	2060	0.68458	MAP_coding
ENSG00000135912	6.30604	2060	0.863682	MAP_coding
ENSG00000135929	13.5054	2060	1.16153	MAP_coding
ENSG00000135931	3.35391	2060	0.638879	MAP_coding
ENSG00000135966	2.35214	2060	0.525322	MAP_coding
ENSG00000136040	2.55041	2060	0.550279	MAP_coding
ENSG00000136044	7.26294	2060	0.917135	MAP_coding
ENSG00000136045	16.7214	2060	1.2485	MAP_coding
ENSG00000136051	26.959	2060	1.44652	MAP_coding
ENSG00000136052	1.92099	2060	0.46553	MAP_coding
ENSG00000136068	32.4616	2060	1.52455	MAP_coding
ENSG00000136111	16.6874	2060	1.24766	MAP_coding
ENSG00000136144	6.57368	2060	0.879307	MAP_coding
ENSG00000136152	8.71889	2060	0.987617	MAP_coding
ENSG00000136156	534.183	2060	2.7285	MAP_coding
ENSG00000136161	6.44742	2060	0.872006	MAP_coding
ENSG00000136167	27.379	2060	1.453	MAP_coding
ENSG00000136169	3.6918	2060	0.67134	MAP_coding
ENSG00000136197	1.02549	2060	0.30653	MAP_coding
ENSG00000136205	9.27751	2060	1.01189	MAP_coding
ENSG00000136213	1.19963	2060	0.34235	MAP_coding
ENSG00000136235	89.4776	2060	1.95654	MAP_coding
ENSG00000136237	3.05019	2060	0.607475	MAP_coding
ENSG00000136261	58.9795	2060	1.778	MAP_coding
ENSG00000136271	41.3553	2060	1.62691	MAP_coding
ENSG00000136279	17.509	2060	1.26738	MAP_coding
ENSG00000136381	9.45343	2060	1.01926	MAP_coding
ENSG00000136404	3.52794	2060	0.655901	MAP_coding
ENSG00000136448	81.4259	2060	1.91606	MAP_coding
ENSG00000136478	7.46624	2060	0.92769	MAP_coding
ENSG00000136485	21.194	2060	1.34624	MAP_coding
ENSG00000136504	4.64314	2060	0.751521	MAP_coding
ENSG00000136518	60.2829	2060	1.78734	MAP_coding
ENSG00000136521	231.861	2060	2.3671	MAP_coding
ENSG00000136628	36.7974	2060	1.57746	MAP_coding
ENSG00000136630	1.35147	2060	0.37134	MAP_coding
ENSG00000136631	16.3644	2060	1.23966	MAP_coding
ENSG00000136636	45.9091	2060	1.67126	MAP_coding
ENSG00000136699	10.3156	2060	1.05368	MAP_coding
ENSG00000136709	9.66389	2060	1.02792	MAP_coding
ENSG00000136717	4.80797	2060	0.764024	MAP_coding
ENSG00000136731	15.7211	2060	1.22326	MAP_coding
ENSG00000136738	4.37312	2060	0.730227	MAP_coding
ENSG00000136754	17.1391	2060	1.25862	MAP_coding
ENSG00000136811	17.1315	2060	1.25843	MAP_coding
ENSG00000136813	76.0478	2060	1.88676	MAP_coding
ENSG00000136816	7.78483	2060	0.943733	MAP_coding
ENSG00000136826	13.3259	2060	1.15612	MAP_coding
ENSG00000136830	29.6127	2060	1.4859	MAP_coding
ENSG00000136861	85.4347	2060	1.93669	MAP_coding
ENSG00000136869	1.52235	2060	0.401806	MAP_coding
ENSG00000136878	8.53621	2060	0.979376	MAP_coding
ENSG00000136888	252.204	2060	2.40347	MAP_coding
ENSG00000136891	4.5281	2060	0.742576	MAP_coding
ENSG00000136933	22.8196	2060	1.37693	MAP_coding
ENSG00000136937	25.614	2060	1.42511	MAP_coding
ENSG00000136938	369.776	2060	2.56911	MAP_coding
ENSG00000136940	9.31239	2060	1.01336	MAP_coding
ENSG00000136960	9.79382	2060	1.03318	MAP_coding
ENSG00000136982	14.1121	2060	1.17933	MAP_coding
ENSG00000137040	3.56673	2060	0.659606	MAP_coding
ENSG00000137094	1.89235	2060	0.461251	MAP_coding
ENSG00000137103	1.29959	2060	0.36165	MAP_coding
ENSG00000137106	32.2614	2060	1.52194	MAP_coding
ENSG00000137145	7.95551	2060	0.95209	MAP_coding
ENSG00000137154	2591.25	2060	3.41368	MAP_coding
ENSG00000137177	16.3329	2060	1.23887	MAP_coding
ENSG00000137193	5.70002	2060	0.826076	MAP_coding
ENSG00000137198	2.65733	2060	0.563164	MAP_coding
ENSG00000137200	5.05912	2060	0.782409	MAP_coding
ENSG00000137267	5.84294	2060	0.835243	MAP_coding
ENSG00000137275	5.15076	2060	0.788929	MAP_coding
ENSG00000137309	28.3215	2060	1.46719	MAP_coding
ENSG00000137393	11.2119	2060	1.08678	MAP_coding
ENSG00000137409	43.0741	2060	1.64418	MAP_coding
ENSG00000137474	3.86757	2060	0.687312	MAP_coding
ENSG00000137486	5.12782	2060	0.787306	MAP_coding
ENSG00000137492	34.2829	2060	1.54756	MAP_coding
ENSG00000137497	26.3942	2060	1.43766	MAP_coding
ENSG00000137501	12.9217	2060	1.14369	MAP_coding
ENSG00000137509	25.7385	2060	1.42714	MAP_coding
ENSG00000137573	17.2952	2060	1.26234	MAP_coding
ENSG00000137673	34.0321	2060	1.54447	MAP_coding
ENSG00000137692	31.8512	2060	1.51655	MAP_coding
ENSG00000137693	9.62951	2060	1.02651	MAP_coding
ENSG00000137713	3.9673	2060	0.69612	MAP_coding
ENSG00000137752	50.5332	2060	1.71209	MAP_coding
ENSG00000137770	7.07156	2060	0.906958	MAP_coding
ENSG00000137776	172.666	2060	2.23972	MAP_coding
ENSG00000137801	18.2298	2060	1.28397	MAP_coding
ENSG00000137814	12.5871	2060	1.13313	MAP_coding
ENSG00000137818	2261.16	2060	3.35452	MAP_coding
ENSG00000137822	8.28752	2060	0.9679	MAP_coding
ENSG00000137831	41.0392	2060	1.62365	MAP_coding
ENSG00000137845	8.51315	2060	0.978324	MAP_coding
ENSG00000137942	17.2712	2060	1.26177	MAP_coding
ENSG00000137944	19.4381	2060	1.31044	MAP_coding
ENSG00000137947	20.9088	2060	1.34062	MAP_coding
ENSG00000137959	11.4478	2060	1.09509	MAP_coding
ENSG00000137965	39.7771	2060	1.61042	MAP_coding
ENSG00000138002	15.4292	2060	1.21562	MAP_coding
ENSG00000138029	90.4916	2060	1.96138	MAP_coding
ENSG00000138030	1.13074	2060	0.32853	MAP_coding
ENSG00000138031	8.7181	2060	0.987582	MAP_coding
ENSG00000138035	13.7235	2060	1.16801	MAP_coding
ENSG00000138036	33.3424	2060	1.53583	MAP_coding
ENSG00000138061	18.9447	2060	1.29983	MAP_coding
ENSG00000138069	101.06	2060	2.00886	MAP_coding
ENSG00000138071	84.2959	2060	1.93093	MAP_coding
ENSG00000138073	26.6662	2060	1.44195	MAP_coding
ENSG00000138078	15.1136	2060	1.20719	MAP_coding
ENSG00000138081	16.7925	2060	1.25024	MAP_coding
ENSG00000138095	131.314	2060	2.12161	MAP_coding
ENSG00000138101	16.8153	2060	1.25079	MAP_coding
ENSG00000138119	14.9634	2060	1.20313	MAP_coding
ENSG00000138138	6.22625	2060	0.858913	MAP_coding
ENSG00000138160	7.45481	2060	0.927104	MAP_coding
ENSG00000138166	29.3826	2060	1.48263	MAP_coding
ENSG00000138182	29.5334	2060	1.48478	MAP_coding
ENSG00000138190	10.7664	2060	1.07064	MAP_coding
ENSG00000138207	16.8681	2060	1.25208	MAP_coding
ENSG00000138356	1.12557	2060	0.327474	MAP_coding
ENSG00000138363	135.473	2060	2.13505	MAP_coding
ENSG00000138381	32.4961	2060	1.52499	MAP_coding
ENSG00000138385	318.606	2060	2.50462	MAP_coding
ENSG00000138386	5.71356	2060	0.826953	MAP_coding
ENSG00000138398	264.212	2060	2.42359	MAP_coding
ENSG00000138413	52.6213	2060	1.72934	MAP_coding
ENSG00000138430	113.295	2060	2.05803	MAP_coding
ENSG00000138435	1.17162	2060	0.336783	MAP_coding
ENSG00000138442	31.8687	2060	1.51678	MAP_coding
ENSG00000138448	9.34192	2060	1.0146	MAP_coding
ENSG00000138449	27.3409	2060	1.45241	MAP_coding
ENSG00000138496	45.9118	2060	1.67128	MAP_coding
ENSG00000138592	43.6703	2060	1.65002	MAP_coding
ENSG00000138593	31.8032	2060	1.51592	MAP_coding
ENSG00000138594	11.3572	2060	1.09192	MAP_coding
ENSG00000138639	2.16333	2060	0.500145	MAP_coding
ENSG00000138646	2.03612	2060	0.482319	MAP_coding
ENSG00000138674	75.9179	2060	1.88603	MAP_coding
ENSG00000138678	1.128	2060	0.327972	MAP_coding
ENSG00000138686	4.08713	2060	0.706473	MAP_coding
ENSG00000138688	7.97968	2060	0.953261	MAP_coding
ENSG00000138698	10.7777	2060	1.07106	MAP_coding
ENSG00000138750	19.0029	2060	1.30109	MAP_coding
ENSG00000138755	252.06	2060	2.40322	MAP_coding
ENSG00000138756	8.77844	2060	0.99027	MAP_coding
ENSG00000138757	29.9202	2060	1.49024	MAP_coding
ENSG00000138758	105.945	2060	2.02916	MAP_coding
ENSG00000138767	4.86338	2060	0.768148	MAP_coding
ENSG00000138768	27.748	2060	1.45861	MAP_coding
ENSG00000138777	249.332	2060	2.39852	MAP_coding
ENSG00000138778	36.9475	2060	1.57918	MAP_coding
ENSG00000138785	11.319	2060	1.09058	MAP_coding
ENSG00000138802	5.81792	2060	0.833652	MAP_coding
ENSG00000138834	2.29962	2060	0.518464	MAP_coding
ENSG00000138964	6.85832	2060	0.89533	MAP_coding
ENSG00000139117	2.13829	2060	0.496692	MAP_coding
ENSG00000139132	3.48072	2060	0.651347	MAP_coding
ENSG00000139146	47.0514	2060	1.68171	MAP_coding
ENSG00000139163	13.0615	2060	1.14803	MAP_coding
ENSG00000139168	220.145	2060	2.34468	MAP_coding
ENSG00000139182	3.27456	2060	0.630891	MAP_coding
ENSG00000139192	19.201	2060	1.30537	MAP_coding
ENSG00000139197	3.72649	2060	0.674539	MAP_coding
ENSG00000139218	89.8612	2060	1.95838	MAP_coding
ENSG00000139318	38.7518	2060	1.59936	MAP_coding
ENSG00000139324	5.44982	2060	0.809548	MAP_coding
ENSG00000139350	8.03995	2060	0.956166	MAP_coding
ENSG00000139410	8.69523	2060	0.986558	MAP_coding
ENSG00000139531	4.87664	2060	0.769129	MAP_coding
ENSG00000139546	5.8014	2060	0.832599	MAP_coding
ENSG00000139597	6.9802	2060	0.902014	MAP_coding
ENSG00000139613	14.2716	2060	1.18388	MAP_coding
ENSG00000139618	3.89929	2060	0.690133	MAP_coding
ENSG00000139624	15.9025	2060	1.22795	MAP_coding
ENSG00000139637	18.933	2060	1.29957	MAP_coding
ENSG00000139641	10.1878	2060	1.04874	MAP_coding
ENSG00000139644	224.951	2060	2.35401	MAP_coding
ENSG00000139645	3.71197	2060	0.673203	MAP_coding
ENSG00000139668	2.08332	2060	0.489019	MAP_coding
ENSG00000139679	20.2331	2060	1.32701	MAP_coding
ENSG00000139687	8.71473	2060	0.987431	MAP_coding
ENSG00000139697	9.09187	2060	1.00397	MAP_coding
ENSG00000139719	5.21783	2060	0.793639	MAP_coding
ENSG00000139746	23.8072	2060	1.39458	MAP_coding
ENSG00000139842	24.1996	2060	1.40139	MAP_coding
ENSG00000139926	8.8756	2060	0.994563	MAP_coding
ENSG00000139970	3.64298	2060	0.666797	MAP_coding
ENSG00000139974	36.9835	2060	1.57959	MAP_coding
ENSG00000140006	6.20904	2060	0.857878	MAP_coding
ENSG00000140022	1.80647	2060	0.448161	MAP_coding
ENSG00000140105	57.0113	2060	1.76351	MAP_coding
ENSG00000140157	17.7589	2060	1.27321	MAP_coding
ENSG00000140259	12.3603	2060	1.12582	MAP_coding
ENSG00000140264	1390.52	2060	3.14349	MAP_coding
ENSG00000140326	3.64687	2060	0.667161	MAP_coding
ENSG00000140332	8.06839	2060	0.95753	MAP_coding
ENSG00000140350	76.6565	2060	1.89018	MAP_coding
ENSG00000140386	18.3528	2060	1.28674	MAP_coding
ENSG00000140400	16.3459	2060	1.2392	MAP_coding
ENSG00000140416	295.139	2060	2.4715	MAP_coding
ENSG00000140463	5.30646	2060	0.799786	MAP_coding
ENSG00000140464	10.1809	2060	1.04848	MAP_coding
ENSG00000140471	4.3914	2060	0.731701	MAP_coding
ENSG00000140526	4.55288	2060	0.744519	MAP_coding
ENSG00000140545	10.7696	2060	1.07076	MAP_coding
ENSG00000140553	17.1222	2060	1.25821	MAP_coding
ENSG00000140632	45.0509	2060	1.66324	MAP_coding
ENSG00000140678	3.62193	2060	0.664823	MAP_coding
ENSG00000140718	28.6949	2060	1.47268	MAP_coding
ENSG00000140749	1.10989	2060	0.324259	MAP_coding
ENSG00000140750	9.51383	2060	1.02176	MAP_coding
ENSG00000140829	16.6735	2060	1.24732	MAP_coding
ENSG00000140876	7.15049	2060	0.911184	MAP_coding
ENSG00000140931	9.45276	2060	1.01923	MAP_coding
ENSG00000140968	6.55225	2060	0.878077	MAP_coding
ENSG00000140983	20.838	2060	1.33921	MAP_coding
[truncated: 397,776+ more rows]

## Sheet: Fig.1F
Sample IDs	IHC Subtype	Number of ERE-derived MAPs
1029	HR	6
1097	TNBC	3
1137	TNBC	3
1160	HR	0
1192	HR	4
1208	HR	2
1305	HR	2
1478	TNBC	4
1945	HR	5
1949	TNBC	0
2049	TNBC	5
2060	TNBC	6
2179	HR	2
2189	TNBC	0
231	HR	0
2339	TNBC	0
333	TNBC	3
344	HR	0
346	HR	7
513	TNBC	2
684	HR	5
790	HR	4
820	HR	6
825	TNBC	3
928	HR	4
977	TNBC	4

## Sheet: Fig.3A
TSAs	Tissue_type	Frequency of samples above threshold per tissue type	Number of samples per tissue type	Arithmetic mean	Geometric mean	Tissue_number_summary	Tissue_group	Source gene function
DELAHFLL	breast	0	50	0	0	breast (50)	GTEx_Sex-specific	CTA
DELAHFLL	nerve	0	50	0	0	nerve (50)	GTEx_Other	CTA
DELAHFLL	colon	0	100	0.00846963	0.00266458	colon (100)	GTEx_Other	CTA
DELAHFLL	brain	0.00142857	700	0.0445931	0.00689183	brain (700)	GTEx_Other	CTA
DELAHFLL	heart	0	100	0	0	heart (100)	GTEx_Other	CTA
DELAHFLL	pituitary	0.02	50	0.634494	0.0302975	pituitary (50)	GTEx_Other	CTA
DELAHFLL	prostate	0	50	0.0199809	0.00601646	prostate (50)	GTEx_Sex-specific	CTA
DELAHFLL	skin	0	50	0	0	skin (50)	GTEx_Other	CTA
DELAHFLL	small_intestine	0	50	0	0	small_intestine (50)	GTEx_Other	CTA
DELAHFLL	cervix	0	11	0	0	cervix (11)	GTEx_Sex-specific	CTA
DELAHFLL	ovary	0	50	0.0241832	0.00688455	ovary (50)	GTEx_Sex-specific	CTA
DELAHFLL	esophagus	0	150	0	0	esophagus (150)	GTEx_Other	CTA
DELAHFLL	muscle	0	50	0.228519	0.037519	muscle (50)	GTEx_Other	CTA
DELAHFLL	spleen	0	50	0.0216326	0.00636807	spleen (50)	GTEx_Other	CTA
DELAHFLL	stomach	0	50	0	0	stomach (50)	GTEx_Other	CTA
DELAHFLL	fallopian_tube	0	7	0	0	fallopian_tube (7)	GTEx_Sex-specific	CTA
DELAHFLL	pancreas	0	50	0.0409293	0.0122385	pancreas (50)	GTEx_Other	CTA
DELAHFLL	adrenal_gland	0	50	0	0	adrenal_gland (50)	GTEx_Other	CTA
DELAHFLL	artery	0	150	0.0430141	0.0058152	artery (150)	GTEx_Other	CTA
DELAHFLL	adipose	0	100	0	0	adipose (100)	GTEx_Other	CTA
DELAHFLL	bladder	0	12	0	0	bladder (12)	GTEx_Other	CTA
DELAHFLL	testis	0.98	50	76.8393	1.83108	testis (50)	GTEx_Sex-specific	CTA
DELAHFLL	thyroid	0	50	0	0	thyroid (50)	GTEx_Other	CTA
DELAHFLL	whole_blood	0	50	0	0	whole_blood (50)	GTEx_Other	CTA
DELAHFLL	uterus	0	50	0.0317338	0.00825489	uterus (50)	GTEx_Sex-specific	CTA
DELAHFLL	kidney	0	38	0.113758	0.0331688	kidney (38)	GTEx_Other	CTA
DELAHFLL	vagina	0	50	0	0	vagina (50)	GTEx_Sex-specific	CTA
DELAHFLL	liver	0	50	0.0527525	0.0144805	liver (50)	GTEx_Other	CTA
DELAHFLL	lung	0.04	150	2.54748	0.0788411	lung (150)	GTEx_Other	CTA
DELAHFLL	minor_salivary_gland	0	71	0	0	minor_salivary_gland (71)	GTEx_Other	CTA
DELAHFLL	mTEC	0	11	0	0	mTEC (11)	mTEC	CTA
DMFGIRFKR	minor_salivary_gland	0	71	0.260551	0.0715837	minor_salivary_gland (71)	GTEx_Other	Non_coding
DMFGIRFKR	artery	0	150	0.0981101	0.0266452	artery (150)	GTEx_Other	Non_coding
DMFGIRFKR	lung	0	150	0.243186	0.0577349	lung (150)	GTEx_Other	Non_coding
DMFGIRFKR	brain	0	700	0.105951	0.0268224	brain (700)	GTEx_Other	Non_coding
DMFGIRFKR	kidney	0	38	0.272951	0.0705374	kidney (38)	GTEx_Other	Non_coding
DMFGIRFKR	liver	0.02	50	1.1538	0.112061	liver (50)	GTEx_Other	Non_coding
DMFGIRFKR	vagina	0	50	0.190472	0.0452483	vagina (50)	GTEx_Sex-specific	Non_coding
DMFGIRFKR	bladder	0	12	0.149285	0.0371521	bladder (12)	GTEx_Other	Non_coding
DMFGIRFKR	mTEC	0.0909091	11	1.73217	0.237777	mTEC (11)	mTEC	Non_coding
DMFGIRFKR	muscle	0	50	0	0	muscle (50)	GTEx_Other	Non_coding
DMFGIRFKR	pituitary	0	50	0.216489	0.0540056	pituitary (50)	GTEx_Other	Non_coding
DMFGIRFKR	uterus	0	50	0.164802	0.0464951	uterus (50)	GTEx_Sex-specific	Non_coding
DMFGIRFKR	whole_blood	0	50	0.0678768	0.019624	whole_blood (50)	GTEx_Other	Non_coding
DMFGIRFKR	heart	0	100	0.00854961	0.00268335	heart (100)	GTEx_Other	Non_coding
DMFGIRFKR	pancreas	0	50	0.190986	0.0475595	pancreas (50)	GTEx_Other	Non_coding
DMFGIRFKR	prostate	0	50	0.642843	0.131794	prostate (50)	GTEx_Sex-specific	Non_coding
DMFGIRFKR	nerve	0	50	0.532811	0.142872	nerve (50)	GTEx_Other	Non_coding
DMFGIRFKR	ovary	0	50	0.311498	0.075922	ovary (50)	GTEx_Sex-specific	Non_coding
DMFGIRFKR	thyroid	0	50	0.0668502	0.0206834	thyroid (50)	GTEx_Other	Non_coding
DMFGIRFKR	esophagus	0	150	0.116323	0.0284077	esophagus (150)	GTEx_Other	Non_coding
DMFGIRFKR	spleen	0	50	0.413479	0.0931087	spleen (50)	GTEx_Other	Non_coding
DMFGIRFKR	stomach	0	50	0.0796519	0.0217815	stomach (50)	GTEx_Other	Non_coding
DMFGIRFKR	adrenal_gland	0	50	0.0859554	0.0224214	adrenal_gland (50)	GTEx_Other	Non_coding
DMFGIRFKR	fallopian_tube	0	7	0.889437	0.223654	fallopian_tube (7)	GTEx_Sex-specific	Non_coding
DMFGIRFKR	skin	0	50	0.222898	0.0571993	skin (50)	GTEx_Other	Non_coding
DMFGIRFKR	small_intestine	0	50	0.135968	0.0367138	small_intestine (50)	GTEx_Other	Non_coding
DMFGIRFKR	adipose	0	100	0.0920063	0.0265128	adipose (100)	GTEx_Other	Non_coding
DMFGIRFKR	testis	0	50	1.46416	0.302254	testis (50)	GTEx_Sex-specific	Non_coding
DMFGIRFKR	breast	0.08	50	2.56324	0.249999	breast (50)	GTEx_Sex-specific	Non_coding
DMFGIRFKR	colon	0	100	0.123497	0.0294396	colon (100)	GTEx_Other	Non_coding
DMFGIRFKR	cervix	0	11	0.10234	0.0297736	cervix (11)	GTEx_Sex-specific	Non_coding
EADPTGHSY	colon	0	100	0	0	colon (100)	GTEx_Other	CTA
EADPTGHSY	brain	0	700	0.0291982	0.00583548	brain (700)	GTEx_Other	CTA
EADPTGHSY	esophagus	0	150	0.0221988	0.00424313	esophagus (150)	GTEx_Other	CTA
EADPTGHSY	artery	0	150	0	0	artery (150)	GTEx_Other	CTA
EADPTGHSY	heart	0	100	0.044335	0.00998521	heart (100)	GTEx_Other	CTA
EADPTGHSY	spleen	0	50	0.0961101	0.0212461	spleen (50)	GTEx_Other	CTA
EADPTGHSY	stomach	0	50	0	0	stomach (50)	GTEx_Other	CTA
EADPTGHSY	whole_blood	0	50	0.0773347	0.0181329	whole_blood (50)	GTEx_Other	CTA
EADPTGHSY	uterus	0	50	0.0601037	0.0120525	uterus (50)	GTEx_Sex-specific	CTA
EADPTGHSY	vagina	0	50	0	0	vagina (50)	GTEx_Sex-specific	CTA
EADPTGHSY	cervix	0	11	0.409358	0.0673268	cervix (11)	GTEx_Sex-specific	CTA
EADPTGHSY	adipose	0	100	0.0146385	0.00391614	adipose (100)	GTEx_Other	CTA
EADPTGHSY	adrenal_gland	0	50	0	0	adrenal_gland (50)	GTEx_Other	CTA
EADPTGHSY	fallopian_tube	0	7	0	0	fallopian_tube (7)	GTEx_Sex-specific	CTA
EADPTGHSY	bladder	0	12	0	0	bladder (12)	GTEx_Other	CTA
EADPTGHSY	testis	0.9	50	24.2192	1.3359	testis (50)	GTEx_Sex-specific	CTA
EADPTGHSY	thyroid	0	50	0	0	thyroid (50)	GTEx_Other	CTA
EADPTGHSY	lung	0.04	150	6.75477	0.0890731	lung (150)	GTEx_Other	CTA
EADPTGHSY	minor_salivary_gland	0	71	0.0377267	0.00796735	minor_salivary_gland (71)	GTEx_Other	CTA
EADPTGHSY	prostate	0	50	0.0599401	0.0157542	prostate (50)	GTEx_Sex-specific	CTA
EADPTGHSY	skin	0	50	0	0	skin (50)	GTEx_Other	CTA
EADPTGHSY	breast	0	50	0	0	breast (50)	GTEx_Sex-specific	CTA
EADPTGHSY	small_intestine	0	50	0	0	small_intestine (50)	GTEx_Other	CTA
EADPTGHSY	kidney	0	38	0	0	kidney (38)	GTEx_Other	CTA
EADPTGHSY	liver	0	50	0.121455	0.0240485	liver (50)	GTEx_Other	CTA
EADPTGHSY	ovary	0	50	0	0	ovary (50)	GTEx_Sex-specific	CTA
EADPTGHSY	muscle	0	50	0	0	muscle (50)	GTEx_Other	CTA
EADPTGHSY	nerve	0	50	0	0	nerve (50)	GTEx_Other	CTA
EADPTGHSY	pancreas	0	50	0.050687	0.0109662	pancreas (50)	GTEx_Other	CTA
EADPTGHSY	pituitary	0	50	0.0523359	0.0111665	pituitary (50)	GTEx_Other	CTA
EADPTGHSY	mTEC	0	11	0	0	mTEC (11)	mTEC	CTA
EELSVLEVF	brain	0.00571429	700	0.215998	0.0325525	brain (700)	GTEx_Other	CTA
EELSVLEVF	breast	0	50	0.115561	0.023366	breast (50)	GTEx_Sex-specific	CTA
EELSVLEVF	mTEC	0	11	0	0	mTEC (11)	mTEC	CTA
EELSVLEVF	colon	0	100	0.226894	0.0406953	colon (100)	GTEx_Other	CTA
EELSVLEVF	cervix	0	11	0.763275	0.0884494	cervix (11)	GTEx_Sex-specific	CTA
EELSVLEVF	spleen	0	50	0.0693859	0.0130048	spleen (50)	GTEx_Other	CTA
EELSVLEVF	small_intestine	0	50	0.182679	0.0363737	small_intestine (50)	GTEx_Other	CTA
EELSVLEVF	skin	0	50	0.222412	0.0403096	skin (50)	GTEx_Other	CTA
EELSVLEVF	ovary	0	50	0.204071	0.0383357	ovary (50)	GTEx_Sex-specific	CTA
EELSVLEVF	minor_salivary_gland	0	71	0.0466077	0.00893509	minor_salivary_gland (71)	GTEx_Other	CTA
EELSVLEVF	muscle	0	50	0.184955	0.0361387	muscle (50)	GTEx_Other	CTA
EELSVLEVF	pituitary	0	50	0.400602	0.0687307	pituitary (50)	GTEx_Other	CTA
EELSVLEVF	adipose	0	100	0.169558	0.0280957	adipose (100)	GTEx_Other	CTA
EELSVLEVF	stomach	0	50	0.153232	0.0273577	stomach (50)	GTEx_Other	CTA
EELSVLEVF	pancreas	0	50	0.167454	0.0285368	pancreas (50)	GTEx_Other	CTA
EELSVLEVF	esophagus	0	150	0.198116	0.0325437	esophagus (150)	GTEx_Other	CTA
EELSVLEVF	prostate	0	50	0.261107	0.0346109	prostate (50)	GTEx_Sex-specific	CTA
EELSVLEVF	artery	0	150	0.145714	0.0235229	artery (150)	GTEx_Other	CTA
EELSVLEVF	nerve	0	50	0.143879	0.0264794	nerve (50)	GTEx_Other	CTA
EELSVLEVF	fallopian_tube	0	7	0	0	fallopian_tube (7)	GTEx_Sex-specific	CTA
EELSVLEVF	heart	0	100	0.0162752	0.00419547	heart (100)	GTEx_Other	CTA
EELSVLEVF	thyroid	0	50	0.0585856	0.0118863	thyroid (50)	GTEx_Other	CTA
EELSVLEVF	uterus	0	50	0.132994	0.0250391	uterus (50)	GTEx_Sex-specific	CTA
EELSVLEVF	testis	0.98	50	154.202	2.12995	testis (50)	GTEx_Sex-specific	CTA
EELSVLEVF	vagina	0	50	0.0834263	0.014272	vagina (50)	GTEx_Sex-specific	CTA
EELSVLEVF	bladder	0	12	0	0	bladder (12)	GTEx_Other	CTA
EELSVLEVF	adrenal_gland	0	50	0.158682	0.0277076	adrenal_gland (50)	GTEx_Other	CTA
EELSVLEVF	whole_blood	0	50	0.235116	0.0469814	whole_blood (50)	GTEx_Other	CTA
EELSVLEVF	kidney	0	38	0.127045	0.0279329	kidney (38)	GTEx_Other	CTA
EELSVLEVF	liver	0	50	0.0724158	0.0132943	liver (50)	GTEx_Other	CTA
EELSVLEVF	lung	0.04	150	40.5694	0.139198	lung (150)	GTEx_Other	CTA
EELSVMEVY	ovary	0	50	0.0735409	0.0174529	ovary (50)	GTEx_Sex-specific	CTA
EELSVMEVY	pancreas	0	50	0.0234449	0.00673817	pancreas (50)	GTEx_Other	CTA
EELSVMEVY	spleen	0	50	0.0322814	0.00834634	spleen (50)	GTEx_Other	CTA
EELSVMEVY	stomach	0	50	0	0	stomach (50)	GTEx_Other	CTA
EELSVMEVY	nerve	0	50	0.0830949	0.024674	nerve (50)	GTEx_Other	CTA
EELSVMEVY	pituitary	0	50	0.0305562	0.00805489	pituitary (50)	GTEx_Other	CTA
EELSVMEVY	prostate	0	50	0.0444161	0.0129504	prostate (50)	GTEx_Sex-specific	CTA
EELSVMEVY	minor_salivary_gland	0	71	0	0	minor_salivary_gland (71)	GTEx_Other	CTA
EELSVMEVY	mTEC	0	11	0	0	mTEC (11)	mTEC	CTA
EELSVMEVY	muscle	0	50	0.100093	0.0259524	muscle (50)	GTEx_Other	CTA
EELSVMEVY	brain	0	700	0.0148044	0.0042188	brain (700)	GTEx_Other	CTA
EELSVMEVY	lung	0.04	150	4.26808	0.0857352	lung (150)	GTEx_Other	CTA
EELSVMEVY	skin	0	50	0	0	skin (50)	GTEx_Other	CTA
EELSVMEVY	small_intestine	0	50	0	0	small_intestine (50)	GTEx_Other	CTA
EELSVMEVY	adipose	0	100	0.0175306	0.00439815	adipose (100)	GTEx_Other	CTA
EELSVMEVY	breast	0	50	0	0	breast (50)	GTEx_Sex-specific	CTA
EELSVMEVY	vagina	0	50	0.0302078	0.00799483	vagina (50)	GTEx_Sex-specific	CTA
EELSVMEVY	whole_blood	0	50	0.0282429	0.00764807	whole_blood (50)	GTEx_Other	CTA
EELSVMEVY	liver	0	50	0	0	liver (50)	GTEx_Other	CTA
EELSVMEVY	testis	0.88	50	17.407	1.20802	testis (50)	GTEx_Sex-specific	CTA
EELSVMEVY	thyroid	0	50	0	0	thyroid (50)	GTEx_Other	CTA
EELSVMEVY	uterus	0	50	0	0	uterus (50)	GTEx_Sex-specific	CTA
EELSVMEVY	cervix	0	11	0.10234	0.0297736	cervix (11)	GTEx_Sex-specific	CTA
EELSVMEVY	colon	0	100	0.0215012	0.00624252	colon (100)	GTEx_Other	CTA
EELSVMEVY	adrenal_gland	0	50	0	0	adrenal_gland (50)	GTEx_Other	CTA
EELSVMEVY	artery	0	150	0.0165036	0.00460752	artery (150)	GTEx_Other	CTA
EELSVMEVY	bladder	0	12	0	0	bladder (12)	GTEx_Other	CTA
EELSVMEVY	heart	0	100	0	0	heart (100)	GTEx_Other	CTA
EELSVMEVY	kidney	0	38	0	0	kidney (38)	GTEx_Other	CTA
EELSVMEVY	esophagus	0	150	0.0173718	0.00482991	esophagus (150)	GTEx_Other	CTA
EELSVMEVY	fallopian_tube	0	7	0	0	fallopian_tube (7)	GTEx_Sex-specific	CTA
EVDPASNTY	brain	0	700	0.00764393	0.00222827	brain (700)	GTEx_Other	CTA
EVDPASNTY	uterus	0	50	0	0	uterus (50)	GTEx_Sex-specific	CTA
EVDPASNTY	minor_salivary_gland	0	71	0	0	minor_salivary_gland (71)	GTEx_Other	CTA
EVDPASNTY	kidney	0	38	0	0	kidney (38)	GTEx_Other	CTA
EVDPASNTY	small_intestine	0	50	0	0	small_intestine (50)	GTEx_Other	CTA
EVDPASNTY	spleen	0	50	0.0250645	0.0070561	spleen (50)	GTEx_Other	CTA
EVDPASNTY	heart	0	100	0.00815611	0.00259023	heart (100)	GTEx_Other	CTA
EVDPASNTY	thyroid	0	50	0	0	thyroid (50)	GTEx_Other	CTA
EVDPASNTY	testis	0.48	50	33.047	0.879952	testis (50)	GTEx_Sex-specific	CTA
EVDPASNTY	lung	0.02	150	1.48954	0.0396078	lung (150)	GTEx_Other	CTA
EVDPASNTY	vagina	0	50	0	0	vagina (50)	GTEx_Sex-specific	CTA
EVDPASNTY	bladder	0	12	0	0	bladder (12)	GTEx_Other	CTA
EVDPASNTY	cervix	0	11	0.227623	0.0639765	cervix (11)	GTEx_Sex-specific	CTA
EVDPASNTY	colon	0	100	0.0131387	0.00364339	colon (100)	GTEx_Other	CTA
EVDPASNTY	adrenal_gland	0	50	0.0209479	0.00622403	adrenal_gland (50)	GTEx_Other	CTA
EVDPASNTY	artery	0	150	0	0	artery (150)	GTEx_Other	CTA
EVDPASNTY	whole_blood	0	50	0	0	whole_blood (50)	GTEx_Other	CTA
EVDPASNTY	liver	0	50	0	0	liver (50)	GTEx_Other	CTA
EVDPASNTY	stomach	0	50	0.026162	0.0072651	stomach (50)	GTEx_Other	CTA
EVDPASNTY	esophagus	0	150	0	0	esophagus (150)	GTEx_Other	CTA
EVDPASNTY	breast	0	50	0	0	breast (50)	GTEx_Sex-specific	CTA
EVDPASNTY	adipose	0	100	0	0	adipose (100)	GTEx_Other	CTA
EVDPASNTY	skin	0	50	0	0	skin (50)	GTEx_Other	CTA
EVDPASNTY	muscle	0	50	0	0	muscle (50)	GTEx_Other	CTA
EVDPASNTY	prostate	0	50	0	0	prostate (50)	GTEx_Sex-specific	CTA
EVDPASNTY	fallopian_tube	0	7	0	0	fallopian_tube (7)	GTEx_Sex-specific	CTA
EVDPASNTY	mTEC	0	11	0.225587	0.049251	mTEC (11)	mTEC	CTA
EVDPASNTY	nerve	0	50	0	0	nerve (50)	GTEx_Other	CTA
EVDPASNTY	ovary	0	50	0.0264682	0.00732252	ovary (50)	GTEx_Sex-specific	CTA
EVDPASNTY	pancreas	0	50	0	0	pancreas (50)	GTEx_Other	CTA
EVDPASNTY	pituitary	0	50	0.0211366	0.00626396	pituitary (50)	GTEx_Other	CTA
EVDPTSHSY	esophagus	0	150	0.0798768	0.0161658	esophagus (150)	GTEx_Other	CTA
EVDPTSHSY	spleen	0	50	0	0	spleen (50)	GTEx_Other	CTA
EVDPTSHSY	colon	0	100	0.0506184	0.0125355	colon (100)	GTEx_Other	CTA
EVDPTSHSY	nerve	0	50	0.0180191	0.00557944	nerve (50)	GTEx_Other	CTA
EVDPTSHSY	muscle	0	50	0.0420218	0.0122197	muscle (50)	GTEx_Other	CTA
EVDPTSHSY	breast	0	50	0.0503506	0.014128	breast (50)	GTEx_Sex-specific	CTA
EVDPTSHSY	fallopian_tube	0	7	0	0	fallopian_tube (7)	GTEx_Sex-specific	CTA
EVDPTSHSY	pituitary	0	50	0	0	pituitary (50)	GTEx_Other	CTA
EVDPTSHSY	pancreas	0	50	0.0186664	0.00572607	pancreas (50)	GTEx_Other	CTA
EVDPTSHSY	heart	0	100	0.0134832	0.00370758	heart (100)	GTEx_Other	CTA
EVDPTSHSY	prostate	0	50	0	0	prostate (50)	GTEx_Sex-specific	CTA
EVDPTSHSY	uterus	0	50	0.0230324	0.00665532	uterus (50)	GTEx_Sex-specific	CTA
EVDPTSHSY	vagina	0	50	0.0765166	0.0212741	vagina (50)	GTEx_Sex-specific	CTA
EVDPTSHSY	small_intestine	0	50	0	0	small_intestine (50)	GTEx_Other	CTA
EVDPTSHSY	brain	0	700	0.020876	0.006077	brain (700)	GTEx_Other	CTA
EVDPTSHSY	stomach	0	50	0	0	stomach (50)	GTEx_Other	CTA
EVDPTSHSY	skin	0	50	0.416544	0.0871135	skin (50)	GTEx_Other	CTA
EVDPTSHSY	mTEC	0	11	0.492411	0.0921441	mTEC (11)	mTEC	CTA
EVDPTSHSY	adipose	0	100	0	0	adipose (100)	GTEx_Other	CTA
EVDPTSHSY	whole_blood	0	50	0.0266743	0.00736096	whole_blood (50)	GTEx_Other	CTA
EVDPTSHSY	cervix	0	11	0	0	cervix (11)	GTEx_Sex-specific	CTA
EVDPTSHSY	ovary	0	50	0.0264682	0.00732252	ovary (50)	GTEx_Sex-specific	CTA
EVDPTSHSY	artery	0	150	0.0063706	0.00194185	artery (150)	GTEx_Other	CTA
EVDPTSHSY	minor_salivary_gland	0	71	0.0453242	0.0133734	minor_salivary_gland (71)	GTEx_Other	CTA
EVDPTSHSY	testis	0.96	50	18.4109	1.24448	testis (50)	GTEx_Sex-specific	CTA
EVDPTSHSY	thyroid	0	50	0	0	thyroid (50)	GTEx_Other	CTA
EVDPTSHSY	bladder	0	12	0	0	bladder (12)	GTEx_Other	CTA
EVDPTSHSY	adrenal_gland	0	50	0	0	adrenal_gland (50)	GTEx_Other	CTA
EVDPTSHSY	lung	0.04	150	3.13834	0.0782431	lung (150)	GTEx_Other	CTA
EVDPTSHSY	kidney	0	38	0.0270697	0.0080844	kidney (38)	GTEx_Other	CTA
EVDPTSHSY	liver	0	50	0.0165116	0.00522802	liver (50)	GTEx_Other	CTA
EVFEGREDSVF	fallopian_tube	0	7	0	0	fallopian_tube (7)	GTEx_Sex-specific	CTA
EVFEGREDSVF	liver	0	50	0	0	liver (50)	GTEx_Other	CTA
EVFEGREDSVF	brain	0	700	0.101796	0.0275402	brain (700)	GTEx_Other	CTA
EVFEGREDSVF	colon	0	100	0.00596671	0.00203215	colon (100)	GTEx_Other	CTA
EVFEGREDSVF	esophagus	0	150	0.0302885	0.0086066	esophagus (150)	GTEx_Other	CTA
EVFEGREDSVF	lung	0.04	150	11.6093	0.098552	lung (150)	GTEx_Other	CTA
EVFEGREDSVF	cervix	0	11	0.10234	0.0297736	cervix (11)	GTEx_Sex-specific	CTA
EVFEGREDSVF	heart	0	100	0.018058	0.0055871	heart (100)	GTEx_Other	CTA
EVFEGREDSVF	whole_blood	0	50	0	0	whole_blood (50)	GTEx_Other	CTA
EVFEGREDSVF	adipose	0	100	0.0288277	0.00589142	adipose (100)	GTEx_Other	CTA
EVFEGREDSVF	minor_salivary_gland	0	71	0	0	minor_salivary_gland (71)	GTEx_Other	CTA
EVFEGREDSVF	artery	0	150	0.00736591	0.00215486	artery (150)	GTEx_Other	CTA
EVFEGREDSVF	bladder	0	12	0	0	bladder (12)	GTEx_Other	CTA
EVFEGREDSVF	adrenal_gland	0	50	0.055855	0.0151483	adrenal_gland (50)	GTEx_Other	CTA
EVFEGREDSVF	breast	0	50	0.0240922	0.00686664	breast (50)	GTEx_Sex-specific	CTA
EVFEGREDSVF	kidney	0	38	0.0324712	0.00918591	kidney (38)	GTEx_Other	CTA
EVFEGREDSVF	thyroid	0	50	0.0223892	0.0065245	thyroid (50)	GTEx_Other	CTA
EVFEGREDSVF	vagina	0	50	0.0552688	0.014924	vagina (50)	GTEx_Sex-specific	CTA
EVFEGREDSVF	spleen	0	50	0.0839931	0.0193466	spleen (50)	GTEx_Other	CTA
EVFEGREDSVF	stomach	0	50	0.0249375	0.00703159	stomach (50)	GTEx_Other	CTA
EVFEGREDSVF	testis	0.92	50	19.3732	1.2582	testis (50)	GTEx_Sex-specific	CTA
EVFEGREDSVF	uterus	0	50	0.0291623	0.00781205	uterus (50)	GTEx_Sex-specific	CTA
EVFEGREDSVF	small_intestine	0	50	0	0	small_intestine (50)	GTEx_Other	CTA
EVFEGREDSVF	skin	0	50	0	0	skin (50)	GTEx_Other	CTA
EVFEGREDSVF	mTEC	0	11	0.621984	0.0813106	mTEC (11)	mTEC	CTA
EVFEGREDSVF	muscle	0	50	0	0	muscle (50)	GTEx_Other	CTA
EVFEGREDSVF	prostate	0	50	0.0631238	0.0163695	prostate (50)	GTEx_Sex-specific	CTA
EVFEGREDSVF	nerve	0	50	0	0	nerve (50)	GTEx_Other	CTA
EVFEGREDSVF	ovary	0	50	0.0212941	0.00629716	ovary (50)	GTEx_Sex-specific	CTA
EVFEGREDSVF	pancreas	0	50	0.0501952	0.0109055	pancreas (50)	GTEx_Other	CTA
EVFEGREDSVF	pituitary	0	50	0.0521016	0.014483	pituitary (50)	GTEx_Other	CTA
EVYDGREHSAY	stomach	0	50	0	0	stomach (50)	GTEx_Other	CTA
EVYDGREHSAY	adrenal_gland	0	50	0	0	adrenal_gland (50)	GTEx_Other	CTA
EVYDGREHSAY	adipose	0	100	0	0	adipose (100)	GTEx_Other	CTA
EVYDGREHSAY	spleen	0	50	0	0	spleen (50)	GTEx_Other	CTA
EVYDGREHSAY	brain	0	700	0.0108876	0.00303448	brain (700)	GTEx_Other	CTA
EVYDGREHSAY	artery	0	150	0.00617447	0.00189797	artery (150)	GTEx_Other	CTA
EVYDGREHSAY	bladder	0	12	0	0	bladder (12)	GTEx_Other	CTA
EVYDGREHSAY	small_intestine	0	50	0	0	small_intestine (50)	GTEx_Other	CTA
EVYDGREHSAY	esophagus	0	150	0	0	esophagus (150)	GTEx_Other	CTA
EVYDGREHSAY	heart	0	100	0.00542508	0.00188228	heart (100)	GTEx_Other	CTA
EVYDGREHSAY	nerve	0	50	0.0386717	0.0117487	nerve (50)	GTEx_Other	CTA
EVYDGREHSAY	ovary	0	50	0.0261234	0.00725783	ovary (50)	GTEx_Sex-specific	CTA
EVYDGREHSAY	colon	0	100	0.0138518	0.00377521	colon (100)	GTEx_Other	CTA
EVYDGREHSAY	breast	0	50	0.0276866	0.00754733	breast (50)	GTEx_Sex-specific	CTA
EVYDGREHSAY	cervix	0	11	0	0	cervix (11)	GTEx_Sex-specific	CTA
EVYDGREHSAY	pituitary	0	50	0.0165562	0.00523861	pituitary (50)	GTEx_Other	CTA
EVYDGREHSAY	whole_blood	0	50	0.0168825	0.00531581	whole_blood (50)	GTEx_Other	CTA
EVYDGREHSAY	testis	0.8	50	12.8508	1.08395	testis (50)	GTEx_Sex-specific	CTA
EVYDGREHSAY	prostate	0	50	0.0427221	0.0125743	prostate (50)	GTEx_Sex-specific	CTA
EVYDGREHSAY	skin	0	50	0	0	skin (50)	GTEx_Other	CTA
EVYDGREHSAY	vagina	0	50	0	0	vagina (50)	GTEx_Sex-specific	CTA
EVYDGREHSAY	mTEC	0	11	0	0	mTEC (11)	mTEC	CTA
EVYDGREHSAY	muscle	0	50	0.0436618	0.0125102	muscle (50)	GTEx_Other	CTA
EVYDGREHSAY	thyroid	0	50	0	0	thyroid (50)	GTEx_Other	CTA
EVYDGREHSAY	uterus	0	50	0.0256899	0.00717581	uterus (50)	GTEx_Sex-specific	CTA
EVYDGREHSAY	kidney	0	38	0	0	kidney (38)	GTEx_Other	CTA
EVYDGREHSAY	pancreas	0	50	0.0516549	0.0143803	pancreas (50)	GTEx_Other	CTA
EVYDGREHSAY	fallopian_tube	0	7	0	0	fallopian_tube (7)	GTEx_Sex-specific	CTA
EVYDGREHSAY	minor_salivary_gland	0	71	0	0	minor_salivary_gland (71)	GTEx_Other	CTA
EVYDGREHSAY	liver	0	50	0	0	liver (50)	GTEx_Other	CTA
EVYDGREHSAY	lung	0.04	150	3.46024	0.0776394	lung (150)	GTEx_Other	CTA
EYNAEFGRR	mTEC	0	11	0	0	mTEC (11)	mTEC	Non_coding
EYNAEFGRR	brain	0	700	0	0	brain (700)	GTEx_Other	Non_coding
EYNAEFGRR	breast	0	50	0	0	breast (50)	GTEx_Sex-specific	Non_coding
EYNAEFGRR	liver	0	50	0	0	liver (50)	GTEx_Other	Non_coding
EYNAEFGRR	lung	0	150	0	0	lung (150)	GTEx_Other	Non_coding
EYNAEFGRR	minor_salivary_gland	0	71	0.027744	0.00838441	minor_salivary_gland (71)	GTEx_Other	Non_coding
EYNAEFGRR	muscle	0	50	0	0	muscle (50)	GTEx_Other	Non_coding
EYNAEFGRR	nerve	0	50	0	0	nerve (50)	GTEx_Other	Non_coding
EYNAEFGRR	kidney	0	38	0	0	kidney (38)	GTEx_Other	Non_coding
EYNAEFGRR	ovary	0	50	0	0	ovary (50)	GTEx_Sex-specific	Non_coding
EYNAEFGRR	small_intestine	0	50	0	0	small_intestine (50)	GTEx_Other	Non_coding
EYNAEFGRR	adipose	0	100	0	0	adipose (100)	GTEx_Other	Non_coding
EYNAEFGRR	pancreas	0	50	0	0	pancreas (50)	GTEx_Other	Non_coding
EYNAEFGRR	pituitary	0	50	0	0	pituitary (50)	GTEx_Other	Non_coding
EYNAEFGRR	prostate	0	50	0	0	prostate (50)	GTEx_Sex-specific	Non_coding
EYNAEFGRR	skin	0	50	0.0173584	0.00542717	skin (50)	GTEx_Other	Non_coding
EYNAEFGRR	bladder	0	12	0	0	bladder (12)	GTEx_Other	Non_coding
EYNAEFGRR	whole_blood	0	50	0	0	whole_blood (50)	GTEx_Other	Non_coding
EYNAEFGRR	adrenal_gland	0	50	0	0	adrenal_gland (50)	GTEx_Other	Non_coding
EYNAEFGRR	artery	0	150	0	0	artery (150)	GTEx_Other	Non_coding
EYNAEFGRR	vagina	0	50	0	0	vagina (50)	GTEx_Sex-specific	Non_coding
EYNAEFGRR	cervix	0	11	0	0	cervix (11)	GTEx_Sex-specific	Non_coding
EYNAEFGRR	testis	0	50	0.133113	0.0317658	testis (50)	GTEx_Sex-specific	Non_coding
EYNAEFGRR	thyroid	0	50	0	0	thyroid (50)	GTEx_Other	Non_coding
EYNAEFGRR	uterus	0	50	0	0	uterus (50)	GTEx_Sex-specific	Non_coding
EYNAEFGRR	heart	0	100	0	0	heart (100)	GTEx_Other	Non_coding
EYNAEFGRR	colon	0	100	0	0	colon (100)	GTEx_Other	Non_coding
EYNAEFGRR	esophagus	0	150	0	0	esophagus (150)	GTEx_Other	Non_coding
EYNAEFGRR	spleen	0	50	0	0	spleen (50)	GTEx_Other	Non_coding
EYNAEFGRR	stomach	0	50	0	0	stomach (50)	GTEx_Other	Non_coding
EYNAEFGRR	fallopian_tube	0	7	0	0	fallopian_tube (7)	GTEx_Sex-specific	Non_coding
FPDLESEF	colon	0	100	0.0650929	0.0163341	colon (100)	GTEx_Other	CTA
FPDLESEF	brain	0	700	0.255824	0.0625796	brain (700)	GTEx_Other	CTA
FPDLESEF	stomach	0	50	0.0907966	0.0262272	stomach (50)	GTEx_Other	CTA
FPDLESEF	esophagus	0	150	0.0725369	0.0180708	esophagus (150)	GTEx_Other	CTA
FPDLESEF	breast	0	50	0.0547278	0.0166562	breast (50)	GTEx_Sex-specific	CTA
FPDLESEF	spleen	0	50	0.119525	0.0340486	spleen (50)	GTEx_Other	CTA
FPDLESEF	cervix	0	11	0.250484	0.0683876	cervix (11)	GTEx_Sex-specific	CTA
FPDLESEF	skin	0	50	0.0679611	0.0196034	skin (50)	GTEx_Other	CTA
FPDLESEF	artery	0	150	0.0397942	0.0112452	artery (150)	GTEx_Other	CTA
FPDLESEF	prostate	0	50	0.0853575	0.022861	prostate (50)	GTEx_Sex-specific	CTA
FPDLESEF	small_intestine	0	50	0.024509	0.00694835	small_intestine (50)	GTEx_Other	CTA
FPDLESEF	adipose	0	100	0.0626462	0.0150718	adipose (100)	GTEx_Other	CTA
FPDLESEF	pancreas	0	50	0.0230077	0.00665033	pancreas (50)	GTEx_Other	CTA
FPDLESEF	pituitary	0	50	0.0542201	0.0113898	pituitary (50)	GTEx_Other	CTA
FPDLESEF	fallopian_tube	0	7	0.188174	0.0521381	fallopian_tube (7)	GTEx_Sex-specific	CTA
FPDLESEF	heart	0	100	0.080195	0.0225875	heart (100)	GTEx_Other	CTA
FPDLESEF	bladder	0	12	0.127066	0.0335188	bladder (12)	GTEx_Other	CTA
FPDLESEF	liver	0	50	0.138593	0.0368034	liver (50)	GTEx_Other	CTA
FPDLESEF	adrenal_gland	0	50	0.0718497	0.0200262	adrenal_gland (50)	GTEx_Other	CTA
FPDLESEF	vagina	0	50	0.0523036	0.0145214	vagina (50)	GTEx_Sex-specific	CTA
FPDLESEF	whole_blood	0	50	0.0732332	0.0222212	whole_blood (50)	GTEx_Other	CTA
FPDLESEF	kidney	0	38	0.103452	0.0311593	kidney (38)	GTEx_Other	CTA
FPDLESEF	ovary	0	50	0.0702751	0.0201863	ovary (50)	GTEx_Sex-specific	CTA
FPDLESEF	thyroid	0	50	0.122107	0.0324483	thyroid (50)	GTEx_Other	CTA
FPDLESEF	testis	0.98	50	77.9289	1.8456	testis (50)	GTEx_Sex-specific	CTA
FPDLESEF	uterus	0	50	0.0428203	0.0124964	uterus (50)	GTEx_Sex-specific	CTA
FPDLESEF	lung	0.04	150	22.5596	0.127125	lung (150)	GTEx_Other	CTA
FPDLESEF	nerve	0	50	0.0297981	0.00792366	nerve (50)	GTEx_Other	CTA
FPDLESEF	muscle	0	50	0.184583	0.0379397	muscle (50)	GTEx_Other	CTA
FPDLESEF	minor_salivary_gland	0	71	0.0174258	0.00492551	minor_salivary_gland (71)	GTEx_Other	CTA
FPDLESEF	mTEC	0	11	0.077052	0.0242365	mTEC (11)	mTEC	CTA
FPDLETSF	brain	0	700	0.502687	0.121432	brain (700)	GTEx_Other	CTA
FPDLETSF	adipose	0	100	0.0113918	0.00330247	adipose (100)	GTEx_Other	CTA
FPDLETSF	ovary	0	50	0.0229	0.00662855	ovary (50)	GTEx_Sex-specific	CTA
FPDLETSF	mTEC	0	11	0.0259183	0.0099034	mTEC (11)	mTEC	CTA
FPDLETSF	nerve	0	50	0.081019	0.022084	nerve (50)	GTEx_Other	CTA
FPDLETSF	pituitary	0	50	0	0	pituitary (50)	GTEx_Other	CTA
FPDLETSF	prostate	0	50	0.0812077	0.0184364	prostate (50)	GTEx_Sex-specific	CTA
FPDLETSF	minor_salivary_gland	0	71	0.0209773	0.00557877	minor_salivary_gland (71)	GTEx_Other	CTA
FPDLETSF	muscle	0	50	0.0752457	0.0224249	muscle (50)	GTEx_Other	CTA
FPDLETSF	stomach	0	50	0	0	stomach (50)	GTEx_Other	CTA
FPDLETSF	lung	0.04	150	3.67144	0.0808332	lung (150)	GTEx_Other	CTA
FPDLETSF	spleen	0	50	0	0	spleen (50)	GTEx_Other	CTA
FPDLETSF	pancreas	0	50	0	0	pancreas (50)	GTEx_Other	CTA
FPDLETSF	breast	0	50	0.0238291	0.00681465	breast (50)	GTEx_Sex-specific	CTA
FPDLETSF	skin	0	50	0	0	skin (50)	GTEx_Other	CTA
FPDLETSF	small_intestine	0	50	0.0227563	0.00659939	small_intestine (50)	GTEx_Other	CTA
FPDLETSF	cervix	0	11	0	0	cervix (11)	GTEx_Sex-specific	CTA
FPDLETSF	colon	0	100	0	0	colon (100)	GTEx_Other	CTA
FPDLETSF	liver	0	50	0	0	liver (50)	GTEx_Other	CTA
FPDLETSF	adrenal_gland	0	50	0.0189459	0.00578863	adrenal_gland (50)	GTEx_Other	CTA
FPDLETSF	artery	0	150	0.0201827	0.00605379	artery (150)	GTEx_Other	CTA
FPDLETSF	bladder	0	12	0	0	bladder (12)	GTEx_Other	CTA
FPDLETSF	esophagus	0	150	0.0170789	0.00518161	esophagus (150)	GTEx_Other	CTA
FPDLETSF	testis	0.68	50	10.372	1.0061	testis (50)	GTEx_Sex-specific	CTA
FPDLETSF	thyroid	0	50	0	0	thyroid (50)	GTEx_Other	CTA
FPDLETSF	uterus	0	50	0.028224	0.00764467	uterus (50)	GTEx_Sex-specific	CTA
FPDLETSF	vagina	0	50	0	0	vagina (50)	GTEx_Sex-specific	CTA
FPDLETSF	whole_blood	0	50	0.0659523	0.0191073	whole_blood (50)	GTEx_Other	CTA
FPDLETSF	kidney	0	38	0.0242536	0.00746502	kidney (38)	GTEx_Other	CTA
FPDLETSF	heart	0	100	0.0295549	0.00775261	heart (100)	GTEx_Other	CTA
FPDLETSF	fallopian_tube	0	7	0.221085	0.0580186	fallopian_tube (7)	GTEx_Sex-specific	CTA
FPEDFSILF	testis	0	50	0.598608	0.14519	testis (50)	GTEx_Sex-specific	ECM
FPEDFSILF	vagina	0	50	0.15534	0.0402694	vagina (50)	GTEx_Sex-specific	ECM
FPEDFSILF	whole_blood	0	50	0	0	whole_blood (50)	GTEx_Other	ECM
FPEDFSILF	thyroid	0	50	0.0368329	0.0113395	thyroid (50)	GTEx_Other	ECM
FPEDFSILF	uterus	0	50	0.359536	0.0763876	uterus (50)	GTEx_Sex-specific	ECM
FPEDFSILF	adipose	0	100	0.303863	0.0686884	adipose (100)	GTEx_Other	ECM
FPEDFSILF	artery	0	150	0.282707	0.0605822	artery (150)	GTEx_Other	ECM
FPEDFSILF	bladder	0	12	0.382554	0.0622885	bladder (12)	GTEx_Other	ECM
FPEDFSILF	brain	0.08	700	3.22434	0.483184	brain (700)	GTEx_Other	ECM
FPEDFSILF	adrenal_gland	0	50	0.811809	0.190026	adrenal_gland (50)	GTEx_Other	ECM
FPEDFSILF	prostate	0	50	0.0952541	0.0243486	prostate (50)	GTEx_Sex-specific	ECM
FPEDFSILF	skin	0.06	50	2.2666	0.294268	skin (50)	GTEx_Other	ECM
FPEDFSILF	small_intestine	0	50	0.209402	0.0540387	small_intestine (50)	GTEx_Other	ECM
FPEDFSILF	spleen	0.02	50	0.582833	0.0816574	spleen (50)	GTEx_Other	ECM
FPEDFSILF	stomach	0	50	0.298371	0.0677963	stomach (50)	GTEx_Other	ECM
FPEDFSILF	heart	0	100	0.00969106	0.00294269	heart (100)	GTEx_Other	ECM
FPEDFSILF	colon	0	100	0.352353	0.083299	colon (100)	GTEx_Other	ECM
FPEDFSILF	esophagus	0	150	0.185581	0.0482841	esophagus (150)	GTEx_Other	ECM
FPEDFSILF	cervix	0	11	0.45159	0.114239	cervix (11)	GTEx_Sex-specific	ECM
FPEDFSILF	liver	0	50	0	0	liver (50)	GTEx_Other	ECM
FPEDFSILF	lung	0.04	150	0.989916	0.0997041	lung (150)	GTEx_Other	ECM
FPEDFSILF	fallopian_tube	0	7	0	0	fallopian_tube (7)	GTEx_Sex-specific	ECM
FPEDFSILF	breast	0	50	0.495017	0.106611	breast (50)	GTEx_Sex-specific	ECM
FPEDFSILF	kidney	0	38	0.158279	0.036673	kidney (38)	GTEx_Other	ECM
FPEDFSILF	pituitary	0.1	50	4.42772	0.561464	pituitary (50)	GTEx_Other	ECM
FPEDFSILF	ovary	0	50	0.919986	0.203123	ovary (50)	GTEx_Sex-specific	ECM
FPEDFSILF	pancreas	0	50	0.098932	0.0278217	pancreas (50)	GTEx_Other	ECM
FPEDFSILF	minor_salivary_gland	0	71	0.705667	0.165991	minor_salivary_gland (71)	GTEx_Other	ECM
FPEDFSILF	mTEC	0	11	0	0	mTEC (11)	mTEC	ECM
FPEDFSILF	muscle	0	50	0.168577	0.0374338	muscle (50)	GTEx_Other	ECM
FPEDFSILF	nerve	0.1	50	4.19485	0.647147	nerve (50)	GTEx_Other	ECM
FVQENYLEY	adipose	0.01	100	0.195957	0.0178077	adipose (100)	GTEx_Other	CTA
FVQENYLEY	pancreas	0	50	0.288132	0.05266	pancreas (50)	GTEx_Other	CTA
FVQENYLEY	colon	0	100	0.0619775	0.0122479	colon (100)	GTEx_Other	CTA
FVQENYLEY	pituitary	0	50	0.217563	0.0398563	pituitary (50)	GTEx_Other	CTA
FVQENYLEY	small_intestine	0	50	0.118809	0.0168277	small_intestine (50)	GTEx_Other	CTA
FVQENYLEY	brain	0.00714286	700	0.224436	0.0306631	brain (700)	GTEx_Other	CTA
FVQENYLEY	prostate	0	50	0.0832997	0.0142614	prostate (50)	GTEx_Sex-specific	CTA
FVQENYLEY	skin	0	50	0.0479676	0.0106254	skin (50)	GTEx_Other	CTA
FVQENYLEY	spleen	0	50	0	0	spleen (50)	GTEx_Other	CTA
FVQENYLEY	stomach	0.02	50	0.402694	0.0599867	stomach (50)	GTEx_Other	CTA
FVQENYLEY	adrenal_gland	0	50	0.0628436	0.0123446	adrenal_gland (50)	GTEx_Other	CTA
FVQENYLEY	breast	0	50	0.0702898	0.0130922	breast (50)	GTEx_Sex-specific	CTA
FVQENYLEY	cervix	0.0909091	11	1.70494	0.171494	cervix (11)	GTEx_Sex-specific	CTA
FVQENYLEY	esophagus	0	150	0.134503	0.0232777	esophagus (150)	GTEx_Other	CTA
FVQENYLEY	artery	0	150	0.111117	0.0185515	artery (150)	GTEx_Other	CTA
FVQENYLEY	nerve	0	50	0.0533063	0.0112822	nerve (50)	GTEx_Other	CTA
FVQENYLEY	ovary	0	50	0.199708	0.037954	ovary (50)	GTEx_Sex-specific	CTA
FVQENYLEY	thyroid	0	50	0	0	thyroid (50)	GTEx_Other	CTA
FVQENYLEY	uterus	0	50	0.0848412	0.01439	uterus (50)	GTEx_Sex-specific	CTA
FVQENYLEY	vagina	0.02	50	0.553728	0.0799224	vagina (50)	GTEx_Sex-specific	CTA
FVQENYLEY	muscle	0.02	50	0.448659	0.0499967	muscle (50)	GTEx_Other	CTA
FVQENYLEY	testis	0.98	50	167.038	2.1674	testis (50)	GTEx_Sex-specific	CTA
FVQENYLEY	bladder	0	12	0	0	bladder (12)	GTEx_Other	CTA
FVQENYLEY	whole_blood	0	50	0.274984	0.0430267	whole_blood (50)	GTEx_Other	CTA
FVQENYLEY	kidney	0	38	0.170964	0.0330473	kidney (38)	GTEx_Other	CTA
FVQENYLEY	heart	0	100	0.0451582	0.010249	heart (100)	GTEx_Other	CTA
FVQENYLEY	fallopian_tube	0	7	0	0	fallopian_tube (7)	GTEx_Sex-specific	CTA
FVQENYLEY	liver	0	50	0.284042	0.052416	liver (50)	GTEx_Other	CTA
FVQENYLEY	lung	0.04	150	31.8609	0.131709	lung (150)	GTEx_Other	CTA
FVQENYLEY	minor_salivary_gland	0	71	0.169436	0.0339386	minor_salivary_gland (71)	GTEx_Other	CTA
FVQENYLEY	mTEC	0	11	0	0	mTEC (11)	mTEC	CTA
GEALGLVGA	brain	0	700	0.323058	0.0827383	brain (700)	GTEx_Other	CTA
GEALGLVGA	minor_salivary_gland	0	71	0	0	minor_salivary_gland (71)	GTEx_Other	CTA
GEALGLVGA	uterus	0	50	0.117142	0.0270941	uterus (50)	GTEx_Sex-specific	CTA
GEALGLVGA	lung	0.04	150	12.3836	0.108689	lung (150)	GTEx_Other	CTA
GEALGLVGA	mTEC	0	11	0	0	mTEC (11)	mTEC	CTA
GEALGLVGA	whole_blood	0	50	0.0292339	0.00953035	whole_blood (50)	GTEx_Other	CTA
GEALGLVGA	kidney	0	38	0	0	kidney (38)	GTEx_Other	CTA
GEALGLVGA	vagina	0	50	0.162628	0.0408932	vagina (50)	GTEx_Sex-specific	CTA
GEALGLVGA	heart	0	100	0.00542508	0.00188228	heart (100)	GTEx_Other	CTA
GEALGLVGA	liver	0	50	0	0	liver (50)	GTEx_Other	CTA
GEALGLVGA	pancreas	0	50	0.0794809	0.0219129	pancreas (50)	GTEx_Other	CTA
GEALGLVGA	artery	0	150	0.0199161	0.00592424	artery (150)	GTEx_Other	CTA
GEALGLVGA	ovary	0	50	0.0212941	0.00629716	ovary (50)	GTEx_Sex-specific	CTA
GEALGLVGA	thyroid	0	50	0.024711	0.00698769	thyroid (50)	GTEx_Other	CTA
GEALGLVGA	bladder	0	12	0	0	bladder (12)	GTEx_Other	CTA
GEALGLVGA	testis	0.98	50	39.6257	1.55783	testis (50)	GTEx_Sex-specific	CTA
GEALGLVGA	esophagus	0	150	0.0849214	0.0218602	esophagus (150)	GTEx_Other	CTA
GEALGLVGA	muscle	0	50	0.0740978	0.0207159	muscle (50)	GTEx_Other	CTA
GEALGLVGA	nerve	0	50	0	0	nerve (50)	GTEx_Other	CTA
GEALGLVGA	pituitary	0	50	0	0	pituitary (50)	GTEx_Other	CTA
GEALGLVGA	fallopian_tube	0	7	0	0	fallopian_tube (7)	GTEx_Sex-specific	CTA
GEALGLVGA	adrenal_gland	0	50	0.0296758	0.0079023	adrenal_gland (50)	GTEx_Other	CTA
GEALGLVGA	small_intestine	0	50	0	0	small_intestine (50)	GTEx_Other	CTA
GEALGLVGA	spleen	0	50	0.124615	0.0323295	spleen (50)	GTEx_Other	CTA
GEALGLVGA	stomach	0	50	0.0616634	0.0162008	stomach (50)	GTEx_Other	CTA
GEALGLVGA	prostate	0	50	0.322695	0.0723545	prostate (50)	GTEx_Sex-specific	CTA
GEALGLVGA	skin	0	50	0	0	skin (50)	GTEx_Other	CTA
GEALGLVGA	colon	0	100	0.00804748	0.00256417	colon (100)	GTEx_Other	CTA
GEALGLVGA	breast	0	50	0.0673335	0.0193411	breast (50)	GTEx_Sex-specific	CTA
GEALGLVGA	cervix	0	11	0.232532	0.050108	cervix (11)	GTEx_Sex-specific	CTA
GEALGLVGA	adipose	0	100	0.0979936	0.0276018	adipose (100)	GTEx_Other	CTA
GEAVGFQPP	artery	0	150	0.0142442	0.00417071	artery (150)	GTEx_Other	Non_coding
GEAVGFQPP	heart	0	100	0.00699744	0.00230383	heart (100)	GTEx_Other	Non_coding
GEAVGFQPP	adrenal_gland	0	50	0	0	adrenal_gland (50)	GTEx_Other	Non_coding
GEAVGFQPP	cervix	0	11	0.150682	0.0385885	cervix (11)	GTEx_Sex-specific	Non_coding
GEAVGFQPP	colon	0	100	0	0	colon (100)	GTEx_Other	Non_coding
GEAVGFQPP	esophagus	0	150	0	0	esophagus (150)	GTEx_Other	Non_coding
GEAVGFQPP	adipose	0	100	0.0306535	0.00800819	adipose (100)	GTEx_Other	Non_coding
GEAVGFQPP	lung	0	150	0.00807948	0.00229846	lung (150)	GTEx_Other	Non_coding
GEAVGFQPP	prostate	0	50	0	0	prostate (50)	GTEx_Sex-specific	Non_coding
GEAVGFQPP	fallopian_tube	0	7	0	0	fallopian_tube (7)	GTEx_Sex-specific	Non_coding
GEAVGFQPP	bladder	0	12	0	0	bladder (12)	GTEx_Other	Non_coding
GEAVGFQPP	brain	0	700	0.0194452	0.0051618	brain (700)	GTEx_Other	Non_coding
GEAVGFQPP	testis	0.92	50	29.9832	1.38053	testis (50)	GTEx_Sex-specific	Non_coding
GEAVGFQPP	thyroid	0	50	0.0136231	0.00451215	thyroid (50)	GTEx_Other	Non_coding
GEAVGFQPP	pituitary	0	50	0.0289493	0.00777433	pituitary (50)	GTEx_Other	Non_coding
GEAVGFQPP	skin	0	50	0.0249007	0.00702447	skin (50)	GTEx_Other	Non_coding
GEAVGFQPP	breast	0	50	0	0	breast (50)	GTEx_Sex-specific	Non_coding
GEAVGFQPP	uterus	0	50	0	0	uterus (50)	GTEx_Sex-specific	Non_coding
GEAVGFQPP	vagina	0	50	0.046096	0.0132986	vagina (50)	GTEx_Sex-specific	Non_coding
GEAVGFQPP	whole_blood	0	50	0	0	whole_blood (50)	GTEx_Other	Non_coding
GEAVGFQPP	small_intestine	0	50	0.0545805	0.0114319	small_intestine (50)	GTEx_Other	Non_coding
GEAVGFQPP	spleen	0	50	0.0485682	0.0137688	spleen (50)	GTEx_Other	Non_coding
GEAVGFQPP	stomach	0	50	0	0	stomach (50)	GTEx_Other	Non_coding
GEAVGFQPP	kidney	0	38	0	0	kidney (38)	GTEx_Other	Non_coding
GEAVGFQPP	liver	0	50	0	0	liver (50)	GTEx_Other	Non_coding
GEAVGFQPP	pancreas	0	50	0	0	pancreas (50)	GTEx_Other	Non_coding
GEAVGFQPP	minor_salivary_gland	0	71	0.0184565	0.00512238	minor_salivary_gland (71)	GTEx_Other	Non_coding
GEAVGFQPP	mTEC	0	11	0	0	mTEC (11)	mTEC	Non_coding
GEAVGFQPP	muscle	0	50	0.0148222	0.00481654	muscle (50)	GTEx_Other	Non_coding
GEAVGFQPP	nerve	0	50	0	0	nerve (50)	GTEx_Other	Non_coding
GEAVGFQPP	ovary	0	50	0	0	ovary (50)	GTEx_Sex-specific	Non_coding
IYLIPEPVLF	artery	0	150	0	0	artery (150)	GTEx_Other	Non_coding
IYLIPEPVLF	spleen	0	50	0	0	spleen (50)	GTEx_Other	Non_coding
IYLIPEPVLF	small_intestine	0	50	0	0	small_intestine (50)	GTEx_Other	Non_coding
IYLIPEPVLF	stomach	0	50	0	0	stomach (50)	GTEx_Other	Non_coding
IYLIPEPVLF	colon	0	100	0.0123862	0.00349981	colon (100)	GTEx_Other	Non_coding
IYLIPEPVLF	esophagus	0	150	0	0	esophagus (150)	GTEx_Other	Non_coding
IYLIPEPVLF	adipose	0	100	0.0405722	0.00959294	adipose (100)	GTEx_Other	Non_coding
IYLIPEPVLF	adrenal_gland	0	50	0	0	adrenal_gland (50)	GTEx_Other	Non_coding
IYLIPEPVLF	uterus	0	50	0	0	uterus (50)	GTEx_Sex-specific	Non_coding
IYLIPEPVLF	brain	0	700	0	0	brain (700)	GTEx_Other	Non_coding
IYLIPEPVLF	breast	0	50	0.0301528	0.00798531	breast (50)	GTEx_Sex-specific	Non_coding
IYLIPEPVLF	cervix	0	11	0	0	cervix (11)	GTEx_Sex-specific	Non_coding
IYLIPEPVLF	testis	0	50	1.1342	0.232474	testis (50)	GTEx_Sex-specific	Non_coding
IYLIPEPVLF	thyroid	0	50	0	0	thyroid (50)	GTEx_Other	Non_coding
IYLIPEPVLF	skin	0	50	0.0159892	0.00510284	skin (50)	GTEx_Other	Non_coding
IYLIPEPVLF	vagina	0	50	0.0290172	0.00778636	vagina (50)	GTEx_Sex-specific	Non_coding
IYLIPEPVLF	liver	0	50	0	0	liver (50)	GTEx_Other	Non_coding
IYLIPEPVLF	lung	0	150	0	0	lung (150)	GTEx_Other	Non_coding
IYLIPEPVLF	pituitary	0	50	0.0735929	0.020365	pituitary (50)	GTEx_Other	Non_coding
IYLIPEPVLF	kidney	0	38	0	0	kidney (38)	GTEx_Other	Non_coding
IYLIPEPVLF	pancreas	0	50	0	0	pancreas (50)	GTEx_Other	Non_coding
IYLIPEPVLF	prostate	0	50	0	0	prostate (50)	GTEx_Sex-specific	Non_coding
IYLIPEPVLF	bladder	0	12	0	0	bladder (12)	GTEx_Other	Non_coding
IYLIPEPVLF	whole_blood	0	50	0	0	whole_blood (50)	GTEx_Other	Non_coding
IYLIPEPVLF	fallopian_tube	0	7	0	0	fallopian_tube (7)	GTEx_Sex-specific	Non_coding
IYLIPEPVLF	heart	0	100	0	0	heart (100)	GTEx_Other	Non_coding
IYLIPEPVLF	nerve	0	50	0	0	nerve (50)	GTEx_Other	Non_coding
IYLIPEPVLF	ovary	0	50	0	0	ovary (50)	GTEx_Sex-specific	Non_coding
IYLIPEPVLF	minor_salivary_gland	0	71	0	0	minor_salivary_gland (71)	GTEx_Other	Non_coding
IYLIPEPVLF	mTEC	0	11	0	0	mTEC (11)	mTEC	Non_coding
IYLIPEPVLF	muscle	0	50	0	0	muscle (50)	GTEx_Other	Non_coding
LEISFISPL	brain	0	700	0.0840836	0.0228247	brain (700)	GTEx_Other	Non_coding
LEISFISPL	lung	0	150	0	0	lung (150)	GTEx_Other	Non_coding
LEISFISPL	liver	0	50	0	0	liver (50)	GTEx_Other	Non_coding
LEISFISPL	muscle	0	50	0	0	muscle (50)	GTEx_Other	Non_coding
LEISFISPL	nerve	0	50	0	0	nerve (50)	GTEx_Other	Non_coding
LEISFISPL	ovary	0	50	0	0	ovary (50)	GTEx_Sex-specific	Non_coding
LEISFISPL	minor_salivary_gland	0	71	0.763465	0.142723	minor_salivary_gland (71)	GTEx_Other	Non_coding
LEISFISPL	mTEC	0	11	0	0	mTEC (11)	mTEC	Non_coding
LEISFISPL	spleen	0	50	0.026374	0.0073049	spleen (50)	GTEx_Other	Non_coding
LEISFISPL	small_intestine	0	50	0.0295959	0.00788831	small_intestine (50)	GTEx_Other	Non_coding
LEISFISPL	kidney	0	38	0	0	kidney (38)	GTEx_Other	Non_coding
LEISFISPL	pancreas	0	50	0	0	pancreas (50)	GTEx_Other	Non_coding
LEISFISPL	pituitary	0	50	0.155522	0.042523	pituitary (50)	GTEx_Other	Non_coding
LEISFISPL	prostate	0	50	0	0	prostate (50)	GTEx_Sex-specific	Non_coding
LEISFISPL	skin	0	50	0.172812	0.0414094	skin (50)	GTEx_Other	Non_coding
LEISFISPL	breast	0	50	0	0	breast (50)	GTEx_Sex-specific	Non_coding
LEISFISPL	whole_blood	0	50	0	0	whole_blood (50)	GTEx_Other	Non_coding
LEISFISPL	adipose	0	100	0.0549395	0.0156339	adipose (100)	GTEx_Other	Non_coding
LEISFISPL	thyroid	0	50	0.100667	0.0312204	thyroid (50)	GTEx_Other	Non_coding
LEISFISPL	uterus	0	50	0.0211505	0.0062669	uterus (50)	GTEx_Sex-specific	Non_coding
LEISFISPL	vagina	0	50	0.0295964	0.00788841	vagina (50)	GTEx_Sex-specific	Non_coding
LEISFISPL	testis	0	50	0.352518	0.0900137	testis (50)	GTEx_Sex-specific	Non_coding
LEISFISPL	artery	0	150	0.0212664	0.0054664	artery (150)	GTEx_Other	Non_coding
LEISFISPL	adrenal_gland	0	50	0	0	adrenal_gland (50)	GTEx_Other	Non_coding
LEISFISPL	bladder	0	12	0	0	bladder (12)	GTEx_Other	Non_coding
LEISFISPL	cervix	0	11	0	0	cervix (11)	GTEx_Sex-specific	Non_coding
LEISFISPL	stomach	0	50	0.0240141	0.00685123	stomach (50)	GTEx_Other	Non_coding
LEISFISPL	esophagus	0	150	0.0196465	0.00519636	esophagus (150)	GTEx_Other	Non_coding
LEISFISPL	heart	0	100	0	0	heart (100)	GTEx_Other	Non_coding
LEISFISPL	colon	0	100	0	0	colon (100)	GTEx_Other	Non_coding
LEISFISPL	fallopian_tube	0	7	0.235995	0.0605097	fallopian_tube (7)	GTEx_Sex-specific	Non_coding
LVQEKYLEY	adipose	0	100	0.0445865	0.0137635	adipose (100)	GTEx_Other	CTA
LVQEKYLEY	prostate	0	50	0.134231	0.0294178	prostate (50)	GTEx_Sex-specific	CTA
LVQEKYLEY	brain	0.00142857	700	0.07799	0.0176127	brain (700)	GTEx_Other	CTA
LVQEKYLEY	pituitary	0	50	0.0997977	0.0280476	pituitary (50)	GTEx_Other	CTA
LVQEKYLEY	adrenal_gland	0	50	0.0694943	0.0197823	adrenal_gland (50)	GTEx_Other	CTA
LVQEKYLEY	skin	0	50	0.0397768	0.0119368	skin (50)	GTEx_Other	CTA
LVQEKYLEY	artery	0	150	0.0196258	0.00523961	artery (150)	GTEx_Other	CTA
LVQEKYLEY	stomach	0	50	0.123437	0.0322051	stomach (50)	GTEx_Other	CTA
LVQEKYLEY	small_intestine	0	50	0.0203166	0.00608909	small_intestine (50)	GTEx_Other	CTA
LVQEKYLEY	testis	1	50	131.222	2.09761	testis (50)	GTEx_Sex-specific	CTA
LVQEKYLEY	bladder	0	12	0.254584	0.0671153	bladder (12)	GTEx_Other	CTA
LVQEKYLEY	breast	0	50	0.1644	0.0464764	breast (50)	GTEx_Sex-specific	CTA
LVQEKYLEY	spleen	0	50	0.0698542	0.0173805	spleen (50)	GTEx_Other	CTA
LVQEKYLEY	colon	0	100	0.0418779	0.0123332	colon (100)	GTEx_Other	CTA
LVQEKYLEY	pancreas	0	50	0.0234449	0.00673817	pancreas (50)	GTEx_Other	CTA
LVQEKYLEY	esophagus	0	150	0.080801	0.0204068	esophagus (150)	GTEx_Other	CTA
LVQEKYLEY	cervix	0	11	0.10234	0.0297736	cervix (11)	GTEx_Sex-specific	CTA
LVQEKYLEY	thyroid	0	50	0.0136231	0.00451215	thyroid (50)	GTEx_Other	CTA
LVQEKYLEY	uterus	0	50	0	0	uterus (50)	GTEx_Sex-specific	CTA
LVQEKYLEY	vagina	0	50	0.0535163	0.0146106	vagina (50)	GTEx_Sex-specific	CTA
LVQEKYLEY	heart	0	100	0.0422958	0.0122865	heart (100)	GTEx_Other	CTA
LVQEKYLEY	whole_blood	0	50	0.059053	0.0176793	whole_blood (50)	GTEx_Other	CTA
LVQEKYLEY	liver	0	50	0	0	liver (50)	GTEx_Other	CTA
LVQEKYLEY	lung	0.04	150	7.16219	0.0974185	lung (150)	GTEx_Other	CTA
LVQEKYLEY	fallopian_tube	0	7	0	0	fallopian_tube (7)	GTEx_Sex-specific	CTA
LVQEKYLEY	kidney	0	38	0.0327649	0.00924287	kidney (38)	GTEx_Other	CTA
LVQEKYLEY	minor_salivary_gland	0	71	0.0660764	0.0141814	minor_salivary_gland (71)	GTEx_Other	CTA
LVQEKYLEY	mTEC	0	11	0.432915	0.0961559	mTEC (11)	mTEC	CTA
LVQEKYLEY	muscle	0	50	0.254599	0.0545191	muscle (50)	GTEx_Other	CTA
LVQEKYLEY	ovary	0	50	0.258386	0.0575525	ovary (50)	GTEx_Sex-specific	CTA
LVQEKYLEY	nerve	0	50	0.0650622	0.0189712	nerve (50)	GTEx_Other	CTA
RSMRVGVTR	skin	0	50	0.675178	0.131099	skin (50)	GTEx_Other	Non_coding
RSMRVGVTR	small_intestine	0	50	0.192301	0.0450545	small_intestine (50)	GTEx_Other	Non_coding
RSMRVGVTR	spleen	0	50	0.074032	0.020917	spleen (50)	GTEx_Other	Non_coding
RSMRVGVTR	stomach	0	50	0.0648454	0.0167237	stomach (50)	GTEx_Other	Non_coding
RSMRVGVTR	pituitary	0	50	0.614438	0.138732	pituitary (50)	GTEx_Other	Non_coding
RSMRVGVTR	prostate	0.02	50	1.25593	0.255843	prostate (50)	GTEx_Sex-specific	Non_coding
RSMRVGVTR	uterus	0.02	50	0.982475	0.187619	uterus (50)	GTEx_Sex-specific	Non_coding
RSMRVGVTR	brain	0	700	0.108995	0.0286447	brain (700)	GTEx_Other	Non_coding
RSMRVGVTR	breast	0	50	0.385094	0.0963496	breast (50)	GTEx_Sex-specific	Non_coding
RSMRVGVTR	muscle	0	50	0.0821558	0.021129	muscle (50)	GTEx_Other	Non_coding
RSMRVGVTR	testis	0	50	0.843966	0.202482	testis (50)	GTEx_Sex-specific	Non_coding
RSMRVGVTR	thyroid	0	50	0.23553	0.0647628	thyroid (50)	GTEx_Other	Non_coding
RSMRVGVTR	vagina	0.04	50	1.53956	0.263455	vagina (50)	GTEx_Sex-specific	Non_coding
RSMRVGVTR	nerve	0.02	50	1.65085	0.315966	nerve (50)	GTEx_Other	Non_coding
RSMRVGVTR	ovary	0	50	1.02199	0.198036	ovary (50)	GTEx_Sex-specific	Non_coding
RSMRVGVTR	pancreas	0	50	0.0647361	0.0167118	pancreas (50)	GTEx_Other	Non_coding
RSMRVGVTR	esophagus	0.00666667	150	0.592476	0.123061	esophagus (150)	GTEx_Other	Non_coding
RSMRVGVTR	cervix	0	11	1.57324	0.28649	cervix (11)	GTEx_Sex-specific	Non_coding
RSMRVGVTR	colon	0	100	0.290032	0.0679921	colon (100)	GTEx_Other	Non_coding
RSMRVGVTR	artery	0.00666667	150	0.568978	0.107165	artery (150)	GTEx_Other	Non_coding
RSMRVGVTR	fallopian_tube	0	7	0.40596	0.109535	fallopian_tube (7)	GTEx_Sex-specific	Non_coding
RSMRVGVTR	heart	0.01	100	0.321271	0.061054	heart (100)	GTEx_Other	Non_coding
RSMRVGVTR	whole_blood	0	50	0.0739513	0.0198159	whole_blood (50)	GTEx_Other	Non_coding
RSMRVGVTR	adipose	0	100	0.34861	0.073329	adipose (100)	GTEx_Other	Non_coding
RSMRVGVTR	adrenal_gland	0	50	0.223791	0.0582596	adrenal_gland (50)	GTEx_Other	Non_coding
RSMRVGVTR	minor_salivary_gland	0	71	0.450377	0.106545	minor_salivary_gland (71)	GTEx_Other	Non_coding
RSMRVGVTR	mTEC	0	11	0.67475	0.139654	mTEC (11)	mTEC	Non_coding
RSMRVGVTR	bladder	0	12	0.683086	0.160382	bladder (12)	GTEx_Other	Non_coding
RSMRVGVTR	lung	0	150	0.824734	0.172496	lung (150)	GTEx_Other	Non_coding
RSMRVGVTR	kidney	0.0263158	38	0.811425	0.164195	kidney (38)	GTEx_Other	Non_coding
RSMRVGVTR	liver	0	50	0.223493	0.0530297	liver (50)	GTEx_Other	Non_coding
SMRSTVVSR	uterus	0	50	0	0	uterus (50)	GTEx_Sex-specific	ECM
SMRSTVVSR	vagina	0	50	0	0	vagina (50)	GTEx_Sex-specific	ECM
SMRSTVVSR	whole_blood	0	50	0	0	whole_blood (50)	GTEx_Other	ECM
SMRSTVVSR	testis	0	50	0	0	testis (50)	GTEx_Sex-specific	ECM
SMRSTVVSR	thyroid	0	50	0	0	thyroid (50)	GTEx_Other	ECM
SMRSTVVSR	artery	0	150	0.0165554	0.00465218	artery (150)	GTEx_Other	ECM
SMRSTVVSR	brain	0	700	0.00290871	0.000689022	brain (700)	GTEx_Other	ECM
SMRSTVVSR	adipose	0	100	0.0152522	0.004023	adipose (100)	GTEx_Other	ECM
SMRSTVVSR	adrenal_gland	0	50	0	0	adrenal_gland (50)	GTEx_Other	ECM
SMRSTVVSR	small_intestine	0	50	0	0	small_intestine (50)	GTEx_Other	ECM
SMRSTVVSR	spleen	0	50	0	0	spleen (50)	GTEx_Other	ECM
SMRSTVVSR	stomach	0	50	0	0	stomach (50)	GTEx_Other	ECM
SMRSTVVSR	prostate	0	50	0.0474779	0.0135903	prostate (50)	GTEx_Sex-specific	ECM
SMRSTVVSR	skin	0	50	0.0909852	0.0240342	skin (50)	GTEx_Other	ECM
SMRSTVVSR	breast	0	50	0.0812873	0.021638	breast (50)	GTEx_Sex-specific	ECM
SMRSTVVSR	cervix	0	11	0	0	cervix (11)	GTEx_Sex-specific	ECM
SMRSTVVSR	colon	0	100	0.00957707	0.00291748	colon (100)	GTEx_Other	ECM
SMRSTVVSR	esophagus	0	150	0	0	esophagus (150)	GTEx_Other	ECM
SMRSTVVSR	fallopian_tube	0	7	0	0	fallopian_tube (7)	GTEx_Sex-specific	ECM
SMRSTVVSR	heart	0	100	0	0	heart (100)	GTEx_Other	ECM
SMRSTVVSR	bladder	0	12	0	0	bladder (12)	GTEx_Other	ECM
SMRSTVVSR	minor_salivary_gland	0	71	0.578803	0.114192	minor_salivary_gland (71)	GTEx_Other	ECM
SMRSTVVSR	mTEC	0	11	0	0	mTEC (11)	mTEC	ECM
SMRSTVVSR	muscle	0	50	0.531224	0.128293	muscle (50)	GTEx_Other	ECM
SMRSTVVSR	nerve	0	50	0	0	nerve (50)	GTEx_Other	ECM
SMRSTVVSR	ovary	0	50	0	0	ovary (50)	GTEx_Sex-specific	ECM
SMRSTVVSR	pancreas	0	50	0.0253435	0.0071097	pancreas (50)	GTEx_Other	ECM
SMRSTVVSR	pituitary	0	50	0	0	pituitary (50)	GTEx_Other	ECM
SMRSTVVSR	kidney	0	38	0	0	kidney (38)	GTEx_Other	ECM
SMRSTVVSR	liver	0	50	0	0	liver (50)	GTEx_Other	ECM
SMRSTVVSR	lung	0.04	150	1.64806	0.0648651	lung (150)	GTEx_Other	ECM
SVLGPILIIPK	heart	0	100	0.0216957	0.00705949	heart (100)	GTEx_Other	Membrane transporter
SVLGPILIIPK	lung	0	150	0.0337918	0.00941738	lung (150)	GTEx_Other	Membrane transporter
SVLGPILIIPK	esophagus	0	150	0.0253545	0.00691235	esophagus (150)	GTEx_Other	Membrane transporter
SVLGPILIIPK	whole_blood	0	50	0	0	whole_blood (50)	GTEx_Other	Membrane transporter
SVLGPILIIPK	colon	0	100	0.0406942	0.0111495	colon (100)	GTEx_Other	Membrane transporter
SVLGPILIIPK	brain	0	700	0.258689	0.0664062	brain (700)	GTEx_Other	Membrane transporter
SVLGPILIIPK	skin	0	50	0.326398	0.0668425	skin (50)	GTEx_Other	Membrane transporter
SVLGPILIIPK	artery	0	150	0	0	artery (150)	GTEx_Other	Membrane transporter
SVLGPILIIPK	vagina	0	50	0	0	vagina (50)	GTEx_Sex-specific	Membrane transporter
SVLGPILIIPK	fallopian_tube	0	7	0	0	fallopian_tube (7)	GTEx_Sex-specific	Membrane transporter
SVLGPILIIPK	kidney	0	38	0.0625915	0.0179065	kidney (38)	GTEx_Other	Membrane transporter
SVLGPILIIPK	liver	0	50	0.390299	0.104546	liver (50)	GTEx_Other	Membrane transporter
SVLGPILIIPK	adipose	0	100	0.0508779	0.0150309	adipose (100)	GTEx_Other	Membrane transporter
SVLGPILIIPK	testis	0	50	0.374509	0.0987935	testis (50)	GTEx_Sex-specific	Membrane transporter
SVLGPILIIPK	thyroid	0	50	0.022324	0.00651113	thyroid (50)	GTEx_Other	Membrane transporter
SVLGPILIIPK	prostate	0.02	50	0.508386	0.0997822	prostate (50)	GTEx_Sex-specific	Membrane transporter
SVLGPILIIPK	uterus	0	50	0.0218087	0.00640473	uterus (50)	GTEx_Sex-specific	Membrane transporter
SVLGPILIIPK	bladder	0	12	0	0	bladder (12)	GTEx_Other	Membrane transporter
SVLGPILIIPK	cervix	0	11	0.116266	0.0325209	cervix (11)	GTEx_Sex-specific	Membrane transporter
SVLGPILIIPK	adrenal_gland	0	50	0.219302	0.059414	adrenal_gland (50)	GTEx_Other	Membrane transporter
SVLGPILIIPK	minor_salivary_gland	0	71	0.0918221	0.0177254	minor_salivary_gland (71)	GTEx_Other	Membrane transporter
SVLGPILIIPK	breast	0.08	50	1.8942	0.21351	breast (50)	GTEx_Sex-specific	Membrane transporter
SVLGPILIIPK	small_intestine	0	50	0.0718421	0.020418	small_intestine (50)	GTEx_Other	Membrane transporter
SVLGPILIIPK	stomach	0	50	0.026162	0.0072651	stomach (50)	GTEx_Other	Membrane transporter
SVLGPILIIPK	spleen	0	50	0.0231287	0.00667472	spleen (50)	GTEx_Other	Membrane transporter
SVLGPILIIPK	ovary	0	50	0	0	ovary (50)	GTEx_Sex-specific	Membrane transporter
SVLGPILIIPK	pituitary	0.02	50	0.416232	0.0476996	pituitary (50)	GTEx_Other	Membrane transporter
SVLGPILIIPK	muscle	0	50	0.015758	0.00504686	muscle (50)	GTEx_Other	Membrane transporter
SVLGPILIIPK	nerve	0	50	0.150948	0.0387688	nerve (50)	GTEx_Other	Membrane transporter
SVLGPILIIPK	pancreas	0	50	0.0582642	0.0175202	pancreas (50)	GTEx_Other	Membrane transporter
SVLGPILIIPK	mTEC	0.0909091	11	1.33921	0.181953	mTEC (11)	mTEC	Membrane transporter
TFLQRKVLR	breast	0	50	0.114894	0.0271937	breast (50)	GTEx_Sex-specific	Non_coding
TFLQRKVLR	brain	0	700	0.00918528	0.00268044	brain (700)	GTEx_Other	Non_coding
TFLQRKVLR	adipose	0	100	0.0667054	0.0180945	adipose (100)	GTEx_Other	Non_coding
TFLQRKVLR	adrenal_gland	0	50	0	0	adrenal_gland (50)	GTEx_Other	Non_coding
TFLQRKVLR	artery	0	150	0.0671891	0.0178461	artery (150)	GTEx_Other	Non_coding
TFLQRKVLR	bladder	0	12	0	0	bladder (12)	GTEx_Other	Non_coding
TFLQRKVLR	testis	0	50	0.0291831	0.00781572	testis (50)	GTEx_Sex-specific	Non_coding
TFLQRKVLR	thyroid	0	50	0.0813208	0.0216461	thyroid (50)	GTEx_Other	Non_coding
TFLQRKVLR	uterus	0	50	0	0	uterus (50)	GTEx_Sex-specific	Non_coding
TFLQRKVLR	vagina	0	50	0	0	vagina (50)	GTEx_Sex-specific	Non_coding
TFLQRKVLR	whole_blood	0	50	0	0	whole_blood (50)	GTEx_Other	Non_coding
TFLQRKVLR	muscle	0	50	0.060061	0.0178827	muscle (50)	GTEx_Other	Non_coding
TFLQRKVLR	nerve	0	50	0.0515997	0.0137559	nerve (50)	GTEx_Other	Non_coding
TFLQRKVLR	ovary	0	50	0.0285796	0.00770848	ovary (50)	GTEx_Sex-specific	Non_coding
TFLQRKVLR	pancreas	0	50	0	0	pancreas (50)	GTEx_Other	Non_coding
TFLQRKVLR	pituitary	0	50	0	0	pituitary (50)	GTEx_Other	Non_coding
TFLQRKVLR	prostate	0	50	0.0736118	0.013406	prostate (50)	GTEx_Sex-specific	Non_coding
TFLQRKVLR	skin	0	50	1.08763	0.255951	skin (50)	GTEx_Other	Non_coding
TFLQRKVLR	small_intestine	0	50	0.0305308	0.00805053	small_intestine (50)	GTEx_Other	Non_coding
TFLQRKVLR	cervix	0	11	0	0	cervix (11)	GTEx_Sex-specific	Non_coding
TFLQRKVLR	colon	0	100	0.0225656	0.006555	colon (100)	GTEx_Other	Non_coding
TFLQRKVLR	esophagus	0	150	0	0	esophagus (150)	GTEx_Other	Non_coding
TFLQRKVLR	fallopian_tube	0	7	0	0	fallopian_tube (7)	GTEx_Sex-specific	Non_coding
TFLQRKVLR	heart	0	100	0	0	heart (100)	GTEx_Other	Non_coding
TFLQRKVLR	kidney	0	38	0	0	kidney (38)	GTEx_Other	Non_coding
TFLQRKVLR	liver	0	50	0	0	liver (50)	GTEx_Other	Non_coding
TFLQRKVLR	lung	0	150	0.0336918	0.00930709	lung (150)	GTEx_Other	Non_coding
TFLQRKVLR	minor_salivary_gland	0	71	0.22363	0.053318	minor_salivary_gland (71)	GTEx_Other	Non_coding
TFLQRKVLR	mTEC	0	11	0	0	mTEC (11)	mTEC	Non_coding
TFLQRKVLR	spleen	0	50	0.0208564	0.0062046	spleen (50)	GTEx_Other	Non_coding
TFLQRKVLR	stomach	0	50	0	0	stomach (50)	GTEx_Other	Non_coding
YEFLWGSKA	muscle	0	50	0.0141959	0.00465887	muscle (50)	GTEx_Other	CTA
YEFLWGSKA	prostate	0	50	0.0568211	0.0153442	prostate (50)	GTEx_Sex-specific	CTA
YEFLWGSKA	nerve	0	50	0.0540574	0.0113708	nerve (50)	GTEx_Other	CTA
YEFLWGSKA	lung	0.04	150	8.12949	0.0989415	lung (150)	GTEx_Other	CTA
YEFLWGSKA	uterus	0	50	0	0	uterus (50)	GTEx_Sex-specific	CTA
YEFLWGSKA	brain	0	700	0.0352877	0.00963359	brain (700)	GTEx_Other	CTA
YEFLWGSKA	vagina	0	50	0.0475918	0.0105773	vagina (50)	GTEx_Sex-specific	CTA
YEFLWGSKA	whole_blood	0	50	0.0642264	0.0124884	whole_blood (50)	GTEx_Other	CTA
YEFLWGSKA	kidney	0	38	0.048644	0.014961	kidney (38)	GTEx_Other	CTA
YEFLWGSKA	liver	0	50	0	0	liver (50)	GTEx_Other	CTA
YEFLWGSKA	pituitary	0	50	0	0	pituitary (50)	GTEx_Other	CTA
YEFLWGSKA	minor_salivary_gland	0	71	0.0173144	0.00490385	minor_salivary_gland (71)	GTEx_Other	CTA
YEFLWGSKA	heart	0	100	0.00898722	0.00278461	heart (100)	GTEx_Other	CTA
YEFLWGSKA	ovary	0	50	0.0526436	0.0144895	ovary (50)	GTEx_Sex-specific	CTA
YEFLWGSKA	pancreas	0	50	0.0311296	0.00815285	pancreas (50)	GTEx_Other	CTA
YEFLWGSKA	artery	0	150	0.017979	0.0049409	artery (150)	GTEx_Other	CTA
YEFLWGSKA	mTEC	0	11	0.207328	0.0469049	mTEC (11)	mTEC	CTA
YEFLWGSKA	bladder	0	12	0.127066	0.0335188	bladder (12)	GTEx_Other	CTA
YEFLWGSKA	thyroid	0	50	0.0442396	0.0129053	thyroid (50)	GTEx_Other	CTA
YEFLWGSKA	esophagus	0	150	0.00876266	0.00242959	esophagus (150)	GTEx_Other	CTA
YEFLWGSKA	fallopian_tube	0	7	0.302873	0.0888735	fallopian_tube (7)	GTEx_Sex-specific	CTA
YEFLWGSKA	adipose	0	100	0.00908459	0.00280683	adipose (100)	GTEx_Other	CTA
YEFLWGSKA	testis	0.98	50	41.5918	1.57699	testis (50)	GTEx_Sex-specific	CTA
YEFLWGSKA	skin	0	50	0.0463687	0.0133718	skin (50)	GTEx_Other	CTA
YEFLWGSKA	spleen	0	50	0.137519	0.0367985	spleen (50)	GTEx_Other	CTA
YEFLWGSKA	adrenal_gland	0	50	0.0577341	0.0155191	adrenal_gland (50)	GTEx_Other	CTA
YEFLWGSKA	small_intestine	0	50	0.0199045	0.00599984	small_intestine (50)	GTEx_Other	CTA
YEFLWGSKA	colon	0	100	0.0649374	0.0187795	colon (100)	GTEx_Other	CTA
YEFLWGSKA	stomach	0	50	0.0581873	0.0152521	stomach (50)	GTEx_Other	CTA
YEFLWGSKA	breast	0	50	0.0813894	0.0174355	breast (50)	GTEx_Sex-specific	CTA
YEFLWGSKA	cervix	0	11	0.10234	0.0297736	cervix (11)	GTEx_Sex-specific	CTA
DELAHFLL	Blood_DC	0	19	0	0	Blood_DC (19)	Blood&Marrow	CTA
DELAHFLL	BM_Ery	0	11	0	0	BM_Ery (11)	Blood&Marrow	CTA
DELAHFLL	BM_Gr	0	16	0	0	BM_Gr (16)	Blood&Marrow	CTA
DELAHFLL	Blood_B	0	14	0	0	Blood_B (14)	Blood&Marrow	CTA
DELAHFLL	BM_Ly	0	4	0	0	BM_Ly (4)	Blood&Marrow	CTA
DELAHFLL	Blood_Mo	0	11	0	0	Blood_Mo (11)	Blood&Marrow	CTA
DELAHFLL	Blood_T	0	15	0	0	Blood_T (15)	Blood&Marrow	CTA
DELAHFLL	BM_Mo	0	15	0	0	BM_Mo (15)	Blood&Marrow	CTA
DELAHFLL	Blood_Gr	0	10	0	0	Blood_Gr (10)	Blood&Marrow	CTA
DMFGIRFKR	Blood_Mo	0	11	0	0	Blood_Mo (11)	Blood&Marrow	Non_coding
DMFGIRFKR	Blood_T	0	15	0.0817279	0.0231673	Blood_T (15)	Blood&Marrow	Non_coding
DMFGIRFKR	BM_Gr	0	16	0	0	BM_Gr (16)	Blood&Marrow	Non_coding
DMFGIRFKR	BM_Mo	0	15	0	0	BM_Mo (15)	Blood&Marrow	Non_coding
DMFGIRFKR	Blood_Gr	0	10	0	0	Blood_Gr (10)	Blood&Marrow	Non_coding
DMFGIRFKR	Blood_B	0	14	0	0	Blood_B (14)	Blood&Marrow	Non_coding
DMFGIRFKR	Blood_DC	0	19	0	0	Blood_DC (19)	Blood&Marrow	Non_coding
DMFGIRFKR	BM_Ery	0	11	0	0	BM_Ery (11)	Blood&Marrow	Non_coding
DMFGIRFKR	BM_Ly	0	4	0	0	BM_Ly (4)	Blood&Marrow	Non_coding
EADPTGHSY	BM_Ery	0	11	0	0	BM_Ery (11)	Blood&Marrow	CTA
EADPTGHSY	Blood_B	0	14	0	0	Blood_B (14)	Blood&Marrow	CTA
EADPTGHSY	Blood_DC	0	19	0	0	Blood_DC (19)	Blood&Marrow	CTA
EADPTGHSY	BM_Mo	0	15	0	0	BM_Mo (15)	Blood&Marrow	CTA
EADPTGHSY	Blood_T	0	15	0	0	Blood_T (15)	Blood&Marrow	CTA
EADPTGHSY	Blood_Gr	0	10	0	0	Blood_Gr (10)	Blood&Marrow	CTA
EADPTGHSY	Blood_Mo	0	11	0	0	Blood_Mo (11)	Blood&Marrow	CTA
EADPTGHSY	BM_Ly	0	4	0	0	BM_Ly (4)	Blood&Marrow	CTA
EADPTGHSY	BM_Gr	0	16	0	0	BM_Gr (16)	Blood&Marrow	CTA
EELSVLEVF	BM_Gr	0	16	0	0	BM_Gr (16)	Blood&Marrow	CTA
EELSVLEVF	Blood_B	0	14	0	0	Blood_B (14)	Blood&Marrow	CTA
EELSVLEVF	Blood_Gr	0	10	0	0	Blood_Gr (10)	Blood&Marrow	CTA
EELSVLEVF	Blood_Mo	0	11	0	0	Blood_Mo (11)	Blood&Marrow	CTA
EELSVLEVF	Blood_DC	0	19	0	0	Blood_DC (19)	Blood&Marrow	CTA
EELSVLEVF	BM_Ery	0	11	0	0	BM_Ery (11)	Blood&Marrow	CTA
EELSVLEVF	BM_Mo	0	15	0	0	BM_Mo (15)	Blood&Marrow	CTA
EELSVLEVF	Blood_T	0	15	0	0	Blood_T (15)	Blood&Marrow	CTA
EELSVLEVF	BM_Ly	0	4	0	0	BM_Ly (4)	Blood&Marrow	CTA
EELSVMEVY	BM_Gr	0	16	0	0	BM_Gr (16)	Blood&Marrow	CTA
EELSVMEVY	Blood_B	0	14	0	0	Blood_B (14)	Blood&Marrow	CTA
EELSVMEVY	Blood_Gr	0	10	0	0	Blood_Gr (10)	Blood&Marrow	CTA
EELSVMEVY	Blood_DC	0	19	0	0	Blood_DC (19)	Blood&Marrow	CTA
EELSVMEVY	BM_Ly	0	4	0	0	BM_Ly (4)	Blood&Marrow	CTA
EELSVMEVY	Blood_Mo	0	11	0	0	Blood_Mo (11)	Blood&Marrow	CTA
EELSVMEVY	BM_Ery	0	11	0	0	BM_Ery (11)	Blood&Marrow	CTA
EELSVMEVY	Blood_T	0	15	0	0	Blood_T (15)	Blood&Marrow	CTA
EELSVMEVY	BM_Mo	0	15	0	0	BM_Mo (15)	Blood&Marrow	CTA
EVDPASNTY	Blood_T	0	15	0	0	Blood_T (15)	Blood&Marrow	CTA
EVDPASNTY	Blood_Gr	0	10	0	0	Blood_Gr (10)	Blood&Marrow	CTA
EVDPASNTY	Blood_DC	0	19	0	0	Blood_DC (19)	Blood&Marrow	CTA
EVDPASNTY	BM_Mo	0	15	0	0	BM_Mo (15)	Blood&Marrow	CTA
EVDPASNTY	BM_Ery	0	11	0	0	BM_Ery (11)	Blood&Marrow	CTA
EVDPASNTY	BM_Ly	0	4	0	0	BM_Ly (4)	Blood&Marrow	CTA
EVDPASNTY	Blood_Mo	0	11	0	0	Blood_Mo (11)	Blood&Marrow	CTA
EVDPASNTY	Blood_B	0	14	0	0	Blood_B (14)	Blood&Marrow	CTA
EVDPASNTY	BM_Gr	0	16	0	0	BM_Gr (16)	Blood&Marrow	CTA
EVDPTSHSY	Blood_B	0	14	0	0	Blood_B (14)	Blood&Marrow	CTA
EVDPTSHSY	BM_Ery	0	11	0	0	BM_Ery (11)	Blood&Marrow	CTA
EVDPTSHSY	Blood_Mo	0	11	0	0	Blood_Mo (11)	Blood&Marrow	CTA
EVDPTSHSY	Blood_Gr	0	10	0	0	Blood_Gr (10)	Blood&Marrow	CTA
EVDPTSHSY	BM_Gr	0	16	0	0	BM_Gr (16)	Blood&Marrow	CTA
EVDPTSHSY	Blood_T	0	15	0	0	Blood_T (15)	Blood&Marrow	CTA
EVDPTSHSY	BM_Mo	0	15	0	0	BM_Mo (15)	Blood&Marrow	CTA
EVDPTSHSY	Blood_DC	0	19	0	0	Blood_DC (19)	Blood&Marrow	CTA
EVDPTSHSY	BM_Ly	0	4	0	0	BM_Ly (4)	Blood&Marrow	CTA
EVFEGREDSVF	Blood_B	0	14	0	0	Blood_B (14)	Blood&Marrow	CTA
EVFEGREDSVF	Blood_DC	0	19	0	0	Blood_DC (19)	Blood&Marrow	CTA
EVFEGREDSVF	Blood_T	0	15	0	0	Blood_T (15)	Blood&Marrow	CTA
EVFEGREDSVF	BM_Gr	0	16	0	0	BM_Gr (16)	Blood&Marrow	CTA
EVFEGREDSVF	Blood_Mo	0	11	0	0	Blood_Mo (11)	Blood&Marrow	CTA
EVFEGREDSVF	BM_Ery	0	11	0	0	BM_Ery (11)	Blood&Marrow	CTA
EVFEGREDSVF	Blood_Gr	0	10	0	0	Blood_Gr (10)	Blood&Marrow	CTA
EVFEGREDSVF	BM_Ly	0	4	0	0	BM_Ly (4)	Blood&Marrow	CTA
EVFEGREDSVF	BM_Mo	0	15	0	0	BM_Mo (15)	Blood&Marrow	CTA
EVYDGREHSAY	Blood_B	0	14	0	0	Blood_B (14)	Blood&Marrow	CTA
EVYDGREHSAY	Blood_DC	0	19	0	0	Blood_DC (19)	Blood&Marrow	CTA
EVYDGREHSAY	Blood_Gr	0	10	0	0	Blood_Gr (10)	Blood&Marrow	CTA
EVYDGREHSAY	BM_Ery	0	11	0	0	BM_Ery (11)	Blood&Marrow	CTA
EVYDGREHSAY	BM_Gr	0	16	0	0	BM_Gr (16)	Blood&Marrow	CTA
EVYDGREHSAY	BM_Ly	0	4	0	0	BM_Ly (4)	Blood&Marrow	CTA
EVYDGREHSAY	Blood_T	0	15	0	0	Blood_T (15)	Blood&Marrow	CTA
EVYDGREHSAY	Blood_Mo	0	11	0	0	Blood_Mo (11)	Blood&Marrow	CTA
EVYDGREHSAY	BM_Mo	0	15	0	0	BM_Mo (15)	Blood&Marrow	CTA
EYNAEFGRR	Blood_Mo	0	11	0	0	Blood_Mo (11)	Blood&Marrow	Non_coding
EYNAEFGRR	Blood_DC	0	19	0	0	Blood_DC (19)	Blood&Marrow	Non_coding
EYNAEFGRR	Blood_Gr	0	10	0	0	Blood_Gr (10)	Blood&Marrow	Non_coding
EYNAEFGRR	BM_Gr	0	16	0	0	BM_Gr (16)	Blood&Marrow	Non_coding
EYNAEFGRR	Blood_B	0	14	0	0	Blood_B (14)	Blood&Marrow	Non_coding
EYNAEFGRR	BM_Mo	0	15	0	0	BM_Mo (15)	Blood&Marrow	Non_coding
EYNAEFGRR	BM_Ery	0	11	0	0	BM_Ery (11)	Blood&Marrow	Non_coding
EYNAEFGRR	Blood_T	0	15	0	0	Blood_T (15)	Blood&Marrow	Non_coding
EYNAEFGRR	BM_Ly	0	4	0	0	BM_Ly (4)	Blood&Marrow	Non_coding
FPDLESEF	Blood_B	0	14	0.26131	0.0477308	Blood_B (14)	Blood&Marrow	CTA
FPDLESEF	Blood_T	0	15	0	0	Blood_T (15)	Blood&Marrow	CTA
FPDLESEF	BM_Mo	0	15	0	0	BM_Mo (15)	Blood&Marrow	CTA
FPDLESEF	Blood_Gr	0	10	0	0	Blood_Gr (10)	Blood&Marrow	CTA
FPDLESEF	Blood_Mo	0	11	0	0	Blood_Mo (11)	Blood&Marrow	CTA
FPDLESEF	BM_Ery	0	11	0.0718639	0.0229977	BM_Ery (11)	Blood&Marrow	CTA
FPDLESEF	Blood_DC	0	19	0	0	Blood_DC (19)	Blood&Marrow	CTA
FPDLESEF	BM_Gr	0	16	0	0	BM_Gr (16)	Blood&Marrow	CTA
FPDLESEF	BM_Ly	0	4	0	0	BM_Ly (4)	Blood&Marrow	CTA
FPDLETSF	BM_Ery	0	11	0	0	BM_Ery (11)	Blood&Marrow	CTA
FPDLETSF	Blood_B	0	14	0	0	Blood_B (14)	Blood&Marrow	CTA
FPDLETSF	Blood_T	0	15	0	0	Blood_T (15)	Blood&Marrow	CTA
FPDLETSF	BM_Mo	0	15	0	0	BM_Mo (15)	Blood&Marrow	CTA
FPDLETSF	Blood_DC	0	19	0	0	Blood_DC (19)	Blood&Marrow	CTA
FPDLETSF	Blood_Mo	0	11	0	0	Blood_Mo (11)	Blood&Marrow	CTA
FPDLETSF	BM_Gr	0	16	0	0	BM_Gr (16)	Blood&Marrow	CTA
FPDLETSF	Blood_Gr	0	10	0	0	Blood_Gr (10)	Blood&Marrow	CTA
FPDLETSF	BM_Ly	0	4	0	0	BM_Ly (4)	Blood&Marrow	CTA
FPEDFSILF	BM_Gr	0	16	0	0	BM_Gr (16)	Blood&Marrow	ECM
FPEDFSILF	Blood_B	0	14	0	0	Blood_B (14)	Blood&Marrow	ECM
FPEDFSILF	Blood_DC	0	19	0	0	Blood_DC (19)	Blood&Marrow	ECM
FPEDFSILF	BM_Ery	0	11	0	0	BM_Ery (11)	Blood&Marrow	ECM
FPEDFSILF	Blood_Gr	0	10	0	0	Blood_Gr (10)	Blood&Marrow	ECM
FPEDFSILF	Blood_T	0	15	0	0	Blood_T (15)	Blood&Marrow	ECM
FPEDFSILF	Blood_Mo	0	11	0	0	Blood_Mo (11)	Blood&Marrow	ECM
FPEDFSILF	BM_Mo	0	15	0	0	BM_Mo (15)	Blood&Marrow	ECM
FPEDFSILF	BM_Ly	0	4	0	0	BM_Ly (4)	Blood&Marrow	ECM
FVQENYLEY	BM_Gr	0	16	0	0	BM_Gr (16)	Blood&Marrow	CTA
FVQENYLEY	Blood_B	0	14	0	0	Blood_B (14)	Blood&Marrow	CTA
FVQENYLEY	Blood_Gr	0	10	0	0	Blood_Gr (10)	Blood&Marrow	CTA
FVQENYLEY	Blood_DC	0	19	0	0	Blood_DC (19)	Blood&Marrow	CTA
FVQENYLEY	Blood_Mo	0	11	0	0	Blood_Mo (11)	Blood&Marrow	CTA
FVQENYLEY	BM_Ery	0	11	0	0	BM_Ery (11)	Blood&Marrow	CTA
FVQENYLEY	Blood_T	0	15	0	0	Blood_T (15)	Blood&Marrow	CTA
FVQENYLEY	BM_Mo	0	15	0.226955	0.0429252	BM_Mo (15)	Blood&Marrow	CTA
FVQENYLEY	BM_Ly	0	4	0	0	BM_Ly (4)	Blood&Marrow	CTA
GEALGLVGA	BM_Mo	0	15	0	0	BM_Mo (15)	Blood&Marrow	CTA
GEALGLVGA	Blood_Mo	0	11	0	0	Blood_Mo (11)	Blood&Marrow	CTA
GEALGLVGA	Blood_DC	0	19	0	0	Blood_DC (19)	Blood&Marrow	CTA
GEALGLVGA	BM_Ly	0	4	0	0	BM_Ly (4)	Blood&Marrow	CTA
GEALGLVGA	BM_Gr	0	16	0.0541193	0.0169306	BM_Gr (16)	Blood&Marrow	CTA
GEALGLVGA	Blood_B	0	14	0	0	Blood_B (14)	Blood&Marrow	CTA
GEALGLVGA	Blood_T	0	15	0	0	Blood_T (15)	Blood&Marrow	CTA
GEALGLVGA	Blood_Gr	0	10	0	0	Blood_Gr (10)	Blood&Marrow	CTA
GEALGLVGA	BM_Ery	0	11	0	0	BM_Ery (11)	Blood&Marrow	CTA
GEAVGFQPP	BM_Mo	0	15	0.231632	0.0433828	BM_Mo (15)	Blood&Marrow	Non_coding
GEAVGFQPP	Blood_DC	0	19	0.41763	0.0719186	Blood_DC (19)	Blood&Marrow	Non_coding
GEAVGFQPP	Blood_T	0	15	0	0	Blood_T (15)	Blood&Marrow	Non_coding
GEAVGFQPP	BM_Gr	0	16	0.0972189	0.0254673	BM_Gr (16)	Blood&Marrow	Non_coding
GEAVGFQPP	Blood_Gr	0	10	0	0	Blood_Gr (10)	Blood&Marrow	Non_coding
GEAVGFQPP	Blood_Mo	0	11	0	0	Blood_Mo (11)	Blood&Marrow	Non_coding
GEAVGFQPP	Blood_B	0	14	0	0	Blood_B (14)	Blood&Marrow	Non_coding
GEAVGFQPP	BM_Ery	0	11	0.960097	0.214207	BM_Ery (11)	Blood&Marrow	Non_coding
GEAVGFQPP	BM_Ly	0	4	1.837	0.356258	BM_Ly (4)	Blood&Marrow	Non_coding
IYLIPEPVLF	Blood_DC	0	19	0	0	Blood_DC (19)	Blood&Marrow	Non_coding
IYLIPEPVLF	BM_Gr	0	16	0	0	BM_Gr (16)	Blood&Marrow	Non_coding
IYLIPEPVLF	Blood_Gr	0	10	0	0	Blood_Gr (10)	Blood&Marrow	Non_coding
IYLIPEPVLF	BM_Ly	0	4	0	0	BM_Ly (4)	Blood&Marrow	Non_coding
IYLIPEPVLF	BM_Mo	0	15	0	0	BM_Mo (15)	Blood&Marrow	Non_coding
IYLIPEPVLF	BM_Ery	0	11	0	0	BM_Ery (11)	Blood&Marrow	Non_coding
IYLIPEPVLF	Blood_B	0	14	0	0	Blood_B (14)	Blood&Marrow	Non_coding
IYLIPEPVLF	Blood_T	0	15	0	0	Blood_T (15)	Blood&Marrow	Non_coding
IYLIPEPVLF	Blood_Mo	0	11	0	0	Blood_Mo (11)	Blood&Marrow	Non_coding
LEISFISPL	Blood_T	0	15	0	0	Blood_T (15)	Blood&Marrow	Non_coding
LEISFISPL	Blood_B	0	14	0	0	Blood_B (14)	Blood&Marrow	Non_coding
LEISFISPL	Blood_Mo	0	11	0	0	Blood_Mo (11)	Blood&Marrow	Non_coding
LEISFISPL	BM_Mo	0	15	0	0	BM_Mo (15)	Blood&Marrow	Non_coding
LEISFISPL	Blood_Gr	0	10	0	0	Blood_Gr (10)	Blood&Marrow	Non_coding
LEISFISPL	Blood_DC	0	19	0	0	Blood_DC (19)	Blood&Marrow	Non_coding
LEISFISPL	BM_Gr	0	16	0	0	BM_Gr (16)	Blood&Marrow	Non_coding
LEISFISPL	BM_Ly	0	4	0	0	BM_Ly (4)	Blood&Marrow	Non_coding
LEISFISPL	BM_Ery	0	11	0	0	BM_Ery (11)	Blood&Marrow	Non_coding
LVQEKYLEY	BM_Gr	0	16	0.0487699	0.0156561	BM_Gr (16)	Blood&Marrow	CTA
LVQEKYLEY	Blood_DC	0	19	0	0	Blood_DC (19)	Blood&Marrow	CTA
LVQEKYLEY	Blood_T	0	15	0	0	Blood_T (15)	Blood&Marrow	CTA
LVQEKYLEY	BM_Ery	0	11	0	0	BM_Ery (11)	Blood&Marrow	CTA
LVQEKYLEY	Blood_B	0	14	0	0	Blood_B (14)	Blood&Marrow	CTA
LVQEKYLEY	Blood_Gr	0	10	0	0	Blood_Gr (10)	Blood&Marrow	CTA
LVQEKYLEY	Blood_Mo	0	11	0	0	Blood_Mo (11)	Blood&Marrow	CTA
LVQEKYLEY	BM_Mo	0	15	0	0	BM_Mo (15)	Blood&Marrow	CTA
LVQEKYLEY	BM_Ly	0	4	0	0	BM_Ly (4)	Blood&Marrow	CTA
RSMRVGVTR	BM_Gr	0	16	0.219897	0.0476469	BM_Gr (16)	Blood&Marrow	Non_coding
RSMRVGVTR	Blood_B	0	14	0	0	Blood_B (14)	Blood&Marrow	Non_coding
RSMRVGVTR	Blood_DC	0	19	0	0	Blood_DC (19)	Blood&Marrow	Non_coding
RSMRVGVTR	Blood_Gr	0	10	0	0	Blood_Gr (10)	Blood&Marrow	Non_coding
RSMRVGVTR	Blood_Mo	0	11	0	0	Blood_Mo (11)	Blood&Marrow	Non_coding
RSMRVGVTR	Blood_T	0	15	0.0817279	0.0231673	Blood_T (15)	Blood&Marrow	Non_coding
RSMRVGVTR	BM_Ery	0	11	0	0	BM_Ery (11)	Blood&Marrow	Non_coding
RSMRVGVTR	BM_Ly	0	4	1.30275	0.19829	BM_Ly (4)	Blood&Marrow	Non_coding
RSMRVGVTR	BM_Mo	0	15	0.239346	0.0441221	BM_Mo (15)	Blood&Marrow	Non_coding
SMRSTVVSR	BM_Mo	0	15	0	0	BM_Mo (15)	Blood&Marrow	ECM
SMRSTVVSR	Blood_B	0	14	0	0	Blood_B (14)	Blood&Marrow	ECM
SMRSTVVSR	Blood_DC	0	19	0	0	Blood_DC (19)	Blood&Marrow	ECM
SMRSTVVSR	Blood_Gr	0	10	0	0	Blood_Gr (10)	Blood&Marrow	ECM
SMRSTVVSR	Blood_Mo	0	11	0	0	Blood_Mo (11)	Blood&Marrow	ECM
SMRSTVVSR	Blood_T	0	15	0	0	Blood_T (15)	Blood&Marrow	ECM
SMRSTVVSR	BM_Ery	0	11	0	0	BM_Ery (11)	Blood&Marrow	ECM
SMRSTVVSR	BM_Gr	0	16	0	0	BM_Gr (16)	Blood&Marrow	ECM
SMRSTVVSR	BM_Ly	0	4	0	0	BM_Ly (4)	Blood&Marrow	ECM
SVLGPILIIPK	Blood_DC	0	19	0	0	Blood_DC (19)	Blood&Marrow	Membrane transporter
SVLGPILIIPK	Blood_B	0	14	0	0	Blood_B (14)	Blood&Marrow	Membrane transporter
SVLGPILIIPK	Blood_T	0	15	0.0797927	0.0227872	Blood_T (15)	Blood&Marrow	Membrane transporter
SVLGPILIIPK	BM_Ery	0	11	0	0	BM_Ery (11)	Blood&Marrow	Membrane transporter
SVLGPILIIPK	Blood_Gr	0	10	0	0	Blood_Gr (10)	Blood&Marrow	Membrane transporter
SVLGPILIIPK	Blood_Mo	0	11	0	0	Blood_Mo (11)	Blood&Marrow	Membrane transporter
SVLGPILIIPK	BM_Mo	0	15	0	0	BM_Mo (15)	Blood&Marrow	Membrane transporter
SVLGPILIIPK	BM_Gr	0	16	0	0	BM_Gr (16)	Blood&Marrow	Membrane transporter
SVLGPILIIPK	BM_Ly	0	4	0	0	BM_Ly (4)	Blood&Marrow	Membrane transporter
TFLQRKVLR	Blood_Mo	0	11	0	0	Blood_Mo (11)	Blood&Marrow	Non_coding
TFLQRKVLR	Blood_Gr	0	10	0	0	Blood_Gr (10)	Blood&Marrow	Non_coding
TFLQRKVLR	Blood_B	0	14	0	0	Blood_B (14)	Blood&Marrow	Non_coding
TFLQRKVLR	Blood_DC	0	19	0	0	Blood_DC (19)	Blood&Marrow	Non_coding
TFLQRKVLR	BM_Ery	0	11	0	0	BM_Ery (11)	Blood&Marrow	Non_coding
TFLQRKVLR	BM_Gr	0	16	0	0	BM_Gr (16)	Blood&Marrow	Non_coding
TFLQRKVLR	Blood_T	0	15	0	0	Blood_T (15)	Blood&Marrow	Non_coding
TFLQRKVLR	BM_Ly	0	4	0	0	BM_Ly (4)	Blood&Marrow	Non_coding
TFLQRKVLR	BM_Mo	0	15	0	0	BM_Mo (15)	Blood&Marrow	Non_coding
YEFLWGSKA	Blood_B	0	14	0.0847879	0.0242753	Blood_B (14)	Blood&Marrow	CTA
YEFLWGSKA	Blood_DC	0	19	0	0	Blood_DC (19)	Blood&Marrow	CTA
YEFLWGSKA	Blood_Gr	0	10	0	0	Blood_Gr (10)	Blood&Marrow	CTA
YEFLWGSKA	Blood_Mo	0	11	0	0	Blood_Mo (11)	Blood&Marrow	CTA
YEFLWGSKA	Blood_T	0	15	0	0	Blood_T (15)	Blood&Marrow	CTA
YEFLWGSKA	BM_Ery	0	11	0	0	BM_Ery (11)	Blood&Marrow	CTA
YEFLWGSKA	BM_Gr	0	16	0.152756	0.0335672	BM_Gr (16)	Blood&Marrow	CTA
YEFLWGSKA	BM_Ly	0	4	0.35063	0.0951667	BM_Ly (4)	Blood&Marrow	CTA
YEFLWGSKA	BM_Mo	0	15	0	0	BM_Mo (15)	Blood&Marrow	CTA

## Sheet: Fig.3C
Peptide	Sharing in TCGA samples (%) per IHC subtype	IHC Subtype	Peptide category	Source gene	Genomic origin	Source gene function
DELAHFLL	25.9494	TNBC	TSA	MAGEA4	Exon	CTA
DELAHFLL	3.08748	HR	TSA	MAGEA4	Exon	CTA
DMFGIRFKR	3.16456	TNBC	TSA	NA	ncRNA	Non_coding
DMFGIRFKR	51.458	HR	TSA	NA	ncRNA	Non_coding
EADPTGHSY	8.22785	TNBC	TSA	MAGEA1	Exon	CTA
EADPTGHSY	13.8937	HR	TSA	MAGEA1	Exon	CTA
EELSVLEVF	36.0759	TNBC	TSA	MAGEA6	Exon	CTA
EELSVLEVF	15.7804	HR	TSA	MAGEA6	Exon	CTA
EELSVMEVY	6.96203	TNBC	TSA	MAGEA1	Exon	CTA
EELSVMEVY	10.9777	HR	TSA	MAGEA1	Exon	CTA
EVDPASNTY	10.7595	TNBC	TSA	MAGEA4	Exon	CTA
EVDPASNTY	0.857633	HR	TSA	MAGEA4	Exon	CTA
EVDPTSHSY	3.79747	TNBC	TSA	MAGEA11	Exon	CTA
EVDPTSHSY	1.02916	HR	TSA	MAGEA11	Exon	CTA
EVFEGREDSVF	17.7215	TNBC	TSA	MAGEA2B	Exon	CTA
EVFEGREDSVF	5.1458	HR	TSA	MAGEA2B	Exon	CTA
EVYDGREHSAY	7.59494	TNBC	TSA	MAGEA1	Exon	CTA
EVYDGREHSAY	9.77702	HR	TSA	MAGEA1	Exon	CTA
EYNAEFGRR	0	TNBC	TSA	NA	Intergenic	Non_coding
EYNAEFGRR	1.37221	HR	TSA	NA	Intergenic	Non_coding
FPDLESEF	29.1139	TNBC	TSA	MAGEA6	Exon	CTA
FPDLESEF	11.4923	HR	TSA	MAGEA6	Exon	CTA
FPDLETSF	14.557	TNBC	TSA	MAGEA12	Exon	CTA
FPDLETSF	5.31732	HR	TSA	MAGEA12	Exon	CTA
FPEDFSILF	67.7215	TNBC	TSA	COL11A1	Exon	ECM
FPEDFSILF	75.4717	HR	TSA	COL11A1	Exon	ECM
FVQENYLEY	35.443	TNBC	TSA	MAGEA6	Exon	CTA
FVQENYLEY	14.7513	HR	TSA	MAGEA6	Exon	CTA
GEALGLVGA	27.8481	TNBC	TSA	MAGEA12	Exon	CTA
GEALGLVGA	9.43396	HR	TSA	MAGEA12	Exon	CTA
GEAVGFQPP	4.43038	TNBC	TSA	LINC00221	ncRNA	Non_coding
GEAVGFQPP	2.74443	HR	TSA	LINC00221	ncRNA	Non_coding
IYLIPEPVLF	0	TNBC	TSA	NA	Intergenic	Non_coding
IYLIPEPVLF	4.45969	HR	TSA	NA	Intergenic	Non_coding
LEISFISPL	0.632911	TNBC	TSA	NA	Intergenic	Non_coding
LEISFISPL	0.857633	HR	TSA	NA	Intergenic	Non_coding
LVQEKYLEY	27.8481	TNBC	TSA	MAGEA1	Exon	CTA
LVQEKYLEY	12.3499	HR	TSA	MAGEA1	Exon	CTA
RSMRVGVTR	20.2532	TNBC	TSA	NA	Intergenic	Non_coding
RSMRVGVTR	16.8096	HR	TSA	NA	Intergenic	Non_coding
SMRSTVVSR	15.1899	TNBC	TSA	ITIH6	Exon	ECM
SMRSTVVSR	5.66038	HR	TSA	ITIH6	Exon	ECM
SVLGPILIIPK	12.6582	TNBC	TSA	ABCC11	Exon	Membrane transporter
SVLGPILIIPK	53.6878	HR	TSA	ABCC11	Exon	Membrane transporter
TFLQRKVLR	4.43038	TNBC	TSA	LINC00578	ncRNA	Non_coding
TFLQRKVLR	9.60549	HR	TSA	LINC00578	ncRNA	Non_coding
WVQENYLEY	32.9114	TNBC	TSA	MAGEA4	Exon	CTA
WVQENYLEY	6.86106	HR	TSA	MAGEA4	Exon	CTA
YEFLWGSKA	14.557	TNBC	TSA	MAGEA9	Exon	CTA
YEFLWGSKA	2.91595	HR	TSA	MAGEA9	Exon	CTA

## Sheet: Fig.4A
TAAs	Tissue_type	Frequency of samples above threshold per tissue type	Number of samples per tissue type	Arithmetic mean	Geometric mean	Tissue_number_summary	Tissue_group	Source gene function
AETDITETSI	artery	0.0266667	150	1.04217	0.158076	artery (150)	GTEx_Other	ECM/CM
AETDITETSI	small_intestine	0	50	0.791242	0.140889	small_intestine (50)	GTEx_Other	ECM/CM
AETDITETSI	stomach	0.06	50	1.03294	0.136924	stomach (50)	GTEx_Other	ECM/CM
AETDITETSI	testis	0.3	50	6.25138	0.734163	testis (50)	GTEx_Sex-specific	ECM/CM
AETDITETSI	uterus	0.02	50	1.03968	0.162586	uterus (50)	GTEx_Sex-specific	ECM/CM
AETDITETSI	colon	0	100	1.29532	0.239269	colon (100)	GTEx_Other	ECM/CM
AETDITETSI	adipose	0.01	100	0.631234	0.107928	adipose (100)	GTEx_Other	ECM/CM
AETDITETSI	spleen	0.04	50	1.83975	0.227696	spleen (50)	GTEx_Other	ECM/CM
AETDITETSI	adrenal_gland	0.16	50	3.48594	0.459515	adrenal_gland (50)	GTEx_Other	ECM/CM
AETDITETSI	thyroid	0	50	0.324633	0.0734005	thyroid (50)	GTEx_Other	ECM/CM
AETDITETSI	brain	0.491429	700	11.3456	0.870341	brain (700)	GTEx_Other	ECM/CM
AETDITETSI	skin	0.28	50	8.79662	0.564275	skin (50)	GTEx_Other	ECM/CM
AETDITETSI	breast	0.02	50	1.15544	0.187288	breast (50)	GTEx_Sex-specific	ECM/CM
AETDITETSI	bladder	0.0833333	12	1.88124	0.260733	bladder (12)	GTEx_Other	ECM/CM
AETDITETSI	esophagus	0	150	0.198685	0.0420386	esophagus (150)	GTEx_Other	ECM/CM
AETDITETSI	vagina	0.02	50	0.961888	0.155174	vagina (50)	GTEx_Sex-specific	ECM/CM
AETDITETSI	cervix	0	11	1.13253	0.220669	cervix (11)	GTEx_Sex-specific	ECM/CM
AETDITETSI	heart	0	100	0.0870548	0.0196265	heart (100)	GTEx_Other	ECM/CM
AETDITETSI	whole_blood	0	50	0.117021	0.0237014	whole_blood (50)	GTEx_Other	ECM/CM
AETDITETSI	pituitary	0.66	50	15.9611	1.05516	pituitary (50)	GTEx_Other	ECM/CM
AETDITETSI	prostate	0	50	0.53487	0.0834055	prostate (50)	GTEx_Sex-specific	ECM/CM
AETDITETSI	fallopian_tube	0	7	0	0	fallopian_tube (7)	GTEx_Sex-specific	ECM/CM
AETDITETSI	kidney	0	38	0.113437	0.0261604	kidney (38)	GTEx_Other	ECM/CM
AETDITETSI	liver	0	50	0.0404678	0.00960989	liver (50)	GTEx_Other	ECM/CM
AETDITETSI	lung	0.0266667	150	0.658064	0.106896	lung (150)	GTEx_Other	ECM/CM
AETDITETSI	pancreas	0	50	0.463024	0.0929522	pancreas (50)	GTEx_Other	ECM/CM
AETDITETSI	ovary	0.12	50	3.40879	0.390707	ovary (50)	GTEx_Sex-specific	ECM/CM
AETDITETSI	minor_salivary_gland	0.028169	71	1.69512	0.258431	minor_salivary_gland (71)	GTEx_Other	ECM/CM
AETDITETSI	muscle	0.02	50	0.956513	0.155434	muscle (50)	GTEx_Other	ECM/CM
AETDITETSI	nerve	0.72	50	13.8988	1.07436	nerve (50)	GTEx_Other	ECM/CM
AETDITETSI	mTEC	0	11	0	0	mTEC (11)	mTEC	ECM/CM
DEFNGVPSY	artery	0.00666667	150	0.271031	0.0499598	artery (150)	GTEx_Other	Mitosis
DEFNGVPSY	brain	0.00285714	700	0.439524	0.084749	brain (700)	GTEx_Other	Mitosis
DEFNGVPSY	whole_blood	0.04	50	1.24014	0.189874	whole_blood (50)	GTEx_Other	Mitosis
DEFNGVPSY	bladder	0	12	0.504858	0.100179	bladder (12)	GTEx_Other	Mitosis
DEFNGVPSY	adipose	0.02	100	0.511422	0.0855854	adipose (100)	GTEx_Other	Mitosis
DEFNGVPSY	adrenal_gland	0.04	50	1.61463	0.270481	adrenal_gland (50)	GTEx_Other	Mitosis
DEFNGVPSY	thyroid	0	50	0.200082	0.0417707	thyroid (50)	GTEx_Other	Mitosis
DEFNGVPSY	uterus	0	50	0.26546	0.0604346	uterus (50)	GTEx_Sex-specific	Mitosis
DEFNGVPSY	stomach	0.1	50	2.4545	0.286992	stomach (50)	GTEx_Other	Mitosis
DEFNGVPSY	testis	0.7	50	13.4156	1.07084	testis (50)	GTEx_Sex-specific	Mitosis
DEFNGVPSY	vagina	0.06	50	2.05525	0.319849	vagina (50)	GTEx_Sex-specific	Mitosis
DEFNGVPSY	esophagus	0.0666667	150	2.12456	0.2615	esophagus (150)	GTEx_Other	Mitosis
DEFNGVPSY	cervix	0.0909091	11	1.733	0.169943	cervix (11)	GTEx_Sex-specific	Mitosis
DEFNGVPSY	colon	0.04	100	1.57628	0.228673	colon (100)	GTEx_Other	Mitosis
DEFNGVPSY	lung	0.0133333	150	1.36084	0.214186	lung (150)	GTEx_Other	Mitosis
DEFNGVPSY	fallopian_tube	0	7	0	0	fallopian_tube (7)	GTEx_Sex-specific	Mitosis
DEFNGVPSY	heart	0.01	100	0.296613	0.0472322	heart (100)	GTEx_Other	Mitosis
DEFNGVPSY	mTEC	0.0909091	11	1.85015	0.193351	mTEC (11)	mTEC	Mitosis
DEFNGVPSY	muscle	0	50	0.233572	0.0514693	muscle (50)	GTEx_Other	Mitosis
DEFNGVPSY	kidney	0	38	0.673435	0.115053	kidney (38)	GTEx_Other	Mitosis
DEFNGVPSY	liver	0.02	50	0.259987	0.0395722	liver (50)	GTEx_Other	Mitosis
DEFNGVPSY	minor_salivary_gland	0.028169	71	1.35273	0.203826	minor_salivary_gland (71)	GTEx_Other	Mitosis
DEFNGVPSY	breast	0	50	0.3154	0.0601298	breast (50)	GTEx_Sex-specific	Mitosis
DEFNGVPSY	small_intestine	0.08	50	2.34479	0.330097	small_intestine (50)	GTEx_Other	Mitosis
DEFNGVPSY	spleen	0.14	50	3.22442	0.446841	spleen (50)	GTEx_Other	Mitosis
DEFNGVPSY	skin	0	50	1.05071	0.206812	skin (50)	GTEx_Other	Mitosis
DEFNGVPSY	nerve	0	50	0.459934	0.0967263	nerve (50)	GTEx_Other	Mitosis
DEFNGVPSY	ovary	0	50	0.133274	0.0302019	ovary (50)	GTEx_Sex-specific	Mitosis
DEFNGVPSY	pancreas	0	50	0.518949	0.0985932	pancreas (50)	GTEx_Other	Mitosis
DEFNGVPSY	pituitary	0	50	0.0913468	0.020643	pituitary (50)	GTEx_Other	Mitosis
DEFNGVPSY	prostate	0.02	50	0.632008	0.0890309	prostate (50)	GTEx_Sex-specific	Mitosis
DEQTPIHISW	vagina	0.22	50	5.74121	0.632933	vagina (50)	GTEx_Sex-specific	Mitosis
DEQTPIHISW	uterus	0.04	50	2.48422	0.348214	uterus (50)	GTEx_Sex-specific	Mitosis
DEQTPIHISW	brain	0.0714286	700	2.74656	0.400275	brain (700)	GTEx_Other	Mitosis
DEQTPIHISW	stomach	0.3	50	7.14387	0.622879	stomach (50)	GTEx_Other	Mitosis
DEQTPIHISW	spleen	0.26	50	7.59386	0.738285	spleen (50)	GTEx_Other	Mitosis
DEQTPIHISW	esophagus	0.26	150	6.21969	0.568116	esophagus (150)	GTEx_Other	Mitosis
DEQTPIHISW	artery	0.06	150	3.2433	0.437629	artery (150)	GTEx_Other	Mitosis
DEQTPIHISW	thyroid	0.04	50	1.7048	0.230196	thyroid (50)	GTEx_Other	Mitosis
DEQTPIHISW	breast	0.12	50	4.37919	0.443798	breast (50)	GTEx_Sex-specific	Mitosis
DEQTPIHISW	colon	0.33	100	8.39694	0.669906	colon (100)	GTEx_Other	Mitosis
DEQTPIHISW	adrenal_gland	0.12	50	4.08661	0.557547	adrenal_gland (50)	GTEx_Other	Mitosis
DEQTPIHISW	bladder	0.166667	12	4.78314	0.559019	bladder (12)	GTEx_Other	Mitosis
DEQTPIHISW	cervix	0.0909091	11	2.84739	0.185548	cervix (11)	GTEx_Sex-specific	Mitosis
DEQTPIHISW	adipose	0.14	100	4.386	0.499303	adipose (100)	GTEx_Other	Mitosis
DEQTPIHISW	heart	0.18	100	4.71604	0.570113	heart (100)	GTEx_Other	Mitosis
DEQTPIHISW	small_intestine	0.36	50	8.13013	0.802272	small_intestine (50)	GTEx_Other	Mitosis
DEQTPIHISW	testis	0.96	50	361.686	2.43736	testis (50)	GTEx_Sex-specific	Mitosis
DEQTPIHISW	skin	0.14	50	3.45197	0.480154	skin (50)	GTEx_Other	Mitosis
DEQTPIHISW	kidney	0.105263	38	3.42567	0.412237	kidney (38)	GTEx_Other	Mitosis
DEQTPIHISW	lung	0.146667	150	6.54269	0.476824	lung (150)	GTEx_Other	Mitosis
DEQTPIHISW	prostate	0.06	50	2.02616	0.273499	prostate (50)	GTEx_Sex-specific	Mitosis
DEQTPIHISW	whole_blood	0.06	50	2.72424	0.354908	whole_blood (50)	GTEx_Other	Mitosis
DEQTPIHISW	liver	0.12	50	2.27377	0.261547	liver (50)	GTEx_Other	Mitosis
DEQTPIHISW	fallopian_tube	0.142857	7	2.55916	0.39626	fallopian_tube (7)	GTEx_Sex-specific	Mitosis
DEQTPIHISW	minor_salivary_gland	0.28169	71	6.35507	0.627403	minor_salivary_gland (71)	GTEx_Other	Mitosis
DEQTPIHISW	pancreas	0	50	1.29831	0.219302	pancreas (50)	GTEx_Other	Mitosis
DEQTPIHISW	pituitary	0.04	50	2.44792	0.364299	pituitary (50)	GTEx_Other	Mitosis
DEQTPIHISW	mTEC	0.181818	11	2.98914	0.406644	mTEC (11)	mTEC	Mitosis
DEQTPIHISW	muscle	0.1	50	3.64461	0.50273	muscle (50)	GTEx_Other	Mitosis
DEQTPIHISW	nerve	0.1	50	2.81233	0.379859	nerve (50)	GTEx_Other	Mitosis
DEQTPIHISW	ovary	0.04	50	1.82746	0.283244	ovary (50)	GTEx_Sex-specific	Mitosis
DETLTALQF	colon	0.02	100	1.07008	0.179426	colon (100)	GTEx_Other	Mitosis
DETLTALQF	whole_blood	0	50	0	0	whole_blood (50)	GTEx_Other	Mitosis
DETLTALQF	brain	0.00142857	700	0.0970943	0.0184111	brain (700)	GTEx_Other	Mitosis
DETLTALQF	testis	0.06	50	3.15431	0.49074	testis (50)	GTEx_Sex-specific	Mitosis
DETLTALQF	lung	0.00666667	150	0.464096	0.0864805	lung (150)	GTEx_Other	Mitosis
DETLTALQF	esophagus	0.02	150	1.05608	0.172464	esophagus (150)	GTEx_Other	Mitosis
DETLTALQF	fallopian_tube	0	7	0.235995	0.0605097	fallopian_tube (7)	GTEx_Sex-specific	Mitosis
DETLTALQF	heart	0	100	0.135534	0.0325546	heart (100)	GTEx_Other	Mitosis
DETLTALQF	cervix	0	11	0.709322	0.0858734	cervix (11)	GTEx_Sex-specific	Mitosis
DETLTALQF	spleen	0	50	0.280941	0.0555447	spleen (50)	GTEx_Other	Mitosis
DETLTALQF	thyroid	0	50	0.21001	0.04389	thyroid (50)	GTEx_Other	Mitosis
DETLTALQF	uterus	0	50	0.20377	0.0424532	uterus (50)	GTEx_Sex-specific	Mitosis
DETLTALQF	vagina	0	50	0.668982	0.123522	vagina (50)	GTEx_Sex-specific	Mitosis
DETLTALQF	stomach	0.02	50	0.896639	0.13068	stomach (50)	GTEx_Other	Mitosis
DETLTALQF	artery	0	150	0.332237	0.0597521	artery (150)	GTEx_Other	Mitosis
DETLTALQF	bladder	0	12	0.298571	0.0550946	bladder (12)	GTEx_Other	Mitosis
DETLTALQF	muscle	0	50	0.22298	0.0398448	muscle (50)	GTEx_Other	Mitosis
DETLTALQF	nerve	0	50	0.134474	0.0304206	nerve (50)	GTEx_Other	Mitosis
DETLTALQF	kidney	0	38	0.168725	0.0389422	kidney (38)	GTEx_Other	Mitosis
DETLTALQF	liver	0	50	0.133746	0.0300858	liver (50)	GTEx_Other	Mitosis
DETLTALQF	adipose	0.01	100	0.294337	0.0541897	adipose (100)	GTEx_Other	Mitosis
DETLTALQF	adrenal_gland	0.02	50	0.546703	0.0978986	adrenal_gland (50)	GTEx_Other	Mitosis
DETLTALQF	minor_salivary_gland	0	71	0.385425	0.0794558	minor_salivary_gland (71)	GTEx_Other	Mitosis
DETLTALQF	mTEC	0.0909091	11	4.34525	0.424664	mTEC (11)	mTEC	Mitosis
DETLTALQF	ovary	0	50	0.324407	0.0659901	ovary (50)	GTEx_Sex-specific	Mitosis
DETLTALQF	skin	0.02	50	0.808216	0.132424	skin (50)	GTEx_Other	Mitosis
DETLTALQF	small_intestine	0.02	50	1.38986	0.238493	small_intestine (50)	GTEx_Other	Mitosis
DETLTALQF	pancreas	0	50	0.205862	0.030392	pancreas (50)	GTEx_Other	Mitosis
DETLTALQF	pituitary	0	50	0.0384033	0.00930815	pituitary (50)	GTEx_Other	Mitosis
DETLTALQF	prostate	0	50	0.201869	0.0284544	prostate (50)	GTEx_Sex-specific	Mitosis
DETLTALQF	breast	0	50	0.304251	0.0579126	breast (50)	GTEx_Sex-specific	Mitosis
DIIEYDYEY	skin	0.24	50	7.97479	0.484689	skin (50)	GTEx_Other	ECM/CM
DIIEYDYEY	brain	0.505714	700	12.6503	0.88484	brain (700)	GTEx_Other	ECM/CM
DIIEYDYEY	prostate	0.02	50	0.84881	0.110577	prostate (50)	GTEx_Sex-specific	ECM/CM
DIIEYDYEY	breast	0.06	50	1.26389	0.159351	breast (50)	GTEx_Sex-specific	ECM/CM
DIIEYDYEY	pituitary	0.54	50	17.5671	1.01574	pituitary (50)	GTEx_Other	ECM/CM
DIIEYDYEY	small_intestine	0.02	50	0.256297	0.0335136	small_intestine (50)	GTEx_Other	ECM/CM
DIIEYDYEY	muscle	0	50	0.408154	0.0678036	muscle (50)	GTEx_Other	ECM/CM
DIIEYDYEY	nerve	0.58	50	12.049	0.942452	nerve (50)	GTEx_Other	ECM/CM
DIIEYDYEY	pancreas	0	50	0.564021	0.0880221	pancreas (50)	GTEx_Other	ECM/CM
DIIEYDYEY	lung	0.0666667	150	8.55607	0.197456	lung (150)	GTEx_Other	ECM/CM
DIIEYDYEY	cervix	0	11	1.46797	0.254277	cervix (11)	GTEx_Sex-specific	ECM/CM
DIIEYDYEY	minor_salivary_gland	0.0422535	71	1.34354	0.192449	minor_salivary_gland (71)	GTEx_Other	ECM/CM
DIIEYDYEY	ovary	0.2	50	4.04239	0.323169	ovary (50)	GTEx_Sex-specific	ECM/CM
DIIEYDYEY	esophagus	0	150	0.190344	0.0344582	esophagus (150)	GTEx_Other	ECM/CM
DIIEYDYEY	artery	0.04	150	1.44383	0.156431	artery (150)	GTEx_Other	ECM/CM
DIIEYDYEY	spleen	0.02	50	2.41254	0.255243	spleen (50)	GTEx_Other	ECM/CM
DIIEYDYEY	colon	0.04	100	1.46283	0.205402	colon (100)	GTEx_Other	ECM/CM
DIIEYDYEY	adrenal_gland	0.16	50	3.00393	0.374872	adrenal_gland (50)	GTEx_Other	ECM/CM
DIIEYDYEY	thyroid	0	50	0.384456	0.0635773	thyroid (50)	GTEx_Other	ECM/CM
DIIEYDYEY	mTEC	0	11	0.231156	0.0499397	mTEC (11)	mTEC	ECM/CM
DIIEYDYEY	adipose	0.03	100	0.633623	0.0746523	adipose (100)	GTEx_Other	ECM/CM
DIIEYDYEY	testis	0.2	50	4.95407	0.6261	testis (50)	GTEx_Sex-specific	ECM/CM
DIIEYDYEY	uterus	0.02	50	1.04944	0.142763	uterus (50)	GTEx_Sex-specific	ECM/CM
DIIEYDYEY	stomach	0.06	50	1.29193	0.156309	stomach (50)	GTEx_Other	ECM/CM
DIIEYDYEY	bladder	0.0833333	12	2.36654	0.298078	bladder (12)	GTEx_Other	ECM/CM
DIIEYDYEY	heart	0	100	0.137777	0.0224074	heart (100)	GTEx_Other	ECM/CM
DIIEYDYEY	vagina	0	50	0.695858	0.115661	vagina (50)	GTEx_Sex-specific	ECM/CM
DIIEYDYEY	kidney	0	38	0.251795	0.0399261	kidney (38)	GTEx_Other	ECM/CM
DIIEYDYEY	liver	0	50	0.0573962	0.0117538	liver (50)	GTEx_Other	ECM/CM
DIIEYDYEY	whole_blood	0	50	0.470166	0.0741567	whole_blood (50)	GTEx_Other	ECM/CM
DIIEYDYEY	fallopian_tube	0	7	0	0	fallopian_tube (7)	GTEx_Sex-specific	ECM/CM
DVITIIDRSF	artery	0	150	0.0863235	0.0220257	artery (150)	GTEx_Other	Mitosis
DVITIIDRSF	brain	0	700	0.0178858	0.00522737	brain (700)	GTEx_Other	Mitosis
DVITIIDRSF	whole_blood	0	50	0.0912535	0.0262876	whole_blood (50)	GTEx_Other	Mitosis
DVITIIDRSF	small_intestine	0	50	0.772572	0.1567	small_intestine (50)	GTEx_Other	Mitosis
DVITIIDRSF	skin	0	50	0.570837	0.133193	skin (50)	GTEx_Other	Mitosis
DVITIIDRSF	adipose	0	100	0.175454	0.0388518	adipose (100)	GTEx_Other	Mitosis
DVITIIDRSF	adrenal_gland	0	50	0.388695	0.0997164	adrenal_gland (50)	GTEx_Other	Mitosis
DVITIIDRSF	lung	0.04	150	1.94349	0.169071	lung (150)	GTEx_Other	Mitosis
DVITIIDRSF	heart	0	100	0.110026	0.0250196	heart (100)	GTEx_Other	Mitosis
DVITIIDRSF	thyroid	0	50	0.0677956	0.0207576	thyroid (50)	GTEx_Other	Mitosis
DVITIIDRSF	esophagus	0.0133333	150	0.84315	0.141435	esophagus (150)	GTEx_Other	Mitosis
DVITIIDRSF	fallopian_tube	0	7	0	0	fallopian_tube (7)	GTEx_Sex-specific	Mitosis
DVITIIDRSF	bladder	0	12	0.401714	0.0842452	bladder (12)	GTEx_Other	Mitosis
DVITIIDRSF	spleen	0	50	0.573924	0.121125	spleen (50)	GTEx_Other	Mitosis
DVITIIDRSF	testis	0	50	0.65919	0.165545	testis (50)	GTEx_Sex-specific	Mitosis
DVITIIDRSF	uterus	0	50	0.119017	0.0304566	uterus (50)	GTEx_Sex-specific	Mitosis
DVITIIDRSF	vagina	0	50	0.871021	0.181103	vagina (50)	GTEx_Sex-specific	Mitosis
DVITIIDRSF	breast	0	50	0.115103	0.0300264	breast (50)	GTEx_Sex-specific	Mitosis
DVITIIDRSF	stomach	0	50	0.54238	0.106313	stomach (50)	GTEx_Other	Mitosis
DVITIIDRSF	colon	0	100	0.922553	0.17721	colon (100)	GTEx_Other	Mitosis
DVITIIDRSF	prostate	0	50	0.154468	0.0403992	prostate (50)	GTEx_Sex-specific	Mitosis
DVITIIDRSF	kidney	0	38	0.271923	0.0665401	kidney (38)	GTEx_Other	Mitosis
DVITIIDRSF	liver	0	50	0.091353	0.0262158	liver (50)	GTEx_Other	Mitosis
DVITIIDRSF	minor_salivary_gland	0	71	0.682042	0.141077	minor_salivary_gland (71)	GTEx_Other	Mitosis
DVITIIDRSF	cervix	0	11	0.354661	0.0627553	cervix (11)	GTEx_Sex-specific	Mitosis
DVITIIDRSF	pituitary	0	50	0.0860365	0.0252798	pituitary (50)	GTEx_Other	Mitosis
DVITIIDRSF	mTEC	0	11	0.435966	0.0873387	mTEC (11)	mTEC	Mitosis
DVITIIDRSF	muscle	0	50	0.0357247	0.0110644	muscle (50)	GTEx_Other	Mitosis
DVITIIDRSF	nerve	0	50	0.0705424	0.0201265	nerve (50)	GTEx_Other	Mitosis
DVITIIDRSF	ovary	0	50	0.040995	0.00968529	ovary (50)	GTEx_Sex-specific	Mitosis
DVITIIDRSF	pancreas	0	50	0.0733533	0.0206937	pancreas (50)	GTEx_Other	Mitosis
EEIFTEEY	heart	0	100	0	0	heart (100)	GTEx_Other	ECM/CM
EEIFTEEY	fallopian_tube	0	7	0	0	fallopian_tube (7)	GTEx_Sex-specific	ECM/CM
EEIFTEEY	artery	0.0333333	150	1.08072	0.139246	artery (150)	GTEx_Other	ECM/CM
EEIFTEEY	adipose	0.03	100	1.05732	0.0844453	adipose (100)	GTEx_Other	ECM/CM
EEIFTEEY	esophagus	0	150	0.161672	0.0301253	esophagus (150)	GTEx_Other	ECM/CM
EEIFTEEY	adrenal_gland	0.1	50	3.15223	0.421789	adrenal_gland (50)	GTEx_Other	ECM/CM
EEIFTEEY	bladder	0	12	1.36488	0.19815	bladder (12)	GTEx_Other	ECM/CM
EEIFTEEY	brain	0.502857	700	12.0167	0.847003	brain (700)	GTEx_Other	ECM/CM
EEIFTEEY	skin	0.22	50	7.59909	0.472644	skin (50)	GTEx_Other	ECM/CM
EEIFTEEY	vagina	0	50	0.658925	0.105386	vagina (50)	GTEx_Sex-specific	ECM/CM
EEIFTEEY	kidney	0	38	0.342385	0.0569001	kidney (38)	GTEx_Other	ECM/CM
EEIFTEEY	thyroid	0	50	0.463927	0.0900404	thyroid (50)	GTEx_Other	ECM/CM
EEIFTEEY	colon	0.05	100	1.5331	0.230579	colon (100)	GTEx_Other	ECM/CM
EEIFTEEY	whole_blood	0	50	0.0719582	0.0132512	whole_blood (50)	GTEx_Other	ECM/CM
EEIFTEEY	testis	0.22	50	4.93661	0.582413	testis (50)	GTEx_Sex-specific	ECM/CM
EEIFTEEY	uterus	0	50	0.941248	0.146941	uterus (50)	GTEx_Sex-specific	ECM/CM
EEIFTEEY	breast	0.06	50	0.980014	0.132291	breast (50)	GTEx_Sex-specific	ECM/CM
EEIFTEEY	small_intestine	0.02	50	0.51483	0.0760207	small_intestine (50)	GTEx_Other	ECM/CM
EEIFTEEY	spleen	0.04	50	2.5728	0.166525	spleen (50)	GTEx_Other	ECM/CM
EEIFTEEY	stomach	0.04	50	0.889602	0.106187	stomach (50)	GTEx_Other	ECM/CM
EEIFTEEY	lung	0.06	150	5.62086	0.201443	lung (150)	GTEx_Other	ECM/CM
EEIFTEEY	liver	0	50	0.0704803	0.0131105	liver (50)	GTEx_Other	ECM/CM
EEIFTEEY	minor_salivary_gland	0.0422535	71	1.38645	0.196805	minor_salivary_gland (71)	GTEx_Other	ECM/CM
EEIFTEEY	cervix	0.0909091	11	2.50489	0.241358	cervix (11)	GTEx_Sex-specific	ECM/CM
EEIFTEEY	muscle	0	50	0.653371	0.115158	muscle (50)	GTEx_Other	ECM/CM
EEIFTEEY	ovary	0.12	50	3.40762	0.354268	ovary (50)	GTEx_Sex-specific	ECM/CM
EEIFTEEY	prostate	0	50	0.600889	0.0989791	prostate (50)	GTEx_Sex-specific	ECM/CM
EEIFTEEY	nerve	0.68	50	15.1992	1.02448	nerve (50)	GTEx_Other	ECM/CM
EEIFTEEY	pancreas	0.02	50	0.78605	0.119316	pancreas (50)	GTEx_Other	ECM/CM
EEIFTEEY	pituitary	0.58	50	17.9655	1.02278	pituitary (50)	GTEx_Other	ECM/CM
EEIFTEEY	mTEC	0	11	0	0	mTEC (11)	mTEC	ECM/CM
EEQYIAQF	stomach	0	50	0.0874127	0.0254482	stomach (50)	GTEx_Other	CTA
EEQYIAQF	liver	0	50	0.07529	0.0211642	liver (50)	GTEx_Other	CTA
EEQYIAQF	lung	0.04	150	3.2951	0.119664	lung (150)	GTEx_Other	CTA
EEQYIAQF	kidney	0.0263158	38	3.2389	0.516136	kidney (38)	GTEx_Other	CTA
EEQYIAQF	nerve	0	50	0.578624	0.137093	nerve (50)	GTEx_Other	CTA
EEQYIAQF	minor_salivary_gland	0	71	0.153232	0.0434012	minor_salivary_gland (71)	GTEx_Other	CTA
EEQYIAQF	esophagus	0.00666667	150	0.233808	0.0371088	esophagus (150)	GTEx_Other	CTA
EEQYIAQF	fallopian_tube	0.142857	7	2.42003	0.375312	fallopian_tube (7)	GTEx_Sex-specific	CTA
EEQYIAQF	heart	0	100	0.325491	0.0810084	heart (100)	GTEx_Other	CTA
EEQYIAQF	muscle	0.04	50	0.758364	0.119721	muscle (50)	GTEx_Other	CTA
EEQYIAQF	testis	1	50	345.998	2.52717	testis (50)	GTEx_Sex-specific	CTA
EEQYIAQF	thyroid	0	50	0.174867	0.0463529	thyroid (50)	GTEx_Other	CTA
EEQYIAQF	artery	0	150	0.204371	0.0560745	artery (150)	GTEx_Other	CTA
EEQYIAQF	mTEC	0.0909091	11	2.19785	0.345017	mTEC (11)	mTEC	CTA
EEQYIAQF	brain	0.01	700	0.501412	0.0955265	brain (700)	GTEx_Other	CTA
EEQYIAQF	bladder	0	12	0	0	bladder (12)	GTEx_Other	CTA
EEQYIAQF	ovary	0.52	50	11.4896	0.962433	ovary (50)	GTEx_Sex-specific	CTA
EEQYIAQF	uterus	0.04	50	1.45056	0.199557	uterus (50)	GTEx_Sex-specific	CTA
EEQYIAQF	vagina	0	50	0.182798	0.0432983	vagina (50)	GTEx_Sex-specific	CTA
EEQYIAQF	adipose	0	100	0.207244	0.0535157	adipose (100)	GTEx_Other	CTA
EEQYIAQF	adrenal_gland	0.38	50	10.2474	0.859588	adrenal_gland (50)	GTEx_Other	CTA
EEQYIAQF	whole_blood	0	50	0.349256	0.0883334	whole_blood (50)	GTEx_Other	CTA
EEQYIAQF	pancreas	0	50	0.154754	0.0428022	pancreas (50)	GTEx_Other	CTA
EEQYIAQF	spleen	0	50	0.246285	0.0621493	spleen (50)	GTEx_Other	CTA
EEQYIAQF	colon	0	100	0.279328	0.0760638	colon (100)	GTEx_Other	CTA
EEQYIAQF	pituitary	0.02	50	0.880658	0.180814	pituitary (50)	GTEx_Other	CTA
EEQYIAQF	skin	0	50	0.303216	0.0693521	skin (50)	GTEx_Other	CTA
EEQYIAQF	small_intestine	0	50	0.434232	0.113617	small_intestine (50)	GTEx_Other	CTA
EEQYIAQF	prostate	0.02	50	0.593101	0.100573	prostate (50)	GTEx_Sex-specific	CTA
EEQYIAQF	cervix	0	11	0	0	cervix (11)	GTEx_Sex-specific	CTA
EEQYIAQF	breast	0	50	0.397039	0.103858	breast (50)	GTEx_Sex-specific	CTA
EEYLVPQAF	spleen	0	50	0.15632	0.0189054	spleen (50)	GTEx_Other	Mitosis
EEYLVPQAF	brain	0.16	700	4.57474	0.504038	brain (700)	GTEx_Other	Mitosis
EEYLVPQAF	stomach	0	50	0.724089	0.1254	stomach (50)	GTEx_Other	Mitosis
EEYLVPQAF	skin	0	50	0.242299	0.0481537	skin (50)	GTEx_Other	Mitosis
EEYLVPQAF	prostate	0	50	0.235997	0.0414685	prostate (50)	GTEx_Sex-specific	Mitosis
EEYLVPQAF	heart	0.11	100	3.14397	0.416079	heart (100)	GTEx_Other	Mitosis
EEYLVPQAF	adrenal_gland	0	50	0.080794	0.0140481	adrenal_gland (50)	GTEx_Other	Mitosis
EEYLVPQAF	adipose	0	100	0.291524	0.0526762	adipose (100)	GTEx_Other	Mitosis
EEYLVPQAF	colon	0	100	0.181844	0.0325407	colon (100)	GTEx_Other	Mitosis
EEYLVPQAF	artery	0.173333	150	3.80686	0.447589	artery (150)	GTEx_Other	Mitosis
EEYLVPQAF	esophagus	0	150	0.12567	0.0223489	esophagus (150)	GTEx_Other	Mitosis
EEYLVPQAF	pituitary	0.12	50	3.1624	0.357001	pituitary (50)	GTEx_Other	Mitosis
EEYLVPQAF	breast	0.24	50	5.3894	0.513331	breast (50)	GTEx_Sex-specific	Mitosis
EEYLVPQAF	small_intestine	0	50	0.0643209	0.0124981	small_intestine (50)	GTEx_Other	Mitosis
EEYLVPQAF	cervix	0	11	0	0	cervix (11)	GTEx_Sex-specific	Mitosis
EEYLVPQAF	liver	0	50	0.167387	0.028585	liver (50)	GTEx_Other	Mitosis
EEYLVPQAF	ovary	0	50	0.137609	0.0258371	ovary (50)	GTEx_Sex-specific	Mitosis
EEYLVPQAF	nerve	0.02	50	0.599157	0.0944939	nerve (50)	GTEx_Other	Mitosis
EEYLVPQAF	testis	0.36	50	7.04977	0.732251	testis (50)	GTEx_Sex-specific	Mitosis
EEYLVPQAF	thyroid	0.02	50	1.41698	0.215978	thyroid (50)	GTEx_Other	Mitosis
EEYLVPQAF	whole_blood	0	50	0	0	whole_blood (50)	GTEx_Other	Mitosis
EEYLVPQAF	kidney	0.131579	38	4.21399	0.445848	kidney (38)	GTEx_Other	Mitosis
EEYLVPQAF	uterus	0	50	0.0803082	0.0140061	uterus (50)	GTEx_Sex-specific	Mitosis
EEYLVPQAF	bladder	0	12	0.382554	0.0622885	bladder (12)	GTEx_Other	Mitosis
EEYLVPQAF	vagina	0	50	0.339267	0.0484835	vagina (50)	GTEx_Sex-specific	Mitosis
EEYLVPQAF	muscle	0.04	50	1.47872	0.22328	muscle (50)	GTEx_Other	Mitosis
EEYLVPQAF	pancreas	0.02	50	1.13343	0.15411	pancreas (50)	GTEx_Other	Mitosis
EEYLVPQAF	mTEC	0.181818	11	3.27726	0.249795	mTEC (11)	mTEC	Mitosis
EEYLVPQAF	lung	0.0533333	150	5.63941	0.179188	lung (150)	GTEx_Other	Mitosis
EEYLVPQAF	minor_salivary_gland	0.112676	71	3.1355	0.415639	minor_salivary_gland (71)	GTEx_Other	Mitosis
EEYLVPQAF	fallopian_tube	0	7	1.21788	0.205732	fallopian_tube (7)	GTEx_Sex-specific	Mitosis
ELFQHVSLM	vagina	0.08	50	3.47486	0.517179	vagina (50)	GTEx_Sex-specific	Aromatase activity
ELFQHVSLM	lung	0.573333	150	15.9607	1.0409	lung (150)	GTEx_Other	Aromatase activity
ELFQHVSLM	heart	0	100	1.58886	0.314954	heart (100)	GTEx_Other	Aromatase activity
ELFQHVSLM	liver	0.06	50	1.19709	0.194918	liver (50)	GTEx_Other	Aromatase activity
ELFQHVSLM	stomach	0.02	50	1.88893	0.367229	stomach (50)	GTEx_Other	Aromatase activity
ELFQHVSLM	muscle	0.02	50	2.88093	0.470075	muscle (50)	GTEx_Other	Aromatase activity
ELFQHVSLM	whole_blood	0	50	0.0465855	0.0149671	whole_blood (50)	GTEx_Other	Aromatase activity
ELFQHVSLM	uterus	0.04	50	2.22564	0.397276	uterus (50)	GTEx_Sex-specific	Aromatase activity
ELFQHVSLM	kidney	0	38	1.52882	0.327252	kidney (38)	GTEx_Other	Aromatase activity
ELFQHVSLM	brain	0.0242857	700	1.83202	0.329843	brain (700)	GTEx_Other	Aromatase activity
ELFQHVSLM	thyroid	0.08	50	2.55148	0.408913	thyroid (50)	GTEx_Other	Aromatase activity
ELFQHVSLM	colon	0.03	100	1.50892	0.276422	colon (100)	GTEx_Other	Aromatase activity
ELFQHVSLM	artery	0.133333	150	3.84716	0.544696	artery (150)	GTEx_Other	Aromatase activity
ELFQHVSLM	fallopian_tube	0.142857	7	4.40934	0.679341	fallopian_tube (7)	GTEx_Sex-specific	Aromatase activity
ELFQHVSLM	esophagus	0.206667	150	5.14948	0.655914	esophagus (150)	GTEx_Other	Aromatase activity
ELFQHVSLM	minor_salivary_gland	0.0985915	71	4.88025	0.653833	minor_salivary_gland (71)	GTEx_Other	Aromatase activity
ELFQHVSLM	ovary	0.02	50	0.43294	0.0785023	ovary (50)	GTEx_Sex-specific	Aromatase activity
ELFQHVSLM	testis	0.02	50	1.9553	0.390097	testis (50)	GTEx_Sex-specific	Aromatase activity
ELFQHVSLM	bladder	0.333333	12	7.18739	0.738415	bladder (12)	GTEx_Other	Aromatase activity
ELFQHVSLM	nerve	0.86	50	19.864	1.24306	nerve (50)	GTEx_Other	Aromatase activity
ELFQHVSLM	spleen	0	50	0.214413	0.0516395	spleen (50)	GTEx_Other	Aromatase activity
ELFQHVSLM	adipose	0.52	100	11.3919	0.941203	adipose (100)	GTEx_Other	Aromatase activity
ELFQHVSLM	adrenal_gland	0	50	1.00608	0.218311	adrenal_gland (50)	GTEx_Other	Aromatase activity
ELFQHVSLM	mTEC	0.0909091	11	3.47351	0.427192	mTEC (11)	mTEC	Aromatase activity
ELFQHVSLM	skin	0.36	50	8.10485	0.882532	skin (50)	GTEx_Other	Aromatase activity
ELFQHVSLM	small_intestine	0	50	1.68232	0.325799	small_intestine (50)	GTEx_Other	Aromatase activity
ELFQHVSLM	pancreas	0	50	0.554789	0.138076	pancreas (50)	GTEx_Other	Aromatase activity
ELFQHVSLM	pituitary	0.08	50	3.53311	0.536333	pituitary (50)	GTEx_Other	Aromatase activity
ELFQHVSLM	prostate	0.5	50	11.6968	0.952012	prostate (50)	GTEx_Sex-specific	Aromatase activity
ELFQHVSLM	breast	0.72	50	38.6397	1.27532	breast (50)	GTEx_Sex-specific	Aromatase activity
ELFQHVSLM	cervix	0	11	2.35814	0.442965	cervix (11)	GTEx_Sex-specific	Aromatase activity
EVFEGDIQQF	brain	0.694286	700	26.0428	1.12843	brain (700)	GTEx_Other	ECM/CM
EVFEGDIQQF	esophagus	0.02	150	0.661147	0.0778365	esophagus (150)	GTEx_Other	ECM/CM
EVFEGDIQQF	artery	0.0866667	150	2.42753	0.17353	artery (150)	GTEx_Other	ECM/CM
EVFEGDIQQF	colon	0.1	100	2.97346	0.317295	colon (100)	GTEx_Other	ECM/CM
EVFEGDIQQF	lung	0.0533333	150	1.50831	0.145829	lung (150)	GTEx_Other	ECM/CM
EVFEGDIQQF	bladder	0.25	12	3.70944	0.297654	bladder (12)	GTEx_Other	ECM/CM
EVFEGDIQQF	whole_blood	0	50	0	0	whole_blood (50)	GTEx_Other	ECM/CM
EVFEGDIQQF	liver	0	50	0	0	liver (50)	GTEx_Other	ECM/CM
EVFEGDIQQF	adrenal_gland	0.28	50	6.08234	0.502051	adrenal_gland (50)	GTEx_Other	ECM/CM
EVFEGDIQQF	vagina	0.06	50	0.743767	0.0672697	vagina (50)	GTEx_Sex-specific	ECM/CM
EVFEGDIQQF	muscle	0.08	50	1.86401	0.206699	muscle (50)	GTEx_Other	ECM/CM
EVFEGDIQQF	nerve	0.8	50	28.4254	1.29238	nerve (50)	GTEx_Other	ECM/CM
EVFEGDIQQF	uterus	0.16	50	3.17285	0.259154	uterus (50)	GTEx_Sex-specific	ECM/CM
EVFEGDIQQF	minor_salivary_gland	0.169014	71	4.67707	0.343966	minor_salivary_gland (71)	GTEx_Other	ECM/CM
EVFEGDIQQF	kidney	0.0263158	38	0.482637	0.0514502	kidney (38)	GTEx_Other	ECM/CM
EVFEGDIQQF	adipose	0.06	100	1.51218	0.134746	adipose (100)	GTEx_Other	ECM/CM
EVFEGDIQQF	testis	0.36	50	8.30474	0.650707	testis (50)	GTEx_Sex-specific	ECM/CM
EVFEGDIQQF	heart	0	100	0.130866	0.0175379	heart (100)	GTEx_Other	ECM/CM
EVFEGDIQQF	mTEC	0	11	0	0	mTEC (11)	mTEC	ECM/CM
EVFEGDIQQF	ovary	0.32	50	7.68264	0.490814	ovary (50)	GTEx_Sex-specific	ECM/CM
EVFEGDIQQF	thyroid	0.04	50	1.53181	0.136476	thyroid (50)	GTEx_Other	ECM/CM
EVFEGDIQQF	breast	0.1	50	1.92557	0.186787	breast (50)	GTEx_Sex-specific	ECM/CM
EVFEGDIQQF	cervix	0.181818	11	4.30851	0.311795	cervix (11)	GTEx_Sex-specific	ECM/CM
EVFEGDIQQF	fallopian_tube	0	7	0.707986	0.110707	fallopian_tube (7)	GTEx_Sex-specific	ECM/CM
EVFEGDIQQF	pituitary	0.92	50	46.0186	1.47302	pituitary (50)	GTEx_Other	ECM/CM
EVFEGDIQQF	skin	0.32	50	18.8401	0.610276	skin (50)	GTEx_Other	ECM/CM
EVFEGDIQQF	small_intestine	0.1	50	2.43198	0.257466	small_intestine (50)	GTEx_Other	ECM/CM
EVFEGDIQQF	spleen	0.14	50	3.28234	0.238414	spleen (50)	GTEx_Other	ECM/CM
EVFEGDIQQF	stomach	0.08	50	1.61819	0.144448	stomach (50)	GTEx_Other	ECM/CM
EVFEGDIQQF	pancreas	0.02	50	0.407219	0.0408198	pancreas (50)	GTEx_Other	ECM/CM
EVFEGDIQQF	prostate	0.08	50	1.87176	0.170047	prostate (50)	GTEx_Sex-specific	ECM/CM
EVKSITKER	brain	0	700	0.106737	0.026104	brain (700)	GTEx_Other	Mitosis
EVKSITKER	muscle	0	50	0	0	muscle (50)	GTEx_Other	Mitosis
EVKSITKER	minor_salivary_gland	0	71	0.507781	0.121996	minor_salivary_gland (71)	GTEx_Other	Mitosis
EVKSITKER	breast	0	50	0.441656	0.098807	breast (50)	GTEx_Sex-specific	Mitosis
EVKSITKER	lung	0.04	150	2.34786	0.189948	lung (150)	GTEx_Other	Mitosis
EVKSITKER	mTEC	0	11	1.21589	0.208495	mTEC (11)	mTEC	Mitosis
EVKSITKER	whole_blood	0	50	0.0942237	0.0210103	whole_blood (50)	GTEx_Other	Mitosis
EVKSITKER	ovary	0	50	0.293867	0.0771359	ovary (50)	GTEx_Sex-specific	Mitosis
EVKSITKER	pancreas	0	50	0.0645466	0.0166311	pancreas (50)	GTEx_Other	Mitosis
EVKSITKER	small_intestine	0	50	1.04463	0.234375	small_intestine (50)	GTEx_Other	Mitosis
EVKSITKER	nerve	0	50	0.173734	0.0485491	nerve (50)	GTEx_Other	Mitosis
EVKSITKER	skin	0	50	0.535486	0.126742	skin (50)	GTEx_Other	Mitosis
EVKSITKER	spleen	0	50	0.893491	0.190899	spleen (50)	GTEx_Other	Mitosis
EVKSITKER	kidney	0	38	0.0677525	0.0189042	kidney (38)	GTEx_Other	Mitosis
EVKSITKER	liver	0	50	0.146112	0.0412468	liver (50)	GTEx_Other	Mitosis
EVKSITKER	vagina	0	50	0.687011	0.138402	vagina (50)	GTEx_Sex-specific	Mitosis
EVKSITKER	pituitary	0	50	0.11325	0.0304506	pituitary (50)	GTEx_Other	Mitosis
EVKSITKER	prostate	0	50	0.360961	0.0894301	prostate (50)	GTEx_Sex-specific	Mitosis
EVKSITKER	stomach	0	50	0.994034	0.207497	stomach (50)	GTEx_Other	Mitosis
EVKSITKER	artery	0	150	0.209074	0.0555552	artery (150)	GTEx_Other	Mitosis
EVKSITKER	bladder	0	12	0.642398	0.152096	bladder (12)	GTEx_Other	Mitosis
EVKSITKER	heart	0	100	0.0559277	0.0148217	heart (100)	GTEx_Other	Mitosis
EVKSITKER	testis	0.08	50	3.51338	0.564462	testis (50)	GTEx_Sex-specific	Mitosis
EVKSITKER	thyroid	0	50	0.136824	0.0432921	thyroid (50)	GTEx_Other	Mitosis
EVKSITKER	uterus	0	50	0.20486	0.0543996	uterus (50)	GTEx_Sex-specific	Mitosis
EVKSITKER	adipose	0	100	0.198678	0.0489765	adipose (100)	GTEx_Other	Mitosis
EVKSITKER	colon	0	100	0.885172	0.176446	colon (100)	GTEx_Other	Mitosis
EVKSITKER	adrenal_gland	0	50	0.494946	0.116876	adrenal_gland (50)	GTEx_Other	Mitosis
EVKSITKER	fallopian_tube	0	7	0	0	fallopian_tube (7)	GTEx_Sex-specific	Mitosis
EVKSITKER	cervix	0	11	0.748278	0.119198	cervix (11)	GTEx_Sex-specific	Mitosis
EVKSITKER	esophagus	0.00666667	150	1.18506	0.234979	esophagus (150)	GTEx_Other	Mitosis
FAFEKLIQF	prostate	0.04	50	0.939441	0.165029	prostate (50)	GTEx_Sex-specific	Membrane transporter
FAFEKLIQF	spleen	0	50	0.118963	0.0269611	spleen (50)	GTEx_Other	Membrane transporter
FAFEKLIQF	brain	0	700	0.41162	0.104505	brain (700)	GTEx_Other	Membrane transporter
FAFEKLIQF	whole_blood	0	50	0.0321132	0.00831836	whole_blood (50)	GTEx_Other	Membrane transporter
FAFEKLIQF	breast	0.14	50	3.41924	0.326994	breast (50)	GTEx_Sex-specific	Membrane transporter
FAFEKLIQF	testis	0.08	50	3.99349	0.596454	testis (50)	GTEx_Sex-specific	Membrane transporter
FAFEKLIQF	skin	0	50	0.428159	0.0862186	skin (50)	GTEx_Other	Membrane transporter
FAFEKLIQF	colon	0	100	0.0678956	0.0193546	colon (100)	GTEx_Other	Membrane transporter
FAFEKLIQF	thyroid	0	50	0.0493015	0.0151847	thyroid (50)	GTEx_Other	Membrane transporter
FAFEKLIQF	pituitary	0	50	0.331985	0.0718593	pituitary (50)	GTEx_Other	Membrane transporter
FAFEKLIQF	small_intestine	0	50	0.317988	0.0868412	small_intestine (50)	GTEx_Other	Membrane transporter
FAFEKLIQF	cervix	0	11	0	0	cervix (11)	GTEx_Sex-specific	Membrane transporter
FAFEKLIQF	adrenal_gland	0	50	0.249474	0.0675637	adrenal_gland (50)	GTEx_Other	Membrane transporter
FAFEKLIQF	uterus	0	50	0.049613	0.0138204	uterus (50)	GTEx_Sex-specific	Membrane transporter
FAFEKLIQF	vagina	0	50	0.0207931	0.00619113	vagina (50)	GTEx_Sex-specific	Membrane transporter
FAFEKLIQF	adipose	0	100	0.133955	0.0359974	adipose (100)	GTEx_Other	Membrane transporter
FAFEKLIQF	stomach	0	50	0.153255	0.0396887	stomach (50)	GTEx_Other	Membrane transporter
FAFEKLIQF	ovary	0	50	0.0765309	0.021408	ovary (50)	GTEx_Sex-specific	Membrane transporter
FAFEKLIQF	esophagus	0	150	0.0948746	0.0241113	esophagus (150)	GTEx_Other	Membrane transporter
FAFEKLIQF	pancreas	0	50	0.114301	0.0329437	pancreas (50)	GTEx_Other	Membrane transporter
FAFEKLIQF	artery	0	150	0.0610919	0.016344	artery (150)	GTEx_Other	Membrane transporter
FAFEKLIQF	bladder	0	12	0	0	bladder (12)	GTEx_Other	Membrane transporter
FAFEKLIQF	heart	0	100	0.0540669	0.0145556	heart (100)	GTEx_Other	Membrane transporter
FAFEKLIQF	fallopian_tube	0	7	0.41981	0.111853	fallopian_tube (7)	GTEx_Sex-specific	Membrane transporter
FAFEKLIQF	nerve	0	50	0.170038	0.041637	nerve (50)	GTEx_Other	Membrane transporter
FAFEKLIQF	mTEC	0.272727	11	5.51005	0.48064	mTEC (11)	mTEC	Membrane transporter
FAFEKLIQF	muscle	0	50	0.0750114	0.0208743	muscle (50)	GTEx_Other	Membrane transporter
FAFEKLIQF	kidney	0	38	0.167987	0.0425202	kidney (38)	GTEx_Other	Membrane transporter
FAFEKLIQF	liver	0	50	0.71054	0.161242	liver (50)	GTEx_Other	Membrane transporter
FAFEKLIQF	lung	0.04	150	3.1707	0.0960706	lung (150)	GTEx_Other	Membrane transporter
FAFEKLIQF	minor_salivary_gland	0	71	0.136089	0.0361764	minor_salivary_gland (71)	GTEx_Other	Membrane transporter
FPDVPDKENF	testis	0.48	50	7.71949	0.855863	testis (50)	GTEx_Sex-specific	Mitosis
FPDVPDKENF	brain	0	700	0.0158733	0.00446949	brain (700)	GTEx_Other	Mitosis
FPDVPDKENF	thyroid	0	50	0	0	thyroid (50)	GTEx_Other	Mitosis
FPDVPDKENF	uterus	0	50	0.0355465	0.0110411	uterus (50)	GTEx_Sex-specific	Mitosis
FPDVPDKENF	lung	0.04	150	1.28495	0.142469	lung (150)	GTEx_Other	Mitosis
FPDVPDKENF	artery	0	150	0.146196	0.0347746	artery (150)	GTEx_Other	Mitosis
FPDVPDKENF	vagina	0	50	0.360616	0.0892069	vagina (50)	GTEx_Sex-specific	Mitosis
FPDVPDKENF	whole_blood	0	50	0	0	whole_blood (50)	GTEx_Other	Mitosis
FPDVPDKENF	kidney	0	38	0.125229	0.0357649	kidney (38)	GTEx_Other	Mitosis
FPDVPDKENF	nerve	0	50	0.0945465	0.0269852	nerve (50)	GTEx_Other	Mitosis
FPDVPDKENF	ovary	0	50	0.18272	0.0504339	ovary (50)	GTEx_Sex-specific	Mitosis
FPDVPDKENF	heart	0	100	0.0536704	0.0156598	heart (100)	GTEx_Other	Mitosis
FPDVPDKENF	liver	0	50	0.10569	0.0284898	liver (50)	GTEx_Other	Mitosis
FPDVPDKENF	adrenal_gland	0	50	0.254314	0.0719676	adrenal_gland (50)	GTEx_Other	Mitosis
FPDVPDKENF	minor_salivary_gland	0	71	0.485611	0.112045	minor_salivary_gland (71)	GTEx_Other	Mitosis
FPDVPDKENF	esophagus	0	150	0.428178	0.0923669	esophagus (150)	GTEx_Other	Mitosis
FPDVPDKENF	bladder	0	12	0.434938	0.090179	bladder (12)	GTEx_Other	Mitosis
FPDVPDKENF	stomach	0	50	0.491915	0.123142	stomach (50)	GTEx_Other	Mitosis
FPDVPDKENF	fallopian_tube	0	7	0.188174	0.0521381	fallopian_tube (7)	GTEx_Sex-specific	Mitosis
FPDVPDKENF	muscle	0	50	0.0790008	0.0184107	muscle (50)	GTEx_Other	Mitosis
FPDVPDKENF	spleen	0	50	0.329531	0.0798735	spleen (50)	GTEx_Other	Mitosis
FPDVPDKENF	adipose	0	100	0.164501	0.0399979	adipose (100)	GTEx_Other	Mitosis
FPDVPDKENF	colon	0	100	0.392119	0.0937162	colon (100)	GTEx_Other	Mitosis
FPDVPDKENF	pancreas	0	50	0.0776439	0.0215492	pancreas (50)	GTEx_Other	Mitosis
FPDVPDKENF	pituitary	0	50	0.0496726	0.0139089	pituitary (50)	GTEx_Other	Mitosis
FPDVPDKENF	prostate	0	50	0.0732621	0.0205832	prostate (50)	GTEx_Sex-specific	Mitosis
FPDVPDKENF	skin	0	50	0.415681	0.102668	skin (50)	GTEx_Other	Mitosis
FPDVPDKENF	mTEC	0	11	0.714429	0.147667	mTEC (11)	mTEC	Mitosis
FPDVPDKENF	small_intestine	0	50	0.816634	0.174453	small_intestine (50)	GTEx_Other	Mitosis
FPDVPDKENF	breast	0	50	0.134272	0.0323426	breast (50)	GTEx_Sex-specific	Mitosis
FPDVPDKENF	cervix	0	11	0.236441	0.0505822	cervix (11)	GTEx_Sex-specific	Mitosis
GAYDKARYL	brain	0.00714286	700	0.820334	0.158357	brain (700)	GTEx_Other	Membrane transporter
GAYDKARYL	pancreas	0	50	0.305021	0.0460176	pancreas (50)	GTEx_Other	Membrane transporter
GAYDKARYL	skin	0.06	50	2.1521	0.180668	skin (50)	GTEx_Other	Membrane transporter
GAYDKARYL	muscle	0	50	0.102001	0.0220089	muscle (50)	GTEx_Other	Membrane transporter
GAYDKARYL	prostate	0.08	50	2.3702	0.251041	prostate (50)	GTEx_Sex-specific	Membrane transporter
GAYDKARYL	nerve	0	50	0.234464	0.0520953	nerve (50)	GTEx_Other	Membrane transporter
GAYDKARYL	ovary	0	50	0.0945423	0.0210243	ovary (50)	GTEx_Sex-specific	Membrane transporter
GAYDKARYL	minor_salivary_gland	0	71	0.142001	0.03066	minor_salivary_gland (71)	GTEx_Other	Membrane transporter
GAYDKARYL	stomach	0	50	0.0291392	0.00780796	stomach (50)	GTEx_Other	Membrane transporter
GAYDKARYL	testis	0.54	50	10.5158	0.897065	testis (50)	GTEx_Sex-specific	Membrane transporter
GAYDKARYL	pituitary	0	50	0.472569	0.0855377	pituitary (50)	GTEx_Other	Membrane transporter
GAYDKARYL	lung	0	150	0.0116041	0.00291899	lung (150)	GTEx_Other	Membrane transporter
GAYDKARYL	breast	0.24	50	8.08726	0.476071	breast (50)	GTEx_Sex-specific	Membrane transporter
GAYDKARYL	mTEC	0.0909091	11	1.85171	0.230654	mTEC (11)	mTEC	Membrane transporter
GAYDKARYL	esophagus	0	150	0.0240846	0.00596042	esophagus (150)	GTEx_Other	Membrane transporter
GAYDKARYL	small_intestine	0	50	0.199202	0.0418912	small_intestine (50)	GTEx_Other	Membrane transporter
GAYDKARYL	cervix	0	11	0	0	cervix (11)	GTEx_Sex-specific	Membrane transporter
GAYDKARYL	colon	0	100	0.152255	0.032566	colon (100)	GTEx_Other	Membrane transporter
GAYDKARYL	spleen	0	50	0.213266	0.0386417	spleen (50)	GTEx_Other	Membrane transporter
GAYDKARYL	adipose	0	100	0.104952	0.0244092	adipose (100)	GTEx_Other	Membrane transporter
GAYDKARYL	adrenal_gland	0	50	0.499045	0.101185	adrenal_gland (50)	GTEx_Other	Membrane transporter
GAYDKARYL	thyroid	0	50	0.0879304	0.0230731	thyroid (50)	GTEx_Other	Membrane transporter
GAYDKARYL	uterus	0	50	0.154303	0.0325478	uterus (50)	GTEx_Sex-specific	Membrane transporter
GAYDKARYL	vagina	0	50	0.111234	0.0228274	vagina (50)	GTEx_Sex-specific	Membrane transporter
GAYDKARYL	whole_blood	0	50	0.149932	0.0319233	whole_blood (50)	GTEx_Other	Membrane transporter
GAYDKARYL	artery	0	150	0.106459	0.0250008	artery (150)	GTEx_Other	Membrane transporter
GAYDKARYL	heart	0	100	0	0	heart (100)	GTEx_Other	Membrane transporter
GAYDKARYL	liver	0.16	50	4.49914	0.545173	liver (50)	GTEx_Other	Membrane transporter
GAYDKARYL	fallopian_tube	0	7	2.05111	0.315567	fallopian_tube (7)	GTEx_Sex-specific	Membrane transporter
GAYDKARYL	kidney	0	38	0.0734625	0.0152321	kidney (38)	GTEx_Other	Membrane transporter
GAYDKARYL	bladder	0	12	0.183514	0.0421204	bladder (12)	GTEx_Other	Membrane transporter
GSLGHLQNR	lung	0.0533333	150	4.38666	0.282382	lung (150)	GTEx_Other	CTA
GSLGHLQNR	prostate	0	50	0.592531	0.121177	prostate (50)	GTEx_Sex-specific	CTA
GSLGHLQNR	minor_salivary_gland	0.0422535	71	2.15791	0.330614	minor_salivary_gland (71)	GTEx_Other	CTA
GSLGHLQNR	muscle	0	50	0.249892	0.0612255	muscle (50)	GTEx_Other	CTA
GSLGHLQNR	nerve	0	50	0.229822	0.0586349	nerve (50)	GTEx_Other	CTA
GSLGHLQNR	pancreas	0	50	0.0670163	0.0192715	pancreas (50)	GTEx_Other	CTA
GSLGHLQNR	pituitary	0	50	0.0706115	0.0201281	pituitary (50)	GTEx_Other	CTA
GSLGHLQNR	mTEC	0	11	2.19211	0.3651	mTEC (11)	mTEC	CTA
GSLGHLQNR	ovary	0	50	0.559971	0.106757	ovary (50)	GTEx_Sex-specific	CTA
GSLGHLQNR	skin	0.02	50	2.3717	0.42359	skin (50)	GTEx_Other	CTA
GSLGHLQNR	heart	0.01	100	0.301222	0.0619484	heart (100)	GTEx_Other	CTA
GSLGHLQNR	liver	0	50	0.207409	0.0414821	liver (50)	GTEx_Other	CTA
GSLGHLQNR	uterus	0	50	0.286413	0.0676644	uterus (50)	GTEx_Sex-specific	CTA
GSLGHLQNR	vagina	0.08	50	2.48951	0.363773	vagina (50)	GTEx_Sex-specific	CTA
GSLGHLQNR	brain	0	700	0.149808	0.040652	brain (700)	GTEx_Other	CTA
GSLGHLQNR	whole_blood	0.02	50	1.07841	0.158809	whole_blood (50)	GTEx_Other	CTA
GSLGHLQNR	kidney	0.0263158	38	0.716655	0.122201	kidney (38)	GTEx_Other	CTA
GSLGHLQNR	esophagus	0.146667	150	3.0144	0.309788	esophagus (150)	GTEx_Other	CTA
GSLGHLQNR	fallopian_tube	0	7	0.704802	0.110474	fallopian_tube (7)	GTEx_Sex-specific	CTA
GSLGHLQNR	testis	0.96	50	32.4372	1.46487	testis (50)	GTEx_Sex-specific	CTA
GSLGHLQNR	thyroid	0	50	0.0923539	0.0291524	thyroid (50)	GTEx_Other	CTA
GSLGHLQNR	small_intestine	0.06	50	2.59203	0.398509	small_intestine (50)	GTEx_Other	CTA
GSLGHLQNR	spleen	0.06	50	2.31598	0.393117	spleen (50)	GTEx_Other	CTA
GSLGHLQNR	stomach	0.12	50	2.78238	0.383489	stomach (50)	GTEx_Other	CTA
GSLGHLQNR	artery	0	150	0.423566	0.099335	artery (150)	GTEx_Other	CTA
GSLGHLQNR	bladder	0	12	0.111462	0.03073	bladder (12)	GTEx_Other	CTA
GSLGHLQNR	adipose	0	100	0.380906	0.0914597	adipose (100)	GTEx_Other	CTA
GSLGHLQNR	adrenal_gland	0.04	50	1.84648	0.334199	adrenal_gland (50)	GTEx_Other	CTA
GSLGHLQNR	breast	0	50	0.534609	0.126734	breast (50)	GTEx_Sex-specific	CTA
GSLGHLQNR	cervix	0.0909091	11	1.69404	0.153544	cervix (11)	GTEx_Sex-specific	CTA
GSLGHLQNR	colon	0.1	100	2.6503	0.332552	colon (100)	GTEx_Other	CTA
GTHVWVGLYK	kidney	0	38	0.838158	0.167643	kidney (38)	GTEx_Other	ECM/CM
GTHVWVGLYK	liver	0.02	50	0.3495	0.0646638	liver (50)	GTEx_Other	ECM/CM
GTHVWVGLYK	esophagus	0	150	0.0778078	0.0210092	esophagus (150)	GTEx_Other	ECM/CM
GTHVWVGLYK	heart	0	100	0.15621	0.0428267	heart (100)	GTEx_Other	ECM/CM
GTHVWVGLYK	artery	0.0333333	150	1.39633	0.242934	artery (150)	GTEx_Other	ECM/CM
GTHVWVGLYK	lung	0.0533333	150	4.97384	0.319394	lung (150)	GTEx_Other	ECM/CM
GTHVWVGLYK	stomach	0	50	0.262701	0.0744144	stomach (50)	GTEx_Other	ECM/CM
GTHVWVGLYK	fallopian_tube	0	7	0	0	fallopian_tube (7)	GTEx_Sex-specific	ECM/CM
GTHVWVGLYK	brain	0	700	0.433963	0.101545	brain (700)	GTEx_Other	ECM/CM
GTHVWVGLYK	testis	0	50	0.248252	0.0640598	testis (50)	GTEx_Sex-specific	ECM/CM
GTHVWVGLYK	vagina	0	50	0.273532	0.0618967	vagina (50)	GTEx_Sex-specific	ECM/CM
GTHVWVGLYK	bladder	0	12	0.23014	0.0627764	bladder (12)	GTEx_Other	ECM/CM
GTHVWVGLYK	colon	0	100	0.127221	0.0335898	colon (100)	GTEx_Other	ECM/CM
GTHVWVGLYK	thyroid	0.02	50	0.732678	0.130264	thyroid (50)	GTEx_Other	ECM/CM
GTHVWVGLYK	uterus	0	50	0.27035	0.0754518	uterus (50)	GTEx_Sex-specific	ECM/CM
GTHVWVGLYK	whole_blood	0	50	0.127756	0.0374731	whole_blood (50)	GTEx_Other	ECM/CM
GTHVWVGLYK	spleen	0	50	1.19541	0.235249	spleen (50)	GTEx_Other	ECM/CM
GTHVWVGLYK	adipose	0	100	0.279815	0.0626792	adipose (100)	GTEx_Other	ECM/CM
GTHVWVGLYK	adrenal_gland	0	50	0.13376	0.0364486	adrenal_gland (50)	GTEx_Other	ECM/CM
GTHVWVGLYK	minor_salivary_gland	0.112676	71	3.3606	0.418448	minor_salivary_gland (71)	GTEx_Other	ECM/CM
GTHVWVGLYK	cervix	0	11	0.10234	0.0297736	cervix (11)	GTEx_Sex-specific	ECM/CM
GTHVWVGLYK	muscle	0	50	0.0199113	0.00600132	muscle (50)	GTEx_Other	ECM/CM
GTHVWVGLYK	nerve	0	50	0.2217	0.0562883	nerve (50)	GTEx_Other	ECM/CM
GTHVWVGLYK	mTEC	0.272727	11	15.7461	0.496589	mTEC (11)	mTEC	ECM/CM
GTHVWVGLYK	ovary	0.06	50	2.04579	0.322867	ovary (50)	GTEx_Sex-specific	ECM/CM
GTHVWVGLYK	pancreas	0	50	0.313542	0.077459	pancreas (50)	GTEx_Other	ECM/CM
GTHVWVGLYK	prostate	0.04	50	0.905959	0.101579	prostate (50)	GTEx_Sex-specific	ECM/CM
GTHVWVGLYK	breast	0	50	0.22324	0.0554148	breast (50)	GTEx_Sex-specific	ECM/CM
GTHVWVGLYK	pituitary	0	50	0.737973	0.180212	pituitary (50)	GTEx_Other	ECM/CM
GTHVWVGLYK	skin	0	50	0.61882	0.145342	skin (50)	GTEx_Other	ECM/CM
GTHVWVGLYK	small_intestine	0	50	0.113657	0.0328404	small_intestine (50)	GTEx_Other	ECM/CM
HHNDLVFKF	adipose	0.55	100	11.4099	0.929043	adipose (100)	GTEx_Other	Aromatase activity
HHNDLVFKF	muscle	0.04	50	3.83084	0.568117	muscle (50)	GTEx_Other	Aromatase activity
HHNDLVFKF	stomach	0.02	50	2.25439	0.373601	stomach (50)	GTEx_Other	Aromatase activity
HHNDLVFKF	prostate	0.44	50	10.9396	0.92441	prostate (50)	GTEx_Sex-specific	Aromatase activity
HHNDLVFKF	minor_salivary_gland	0.15493	71	4.5174	0.637771	minor_salivary_gland (71)	GTEx_Other	Aromatase activity
HHNDLVFKF	pancreas	0.02	50	0.671525	0.138835	pancreas (50)	GTEx_Other	Aromatase activity
HHNDLVFKF	brain	0.0271429	700	2.07124	0.362154	brain (700)	GTEx_Other	Aromatase activity
HHNDLVFKF	pituitary	0.12	50	4.08038	0.614068	pituitary (50)	GTEx_Other	Aromatase activity
HHNDLVFKF	skin	0.42	50	8.71549	0.860847	skin (50)	GTEx_Other	Aromatase activity
HHNDLVFKF	mTEC	0.0909091	11	2.00816	0.280117	mTEC (11)	mTEC	Aromatase activity
HHNDLVFKF	nerve	0.86	50	19.1976	1.23637	nerve (50)	GTEx_Other	Aromatase activity
HHNDLVFKF	ovary	0.02	50	0.571994	0.102599	ovary (50)	GTEx_Sex-specific	Aromatase activity
HHNDLVFKF	breast	0.78	50	45.3786	1.37305	breast (50)	GTEx_Sex-specific	Aromatase activity
HHNDLVFKF	colon	0.03	100	1.70351	0.30878	colon (100)	GTEx_Other	Aromatase activity
HHNDLVFKF	adrenal_gland	0	50	0.968458	0.213001	adrenal_gland (50)	GTEx_Other	Aromatase activity
HHNDLVFKF	artery	0.1	150	3.85564	0.562697	artery (150)	GTEx_Other	Aromatase activity
HHNDLVFKF	cervix	0.0909091	11	2.11746	0.389151	cervix (11)	GTEx_Sex-specific	Aromatase activity
HHNDLVFKF	esophagus	0.186667	150	5.49722	0.699468	esophagus (150)	GTEx_Other	Aromatase activity
HHNDLVFKF	testis	0.06	50	3.07947	0.519478	testis (50)	GTEx_Sex-specific	Aromatase activity
HHNDLVFKF	lung	0.66	150	26.5381	1.10154	lung (150)	GTEx_Other	Aromatase activity
HHNDLVFKF	small_intestine	0.02	50	1.74213	0.323124	small_intestine (50)	GTEx_Other	Aromatase activity
HHNDLVFKF	spleen	0	50	0.438438	0.108949	spleen (50)	GTEx_Other	Aromatase activity
HHNDLVFKF	uterus	0.08	50	2.46482	0.37286	uterus (50)	GTEx_Sex-specific	Aromatase activity
HHNDLVFKF	bladder	0.416667	12	8.81031	0.694837	bladder (12)	GTEx_Other	Aromatase activity
HHNDLVFKF	thyroid	0.12	50	3.19428	0.472671	thyroid (50)	GTEx_Other	Aromatase activity
HHNDLVFKF	vagina	0.1	50	3.48254	0.523007	vagina (50)	GTEx_Sex-specific	Aromatase activity
HHNDLVFKF	whole_blood	0	50	0.0321148	0.0102383	whole_blood (50)	GTEx_Other	Aromatase activity
HHNDLVFKF	heart	0.02	100	1.88369	0.344417	heart (100)	GTEx_Other	Aromatase activity
HHNDLVFKF	liver	0.06	50	1.48417	0.270126	liver (50)	GTEx_Other	Aromatase activity
HHNDLVFKF	kidney	0	38	1.64085	0.324719	kidney (38)	GTEx_Other	Aromatase activity
HHNDLVFKF	fallopian_tube	0.285714	7	6.53326	0.822194	fallopian_tube (7)	GTEx_Sex-specific	Aromatase activity
HQFTEKVI	brain	0.0285714	700	1.87484	0.330211	brain (700)	GTEx_Other	Aromatase activity
HQFTEKVI	lung	0.22	150	5.813	0.713317	lung (150)	GTEx_Other	Aromatase activity
HQFTEKVI	liver	0.02	50	0.790154	0.147955	liver (50)	GTEx_Other	Aromatase activity
HQFTEKVI	artery	0.0533333	150	2.93417	0.470128	artery (150)	GTEx_Other	Aromatase activity
HQFTEKVI	vagina	0.02	50	1.77647	0.339652	vagina (50)	GTEx_Sex-specific	Aromatase activity
HQFTEKVI	whole_blood	0	50	0	0	whole_blood (50)	GTEx_Other	Aromatase activity
HQFTEKVI	colon	0	100	0.645213	0.140205	colon (100)	GTEx_Other	Aromatase activity
HQFTEKVI	uterus	0	50	0.765793	0.162275	uterus (50)	GTEx_Sex-specific	Aromatase activity
HQFTEKVI	kidney	0	38	0.962948	0.237196	kidney (38)	GTEx_Other	Aromatase activity
HQFTEKVI	bladder	0.166667	12	4.85701	0.561972	bladder (12)	GTEx_Other	Aromatase activity
HQFTEKVI	heart	0.01	100	1.31966	0.248358	heart (100)	GTEx_Other	Aromatase activity
HQFTEKVI	esophagus	0.04	150	2.43136	0.410987	esophagus (150)	GTEx_Other	Aromatase activity
HQFTEKVI	adrenal_gland	0	50	0.425111	0.0910076	adrenal_gland (50)	GTEx_Other	Aromatase activity
HQFTEKVI	thyroid	0.04	50	1.58633	0.282706	thyroid (50)	GTEx_Other	Aromatase activity
HQFTEKVI	fallopian_tube	0.142857	7	4.69475	0.644925	fallopian_tube (7)	GTEx_Sex-specific	Aromatase activity
HQFTEKVI	adipose	0.27	100	6.36532	0.727144	adipose (100)	GTEx_Other	Aromatase activity
HQFTEKVI	stomach	0	50	1.55654	0.322033	stomach (50)	GTEx_Other	Aromatase activity
HQFTEKVI	testis	0.08	50	2.52803	0.418653	testis (50)	GTEx_Sex-specific	Aromatase activity
HQFTEKVI	minor_salivary_gland	0.0422535	71	2.86028	0.484038	minor_salivary_gland (71)	GTEx_Other	Aromatase activity
HQFTEKVI	muscle	0.02	50	2.04882	0.365062	muscle (50)	GTEx_Other	Aromatase activity
HQFTEKVI	nerve	0.66	50	13.2262	1.07109	nerve (50)	GTEx_Other	Aromatase activity
HQFTEKVI	ovary	0.02	50	0.335317	0.0579385	ovary (50)	GTEx_Sex-specific	Aromatase activity
HQFTEKVI	mTEC	0	11	0.719342	0.156017	mTEC (11)	mTEC	Aromatase activity
HQFTEKVI	spleen	0	50	0.237176	0.0578587	spleen (50)	GTEx_Other	Aromatase activity
HQFTEKVI	breast	0.74	50	40.1151	1.27263	breast (50)	GTEx_Sex-specific	Aromatase activity
HQFTEKVI	pancreas	0	50	0.46843	0.122345	pancreas (50)	GTEx_Other	Aromatase activity
HQFTEKVI	prostate	0.34	50	6.51742	0.737065	prostate (50)	GTEx_Sex-specific	Aromatase activity
HQFTEKVI	skin	0.14	50	4.49732	0.605828	skin (50)	GTEx_Other	Aromatase activity
HQFTEKVI	small_intestine	0	50	0.969992	0.237758	small_intestine (50)	GTEx_Other	Aromatase activity
HQFTEKVI	cervix	0	11	0.923999	0.213223	cervix (11)	GTEx_Sex-specific	Aromatase activity
HQFTEKVI	pituitary	0.1	50	3.15984	0.482172	pituitary (50)	GTEx_Other	Aromatase activity
ITDDQLLAL	skin	0	50	0.356148	0.0825054	skin (50)	GTEx_Other	CTA
ITDDQLLAL	prostate	0.02	50	0.473062	0.065137	prostate (50)	GTEx_Sex-specific	CTA
ITDDQLLAL	small_intestine	0	50	0.431932	0.103198	small_intestine (50)	GTEx_Other	CTA
ITDDQLLAL	brain	0.0114286	700	0.534702	0.103878	brain (700)	GTEx_Other	CTA
ITDDQLLAL	pancreas	0	50	0.0255928	0.00715733	pancreas (50)	GTEx_Other	CTA
ITDDQLLAL	stomach	0	50	0.175486	0.0477725	stomach (50)	GTEx_Other	CTA
ITDDQLLAL	ovary	0.58	50	14.3587	1.00098	ovary (50)	GTEx_Sex-specific	CTA
ITDDQLLAL	pituitary	0.04	50	1.15224	0.227855	pituitary (50)	GTEx_Other	CTA
ITDDQLLAL	spleen	0	50	0.365783	0.0877517	spleen (50)	GTEx_Other	CTA
ITDDQLLAL	esophagus	0.00666667	150	0.290889	0.0526875	esophagus (150)	GTEx_Other	CTA
ITDDQLLAL	breast	0	50	0.196776	0.0530805	breast (50)	GTEx_Sex-specific	CTA
ITDDQLLAL	muscle	0.04	50	0.68979	0.0906627	muscle (50)	GTEx_Other	CTA
ITDDQLLAL	adipose	0	100	0.280953	0.0647712	adipose (100)	GTEx_Other	CTA
ITDDQLLAL	colon	0	100	0.395447	0.103863	colon (100)	GTEx_Other	CTA
ITDDQLLAL	minor_salivary_gland	0	71	0.250411	0.0714448	minor_salivary_gland (71)	GTEx_Other	CTA
ITDDQLLAL	mTEC	0	11	0.502904	0.127502	mTEC (11)	mTEC	CTA
ITDDQLLAL	nerve	0	50	0.505344	0.127794	nerve (50)	GTEx_Other	CTA
ITDDQLLAL	artery	0	150	0.226527	0.0545136	artery (150)	GTEx_Other	CTA
ITDDQLLAL	cervix	0	11	0.771466	0.154312	cervix (11)	GTEx_Sex-specific	CTA
ITDDQLLAL	adrenal_gland	0.46	50	10.4152	0.900103	adrenal_gland (50)	GTEx_Other	CTA
ITDDQLLAL	uterus	0.06	50	1.91766	0.254434	uterus (50)	GTEx_Sex-specific	CTA
ITDDQLLAL	fallopian_tube	0	7	3.07089	0.484328	fallopian_tube (7)	GTEx_Sex-specific	CTA
ITDDQLLAL	heart	0	100	0.381002	0.0942861	heart (100)	GTEx_Other	CTA
ITDDQLLAL	testis	1	50	399.522	2.58673	testis (50)	GTEx_Sex-specific	CTA
ITDDQLLAL	thyroid	0	50	0.138905	0.0400184	thyroid (50)	GTEx_Other	CTA
ITDDQLLAL	lung	0.04	150	2.8877	0.125465	lung (150)	GTEx_Other	CTA
ITDDQLLAL	bladder	0	12	0	0	bladder (12)	GTEx_Other	CTA
ITDDQLLAL	kidney	0.0526316	38	3.38775	0.523999	kidney (38)	GTEx_Other	CTA
ITDDQLLAL	liver	0	50	0.110739	0.0301513	liver (50)	GTEx_Other	CTA
ITDDQLLAL	vagina	0	50	0.304837	0.0764795	vagina (50)	GTEx_Sex-specific	CTA
ITDDQLLAL	whole_blood	0	50	0.262734	0.0706233	whole_blood (50)	GTEx_Other	CTA
KLKQDTTQK	breast	0.9	50	135.532	1.72608	breast (50)	GTEx_Sex-specific	Aromatase activity
KLKQDTTQK	brain	0.285714	700	6.24	0.603926	brain (700)	GTEx_Other	Aromatase activity
KLKQDTTQK	cervix	0.181818	11	4.61577	0.489507	cervix (11)	GTEx_Sex-specific	Aromatase activity
KLKQDTTQK	colon	0.2	100	3.62072	0.42037	colon (100)	GTEx_Other	Aromatase activity
KLKQDTTQK	artery	0.433333	150	9.92903	0.839893	artery (150)	GTEx_Other	Aromatase activity
KLKQDTTQK	adipose	0.75	100	24.9637	1.19224	adipose (100)	GTEx_Other	Aromatase activity
KLKQDTTQK	minor_salivary_gland	0.619718	71	13.7544	1.01085	minor_salivary_gland (71)	GTEx_Other	Aromatase activity
KLKQDTTQK	skin	0.7	50	17.4171	1.08354	skin (50)	GTEx_Other	Aromatase activity
KLKQDTTQK	small_intestine	0.12	50	3.93616	0.482428	small_intestine (50)	GTEx_Other	Aromatase activity
KLKQDTTQK	spleen	0	50	0.454509	0.0813361	spleen (50)	GTEx_Other	Aromatase activity
KLKQDTTQK	thyroid	0.26	50	6.33019	0.557907	thyroid (50)	GTEx_Other	Aromatase activity
KLKQDTTQK	prostate	0.68	50	23.335	1.15389	prostate (50)	GTEx_Sex-specific	Aromatase activity
KLKQDTTQK	ovary	0.02	50	0.699602	0.103206	ovary (50)	GTEx_Sex-specific	Aromatase activity
KLKQDTTQK	pancreas	0.1	50	1.93007	0.240925	pancreas (50)	GTEx_Other	Aromatase activity
KLKQDTTQK	pituitary	0.42	50	9.00213	0.737279	pituitary (50)	GTEx_Other	Aromatase activity
KLKQDTTQK	mTEC	0	11	3.34426	0.498586	mTEC (11)	mTEC	Aromatase activity
KLKQDTTQK	muscle	0.38	50	8.75539	0.746564	muscle (50)	GTEx_Other	Aromatase activity
KLKQDTTQK	stomach	0.26	50	5.63788	0.526705	stomach (50)	GTEx_Other	Aromatase activity
KLKQDTTQK	esophagus	0.46	150	10.4963	0.869753	esophagus (150)	GTEx_Other	Aromatase activity
KLKQDTTQK	uterus	0.28	50	5.27003	0.487005	uterus (50)	GTEx_Sex-specific	Aromatase activity
KLKQDTTQK	lung	0.786667	150	33.597	1.28322	lung (150)	GTEx_Other	Aromatase activity
KLKQDTTQK	nerve	0.92	50	44.5717	1.54381	nerve (50)	GTEx_Other	Aromatase activity
KLKQDTTQK	vagina	0.26	50	6.77375	0.646428	vagina (50)	GTEx_Sex-specific	Aromatase activity
KLKQDTTQK	adrenal_gland	0.06	50	1.66429	0.242991	adrenal_gland (50)	GTEx_Other	Aromatase activity
KLKQDTTQK	bladder	0.583333	12	20.0384	1.03735	bladder (12)	GTEx_Other	Aromatase activity
KLKQDTTQK	whole_blood	0	50	0.171251	0.0346775	whole_blood (50)	GTEx_Other	Aromatase activity
KLKQDTTQK	testis	0.44	50	9.59702	0.871768	testis (50)	GTEx_Sex-specific	Aromatase activity
KLKQDTTQK	fallopian_tube	0.571429	7	10.8219	0.942995	fallopian_tube (7)	GTEx_Sex-specific	Aromatase activity
KLKQDTTQK	heart	0.19	100	5.23834	0.55739	heart (100)	GTEx_Other	Aromatase activity
KLKQDTTQK	kidney	0.105263	38	2.68479	0.371446	kidney (38)	GTEx_Other	Aromatase activity
KLKQDTTQK	liver	0.14	50	4.47224	0.422417	liver (50)	GTEx_Other	Aromatase activity
LEIENLNLA	ovary	0	50	0.565202	0.142983	ovary (50)	GTEx_Sex-specific	Mitosis
LEIENLNLA	adipose	0.01	100	0.749422	0.155927	adipose (100)	GTEx_Other	Mitosis
LEIENLNLA	pancreas	0	50	0.0814065	0.0222401	pancreas (50)	GTEx_Other	Mitosis
LEIENLNLA	pituitary	0	50	0.225194	0.0601607	pituitary (50)	GTEx_Other	Mitosis
LEIENLNLA	small_intestine	0.02	50	1.99878	0.371526	small_intestine (50)	GTEx_Other	Mitosis
LEIENLNLA	whole_blood	0	50	0.163353	0.0464351	whole_blood (50)	GTEx_Other	Mitosis
LEIENLNLA	brain	0.00142857	700	0.412069	0.0971082	brain (700)	GTEx_Other	Mitosis
LEIENLNLA	testis	0.38	50	7.42266	0.881518	testis (50)	GTEx_Sex-specific	Mitosis
LEIENLNLA	thyroid	0	50	0.203115	0.0530527	thyroid (50)	GTEx_Other	Mitosis
LEIENLNLA	prostate	0	50	0.731052	0.167217	prostate (50)	GTEx_Sex-specific	Mitosis
LEIENLNLA	skin	0	50	0.598983	0.140584	skin (50)	GTEx_Other	Mitosis
LEIENLNLA	breast	0.02	50	0.788706	0.164022	breast (50)	GTEx_Sex-specific	Mitosis
LEIENLNLA	spleen	0.06	50	2.12055	0.354843	spleen (50)	GTEx_Other	Mitosis
LEIENLNLA	stomach	0.04	50	1.8469	0.309548	stomach (50)	GTEx_Other	Mitosis
LEIENLNLA	adrenal_gland	0	50	0.890683	0.182576	adrenal_gland (50)	GTEx_Other	Mitosis
LEIENLNLA	artery	0	150	0.577869	0.132874	artery (150)	GTEx_Other	Mitosis
LEIENLNLA	nerve	0	50	0.455584	0.100683	nerve (50)	GTEx_Other	Mitosis
LEIENLNLA	uterus	0	50	0.516978	0.132813	uterus (50)	GTEx_Sex-specific	Mitosis
LEIENLNLA	vagina	0.02	50	1.61165	0.299518	vagina (50)	GTEx_Sex-specific	Mitosis
LEIENLNLA	cervix	0	11	0.923105	0.209745	cervix (11)	GTEx_Sex-specific	Mitosis
LEIENLNLA	colon	0.05	100	1.9814	0.310996	colon (100)	GTEx_Other	Mitosis
LEIENLNLA	esophagus	0.0333333	150	2.13927	0.339499	esophagus (150)	GTEx_Other	Mitosis
LEIENLNLA	bladder	0	12	0.447856	0.0670359	bladder (12)	GTEx_Other	Mitosis
LEIENLNLA	heart	0	100	0.310228	0.0754652	heart (100)	GTEx_Other	Mitosis
LEIENLNLA	fallopian_tube	0	7	0.188174	0.0521381	fallopian_tube (7)	GTEx_Sex-specific	Mitosis
LEIENLNLA	lung	0.04	150	2.32724	0.273527	lung (150)	GTEx_Other	Mitosis
LEIENLNLA	mTEC	0	11	0.623945	0.150518	mTEC (11)	mTEC	Mitosis
LEIENLNLA	muscle	0	50	0.247048	0.0612276	muscle (50)	GTEx_Other	Mitosis
LEIENLNLA	kidney	0	38	0.536103	0.122275	kidney (38)	GTEx_Other	Mitosis
LEIENLNLA	liver	0	50	0.203324	0.0502841	liver (50)	GTEx_Other	Mitosis
LEIENLNLA	minor_salivary_gland	0.0140845	71	1.09022	0.225435	minor_salivary_gland (71)	GTEx_Other	Mitosis
LELFQHVSL	skin	0.38	50	8.27048	0.891908	skin (50)	GTEx_Other	Aromatase activity
LELFQHVSL	brain	0.0285714	700	1.86632	0.334383	brain (700)	GTEx_Other	Aromatase activity
LELFQHVSL	small_intestine	0	50	1.70634	0.325742	small_intestine (50)	GTEx_Other	Aromatase activity
LELFQHVSL	spleen	0	50	0.183945	0.0435998	spleen (50)	GTEx_Other	Aromatase activity
LELFQHVSL	stomach	0.02	50	1.85469	0.371611	stomach (50)	GTEx_Other	Aromatase activity
LELFQHVSL	pituitary	0.06	50	3.60618	0.550125	pituitary (50)	GTEx_Other	Aromatase activity
LELFQHVSL	esophagus	0.233333	150	5.27406	0.657494	esophagus (150)	GTEx_Other	Aromatase activity
LELFQHVSL	prostate	0.48	50	11.5465	0.95293	prostate (50)	GTEx_Sex-specific	Aromatase activity
LELFQHVSL	breast	0.74	50	39.5786	1.28752	breast (50)	GTEx_Sex-specific	Aromatase activity
LELFQHVSL	cervix	0	11	2.20096	0.430025	cervix (11)	GTEx_Sex-specific	Aromatase activity
LELFQHVSL	ovary	0.02	50	0.428999	0.0778689	ovary (50)	GTEx_Sex-specific	Aromatase activity
LELFQHVSL	pancreas	0	50	0.56321	0.138269	pancreas (50)	GTEx_Other	Aromatase activity
LELFQHVSL	colon	0.03	100	1.51453	0.285191	colon (100)	GTEx_Other	Aromatase activity
LELFQHVSL	fallopian_tube	0.142857	7	4.77909	0.690892	fallopian_tube (7)	GTEx_Sex-specific	Aromatase activity
LELFQHVSL	mTEC	0.0909091	11	3.47351	0.427192	mTEC (11)	mTEC	Aromatase activity
LELFQHVSL	muscle	0.02	50	2.94611	0.474912	muscle (50)	GTEx_Other	Aromatase activity
LELFQHVSL	adipose	0.55	100	11.8326	0.956727	adipose (100)	GTEx_Other	Aromatase activity
LELFQHVSL	uterus	0.04	50	2.39375	0.417615	uterus (50)	GTEx_Sex-specific	Aromatase activity
LELFQHVSL	vagina	0.08	50	3.44832	0.512385	vagina (50)	GTEx_Sex-specific	Aromatase activity
LELFQHVSL	heart	0	100	1.5975	0.319491	heart (100)	GTEx_Other	Aromatase activity
LELFQHVSL	minor_salivary_gland	0.112676	71	5.04338	0.673735	minor_salivary_gland (71)	GTEx_Other	Aromatase activity
LELFQHVSL	testis	0	50	1.96196	0.393583	testis (50)	GTEx_Sex-specific	Aromatase activity
LELFQHVSL	thyroid	0.08	50	2.57121	0.41258	thyroid (50)	GTEx_Other	Aromatase activity
LELFQHVSL	artery	0.113333	150	3.90872	0.548792	artery (150)	GTEx_Other	Aromatase activity
LELFQHVSL	adrenal_gland	0	50	1.13319	0.232771	adrenal_gland (50)	GTEx_Other	Aromatase activity
LELFQHVSL	lung	0.58	150	16.1915	1.05468	lung (150)	GTEx_Other	Aromatase activity
LELFQHVSL	whole_blood	0	50	0.0465855	0.0149671	whole_blood (50)	GTEx_Other	Aromatase activity
LELFQHVSL	nerve	0.86	50	20.1048	1.24525	nerve (50)	GTEx_Other	Aromatase activity
LELFQHVSL	kidney	0	38	1.49312	0.324741	kidney (38)	GTEx_Other	Aromatase activity
LELFQHVSL	liver	0.06	50	1.25602	0.198767	liver (50)	GTEx_Other	Aromatase activity
LELFQHVSL	bladder	0.333333	12	7.60105	0.761942	bladder (12)	GTEx_Other	Aromatase activity
MAVNIVLQL	brain	0	700	0.710042	0.1695	brain (700)	GTEx_Other	Membrane transporter
MAVNIVLQL	mTEC	0	11	0.115292	0.0323348	mTEC (11)	mTEC	Membrane transporter
MAVNIVLQL	minor_salivary_gland	0	71	0.0713343	0.0198285	minor_salivary_gland (71)	GTEx_Other	Membrane transporter
MAVNIVLQL	ovary	0	50	0.113716	0.030591	ovary (50)	GTEx_Sex-specific	Membrane transporter
MAVNIVLQL	pancreas	0	50	0.0209801	0.00623086	pancreas (50)	GTEx_Other	Membrane transporter
MAVNIVLQL	lung	0	150	0.12752	0.0333567	lung (150)	GTEx_Other	Membrane transporter
MAVNIVLQL	muscle	0	50	0.061934	0.0182255	muscle (50)	GTEx_Other	Membrane transporter
MAVNIVLQL	nerve	0	50	0.171348	0.0437739	nerve (50)	GTEx_Other	Membrane transporter
MAVNIVLQL	pituitary	0	50	0.414445	0.0816233	pituitary (50)	GTEx_Other	Membrane transporter
MAVNIVLQL	stomach	0	50	0.0257266	0.00718278	stomach (50)	GTEx_Other	Membrane transporter
MAVNIVLQL	testis	0.58	50	10.0547	0.982699	testis (50)	GTEx_Sex-specific	Membrane transporter
MAVNIVLQL	prostate	0.06	50	2.63482	0.314673	prostate (50)	GTEx_Sex-specific	Membrane transporter
MAVNIVLQL	skin	0.06	50	1.77933	0.211548	skin (50)	GTEx_Other	Membrane transporter
MAVNIVLQL	small_intestine	0	50	0.20984	0.0500183	small_intestine (50)	GTEx_Other	Membrane transporter
MAVNIVLQL	spleen	0	50	0.184446	0.0467894	spleen (50)	GTEx_Other	Membrane transporter
MAVNIVLQL	breast	0.2	50	8.37265	0.525477	breast (50)	GTEx_Sex-specific	Membrane transporter
MAVNIVLQL	adipose	0	100	0.151213	0.0357722	adipose (100)	GTEx_Other	Membrane transporter
MAVNIVLQL	adrenal_gland	0	50	0.358164	0.0914741	adrenal_gland (50)	GTEx_Other	Membrane transporter
MAVNIVLQL	thyroid	0	50	0.137562	0.0381391	thyroid (50)	GTEx_Other	Membrane transporter
MAVNIVLQL	vagina	0	50	0.0740965	0.0208586	vagina (50)	GTEx_Sex-specific	Membrane transporter
MAVNIVLQL	whole_blood	0	50	0.0261521	0.00726323	whole_blood (50)	GTEx_Other	Membrane transporter
MAVNIVLQL	cervix	0	11	0.234118	0.0653422	cervix (11)	GTEx_Sex-specific	Membrane transporter
MAVNIVLQL	colon	0	100	0.120484	0.0298483	colon (100)	GTEx_Other	Membrane transporter
MAVNIVLQL	artery	0	150	0.0623417	0.0158391	artery (150)	GTEx_Other	Membrane transporter
MAVNIVLQL	uterus	0	50	0.025368	0.0071144	uterus (50)	GTEx_Sex-specific	Membrane transporter
MAVNIVLQL	bladder	0	12	0.149285	0.0371522	bladder (12)	GTEx_Other	Membrane transporter
MAVNIVLQL	esophagus	0	150	0.131772	0.0336249	esophagus (150)	GTEx_Other	Membrane transporter
MAVNIVLQL	heart	0	100	0.0274726	0.00845555	heart (100)	GTEx_Other	Membrane transporter
MAVNIVLQL	liver	0.24	50	6.22344	0.709293	liver (50)	GTEx_Other	Membrane transporter
MAVNIVLQL	kidney	0	38	0.150315	0.0433413	kidney (38)	GTEx_Other	Membrane transporter
MAVNIVLQL	fallopian_tube	0	7	0.839619	0.169607	fallopian_tube (7)	GTEx_Sex-specific	Membrane transporter
MLWKLVENV	heart	0	100	0	0	heart (100)	GTEx_Other	TF
MLWKLVENV	kidney	0.0263158	38	1.55916	0.291652	kidney (38)	GTEx_Other	TF
MLWKLVENV	thyroid	0	50	0	0	thyroid (50)	GTEx_Other	TF
MLWKLVENV	esophagus	0.0533333	150	1.69041	0.207455	esophagus (150)	GTEx_Other	TF
MLWKLVENV	brain	0.00714286	700	0.278844	0.0510782	brain (700)	GTEx_Other	TF
MLWKLVENV	small_intestine	0	50	0.0337684	0.00858995	small_intestine (50)	GTEx_Other	TF
MLWKLVENV	fallopian_tube	0	7	0	0	fallopian_tube (7)	GTEx_Sex-specific	TF
MLWKLVENV	artery	0	150	0.0221794	0.00643259	artery (150)	GTEx_Other	TF
MLWKLVENV	whole_blood	0	50	0	0	whole_blood (50)	GTEx_Other	TF
MLWKLVENV	bladder	0	12	0.106959	0.0298836	bladder (12)	GTEx_Other	TF
MLWKLVENV	testis	0	50	0.849631	0.193289	testis (50)	GTEx_Sex-specific	TF
MLWKLVENV	adipose	0	100	0	0	adipose (100)	GTEx_Other	TF
MLWKLVENV	colon	0	100	0.029643	0.00889662	colon (100)	GTEx_Other	TF
MLWKLVENV	liver	0	50	0.0363197	0.0089926	liver (50)	GTEx_Other	TF
MLWKLVENV	adrenal_gland	0.02	50	0.801315	0.116716	adrenal_gland (50)	GTEx_Other	TF
MLWKLVENV	lung	0.04	150	3.10852	0.0773696	lung (150)	GTEx_Other	TF
MLWKLVENV	uterus	0	50	0	0	uterus (50)	GTEx_Sex-specific	TF
MLWKLVENV	vagina	0	50	0.151727	0.0230165	vagina (50)	GTEx_Sex-specific	TF
MLWKLVENV	breast	0.4	50	8.53432	0.67687	breast (50)	GTEx_Sex-specific	TF
MLWKLVENV	spleen	0	50	0	0	spleen (50)	GTEx_Other	TF
MLWKLVENV	skin	0.2	50	5.81482	0.717801	skin (50)	GTEx_Other	TF
MLWKLVENV	stomach	0	50	0	0	stomach (50)	GTEx_Other	TF
MLWKLVENV	minor_salivary_gland	0.0422535	71	1.16139	0.171221	minor_salivary_gland (71)	GTEx_Other	TF
MLWKLVENV	cervix	0	11	0.127212	0.0345538	cervix (11)	GTEx_Sex-specific	TF
MLWKLVENV	mTEC	0	11	0.225587	0.049251	mTEC (11)	mTEC	TF
MLWKLVENV	muscle	0	50	0	0	muscle (50)	GTEx_Other	TF
MLWKLVENV	ovary	0	50	0	0	ovary (50)	GTEx_Sex-specific	TF
MLWKLVENV	pituitary	0	50	0.689159	0.142404	pituitary (50)	GTEx_Other	TF
MLWKLVENV	prostate	0	50	0.0385598	0.0115747	prostate (50)	GTEx_Sex-specific	TF
MLWKLVENV	nerve	0	50	0	0	nerve (50)	GTEx_Other	TF
MLWKLVENV	pancreas	0	50	0.0329506	0.00845682	pancreas (50)	GTEx_Other	TF
MPLKHYLLL	artery	0	150	0.08196	0.0224284	artery (150)	GTEx_Other	ECM/CM
MPLKHYLLL	bladder	0	12	0.183514	0.0421204	bladder (12)	GTEx_Other	ECM/CM
MPLKHYLLL	brain	0	700	0.0183016	0.00443596	brain (700)	GTEx_Other	ECM/CM
MPLKHYLLL	adrenal_gland	0	50	0.100993	0.0253925	adrenal_gland (50)	GTEx_Other	ECM/CM
MPLKHYLLL	vagina	0	50	0.222495	0.0511748	vagina (50)	GTEx_Sex-specific	ECM/CM
MPLKHYLLL	whole_blood	0	50	0	0	whole_blood (50)	GTEx_Other	ECM/CM
MPLKHYLLL	lung	0.04	150	1.57724	0.158327	lung (150)	GTEx_Other	ECM/CM
MPLKHYLLL	minor_salivary_gland	0.0140845	71	0.55977	0.106383	minor_salivary_gland (71)	GTEx_Other	ECM/CM
MPLKHYLLL	liver	0	50	0.110303	0.0300878	liver (50)	GTEx_Other	ECM/CM
MPLKHYLLL	ovary	0	50	0	0	ovary (50)	GTEx_Sex-specific	ECM/CM
MPLKHYLLL	pancreas	0	50	0	0	pancreas (50)	GTEx_Other	ECM/CM
MPLKHYLLL	muscle	0	50	0	0	muscle (50)	GTEx_Other	ECM/CM
MPLKHYLLL	nerve	0	50	0.0176315	0.00549043	nerve (50)	GTEx_Other	ECM/CM
MPLKHYLLL	testis	0	50	0.0349053	0.00877169	testis (50)	GTEx_Sex-specific	ECM/CM
MPLKHYLLL	thyroid	0	50	0.399841	0.0941906	thyroid (50)	GTEx_Other	ECM/CM
MPLKHYLLL	uterus	0	50	0.0174669	0.00545236	uterus (50)	GTEx_Sex-specific	ECM/CM
MPLKHYLLL	mTEC	0	11	0.620333	0.133426	mTEC (11)	mTEC	ECM/CM
MPLKHYLLL	heart	0	100	0.0539943	0.0126734	heart (100)	GTEx_Other	ECM/CM
MPLKHYLLL	kidney	0	38	0	0	kidney (38)	GTEx_Other	ECM/CM
MPLKHYLLL	adipose	0	100	0.238867	0.0566076	adipose (100)	GTEx_Other	ECM/CM
MPLKHYLLL	esophagus	0	150	0.0956645	0.0227062	esophagus (150)	GTEx_Other	ECM/CM
MPLKHYLLL	fallopian_tube	0	7	0.235995	0.0605097	fallopian_tube (7)	GTEx_Sex-specific	ECM/CM
MPLKHYLLL	colon	0	100	0.289466	0.0704237	colon (100)	GTEx_Other	ECM/CM
MPLKHYLLL	pituitary	0	50	0.0467797	0.013337	pituitary (50)	GTEx_Other	ECM/CM
MPLKHYLLL	breast	0	50	0.344343	0.0783827	breast (50)	GTEx_Sex-specific	ECM/CM
MPLKHYLLL	cervix	0	11	0.115897	0.0324506	cervix (11)	GTEx_Sex-specific	ECM/CM
MPLKHYLLL	stomach	0	50	0.077417	0.0231116	stomach (50)	GTEx_Other	ECM/CM
MPLKHYLLL	prostate	0	50	0.0810266	0.0221691	prostate (50)	GTEx_Sex-specific	ECM/CM
MPLKHYLLL	skin	0.12	50	4.74901	0.28094	skin (50)	GTEx_Other	ECM/CM
MPLKHYLLL	small_intestine	0	50	0.0678556	0.0197058	small_intestine (50)	GTEx_Other	ECM/CM
MPLKHYLLL	spleen	0	50	0.0435495	0.0127947	spleen (50)	GTEx_Other	ECM/CM
MVFSKLVLR	brain	0.31	700	6.88345	0.689258	brain (700)	GTEx_Other	ECM/CM
MVFSKLVLR	heart	0	100	0.0756488	0.0161807	heart (100)	GTEx_Other	ECM/CM
MVFSKLVLR	nerve	0.36	50	7.81362	0.865092	nerve (50)	GTEx_Other	ECM/CM
MVFSKLVLR	muscle	0.02	50	0.700793	0.11338	muscle (50)	GTEx_Other	ECM/CM
MVFSKLVLR	mTEC	0	11	0	0	mTEC (11)	mTEC	ECM/CM
MVFSKLVLR	minor_salivary_gland	0.0140845	71	1.46703	0.227064	minor_salivary_gland (71)	GTEx_Other	ECM/CM
MVFSKLVLR	whole_blood	0	50	0	0	whole_blood (50)	GTEx_Other	ECM/CM
MVFSKLVLR	ovary	0.04	50	1.89598	0.263333	ovary (50)	GTEx_Sex-specific	ECM/CM
MVFSKLVLR	lung	0.04	150	5.52009	0.157727	lung (150)	GTEx_Other	ECM/CM
MVFSKLVLR	kidney	0	38	0.11687	0.0267299	kidney (38)	GTEx_Other	ECM/CM
MVFSKLVLR	liver	0	50	0	0	liver (50)	GTEx_Other	ECM/CM
MVFSKLVLR	prostate	0	50	0.344994	0.0752683	prostate (50)	GTEx_Sex-specific	ECM/CM
MVFSKLVLR	breast	0	50	0.791132	0.142347	breast (50)	GTEx_Sex-specific	ECM/CM
MVFSKLVLR	vagina	0	50	0.232799	0.0468971	vagina (50)	GTEx_Sex-specific	ECM/CM
MVFSKLVLR	pancreas	0	50	0.174329	0.0341063	pancreas (50)	GTEx_Other	ECM/CM
MVFSKLVLR	pituitary	0.44	50	9.39352	0.801141	pituitary (50)	GTEx_Other	ECM/CM
MVFSKLVLR	skin	0.16	50	3.59799	0.315988	skin (50)	GTEx_Other	ECM/CM
MVFSKLVLR	thyroid	0	50	0.185558	0.0323315	thyroid (50)	GTEx_Other	ECM/CM
MVFSKLVLR	uterus	0.02	50	1.0786	0.158335	uterus (50)	GTEx_Sex-specific	ECM/CM
MVFSKLVLR	bladder	0	12	0.692683	0.143452	bladder (12)	GTEx_Other	ECM/CM
MVFSKLVLR	colon	0	100	0.549852	0.113939	colon (100)	GTEx_Other	ECM/CM
MVFSKLVLR	testis	0	50	1.36366	0.25056	testis (50)	GTEx_Sex-specific	ECM/CM
MVFSKLVLR	artery	0.00666667	150	0.664002	0.115326	artery (150)	GTEx_Other	ECM/CM
MVFSKLVLR	small_intestine	0	50	0.195897	0.0428735	small_intestine (50)	GTEx_Other	ECM/CM
MVFSKLVLR	adipose	0	100	0.561874	0.10588	adipose (100)	GTEx_Other	ECM/CM
MVFSKLVLR	esophagus	0	150	0.240001	0.0445923	esophagus (150)	GTEx_Other	ECM/CM
MVFSKLVLR	adrenal_gland	0.04	50	1.68721	0.264402	adrenal_gland (50)	GTEx_Other	ECM/CM
MVFSKLVLR	fallopian_tube	0	7	0	0	fallopian_tube (7)	GTEx_Sex-specific	ECM/CM
MVFSKLVLR	spleen	0.02	50	0.982536	0.114786	spleen (50)	GTEx_Other	ECM/CM
MVFSKLVLR	cervix	0	11	0.683754	0.148443	cervix (11)	GTEx_Sex-specific	ECM/CM
MVFSKLVLR	stomach	0.02	50	0.674716	0.105204	stomach (50)	GTEx_Other	ECM/CM
QAWGAGLAY	artery	0	150	0.193958	0.0452947	artery (150)	GTEx_Other	ECM/CM
QAWGAGLAY	bladder	0	12	0.0917572	0.0268703	bladder (12)	GTEx_Other	ECM/CM
QAWGAGLAY	brain	0	700	0.026952	0.00685504	brain (700)	GTEx_Other	ECM/CM
QAWGAGLAY	adipose	0.01	100	0.352165	0.0605626	adipose (100)	GTEx_Other	ECM/CM
QAWGAGLAY	adrenal_gland	0	50	0.134218	0.0367925	adrenal_gland (50)	GTEx_Other	ECM/CM
QAWGAGLAY	esophagus	0	150	0.17667	0.0388213	esophagus (150)	GTEx_Other	ECM/CM
QAWGAGLAY	skin	0.14	50	5.66704	0.323031	skin (50)	GTEx_Other	ECM/CM
QAWGAGLAY	vagina	0	50	0.227677	0.0614695	vagina (50)	GTEx_Sex-specific	ECM/CM
QAWGAGLAY	whole_blood	0	50	0	0	whole_blood (50)	GTEx_Other	ECM/CM
QAWGAGLAY	fallopian_tube	0	7	0.117998	0.0373567	fallopian_tube (7)	GTEx_Sex-specific	ECM/CM
QAWGAGLAY	heart	0	100	0.0455731	0.0100202	heart (100)	GTEx_Other	ECM/CM
QAWGAGLAY	small_intestine	0	50	0.130651	0.0358131	small_intestine (50)	GTEx_Other	ECM/CM
QAWGAGLAY	spleen	0	50	0.0717296	0.0204701	spleen (50)	GTEx_Other	ECM/CM
QAWGAGLAY	stomach	0	50	0.123939	0.0306528	stomach (50)	GTEx_Other	ECM/CM
QAWGAGLAY	testis	0	50	0.156213	0.0379237	testis (50)	GTEx_Sex-specific	ECM/CM
QAWGAGLAY	thyroid	0	50	0.591369	0.125169	thyroid (50)	GTEx_Other	ECM/CM
QAWGAGLAY	lung	0.0466667	150	1.94908	0.165932	lung (150)	GTEx_Other	ECM/CM
QAWGAGLAY	kidney	0	38	0.103585	0.0182473	kidney (38)	GTEx_Other	ECM/CM
QAWGAGLAY	liver	0	50	0	0	liver (50)	GTEx_Other	ECM/CM
QAWGAGLAY	uterus	0	50	0	0	uterus (50)	GTEx_Sex-specific	ECM/CM
QAWGAGLAY	breast	0	50	0.304729	0.0725124	breast (50)	GTEx_Sex-specific	ECM/CM
QAWGAGLAY	cervix	0	11	0	0	cervix (11)	GTEx_Sex-specific	ECM/CM
QAWGAGLAY	colon	0.01	100	0.266914	0.0495409	colon (100)	GTEx_Other	ECM/CM
QAWGAGLAY	pituitary	0	50	0	0	pituitary (50)	GTEx_Other	ECM/CM
QAWGAGLAY	prostate	0	50	0.071783	0.0202804	prostate (50)	GTEx_Sex-specific	ECM/CM
QAWGAGLAY	minor_salivary_gland	0.0140845	71	0.636563	0.115217	minor_salivary_gland (71)	GTEx_Other	ECM/CM
QAWGAGLAY	pancreas	0	50	0	0	pancreas (50)	GTEx_Other	ECM/CM
QAWGAGLAY	mTEC	0	11	0.429387	0.102776	mTEC (11)	mTEC	ECM/CM
QAWGAGLAY	muscle	0	50	0.0763733	0.0205917	muscle (50)	GTEx_Other	ECM/CM
QAWGAGLAY	nerve	0	50	0	0	nerve (50)	GTEx_Other	ECM/CM
QAWGAGLAY	ovary	0	50	0.0515126	0.0143768	ovary (50)	GTEx_Sex-specific	ECM/CM
QLLALLPSL	brain	0.0128571	700	0.761499	0.146464	brain (700)	GTEx_Other	CTA
QLLALLPSL	liver	0	50	0.193197	0.0522712	liver (50)	GTEx_Other	CTA
QLLALLPSL	lung	0.04	150	2.8255	0.150279	lung (150)	GTEx_Other	CTA
QLLALLPSL	esophagus	0.00666667	150	0.387713	0.0766408	esophagus (150)	GTEx_Other	CTA
QLLALLPSL	kidney	0.0789474	38	4.38417	0.619088	kidney (38)	GTEx_Other	CTA
QLLALLPSL	heart	0	100	0.562085	0.13294	heart (100)	GTEx_Other	CTA
QLLALLPSL	whole_blood	0	50	0.255347	0.0690203	whole_blood (50)	GTEx_Other	CTA
QLLALLPSL	adipose	0	100	0.360849	0.0837906	adipose (100)	GTEx_Other	CTA
QLLALLPSL	adrenal_gland	0.5	50	12.455	0.956816	adrenal_gland (50)	GTEx_Other	CTA
QLLALLPSL	thyroid	0	50	0.139139	0.0386005	thyroid (50)	GTEx_Other	CTA
QLLALLPSL	uterus	0.08	50	2.02442	0.238687	uterus (50)	GTEx_Sex-specific	CTA
QLLALLPSL	fallopian_tube	0	7	2.85485	0.464807	fallopian_tube (7)	GTEx_Sex-specific	CTA
QLLALLPSL	minor_salivary_gland	0	71	0.345048	0.0876915	minor_salivary_gland (71)	GTEx_Other	CTA
QLLALLPSL	mTEC	0	11	0.356921	0.0968172	mTEC (11)	mTEC	CTA
QLLALLPSL	nerve	0	50	0.496234	0.130473	nerve (50)	GTEx_Other	CTA
QLLALLPSL	testis	1	50	468.3	2.65429	testis (50)	GTEx_Sex-specific	CTA
QLLALLPSL	artery	0	150	0.244161	0.0637566	artery (150)	GTEx_Other	CTA
QLLALLPSL	vagina	0	50	0.2943	0.0732084	vagina (50)	GTEx_Sex-specific	CTA
QLLALLPSL	muscle	0.04	50	0.892944	0.120442	muscle (50)	GTEx_Other	CTA
QLLALLPSL	stomach	0	50	0.203669	0.0553799	stomach (50)	GTEx_Other	CTA
QLLALLPSL	colon	0	100	0.610843	0.153554	colon (100)	GTEx_Other	CTA
QLLALLPSL	bladder	0	12	0.343332	0.0937202	bladder (12)	GTEx_Other	CTA
QLLALLPSL	ovary	0.64	50	15.7384	1.04675	ovary (50)	GTEx_Sex-specific	CTA
QLLALLPSL	skin	0	50	0.507446	0.109373	skin (50)	GTEx_Other	CTA
QLLALLPSL	spleen	0	50	0.489452	0.116961	spleen (50)	GTEx_Other	CTA
QLLALLPSL	pancreas	0	50	0.212157	0.0552865	pancreas (50)	GTEx_Other	CTA
QLLALLPSL	prostate	0.02	50	0.600222	0.0930963	prostate (50)	GTEx_Sex-specific	CTA
QLLALLPSL	small_intestine	0	50	0.529518	0.121877	small_intestine (50)	GTEx_Other	CTA
QLLALLPSL	pituitary	0.02	50	1.49619	0.302337	pituitary (50)	GTEx_Other	CTA
QLLALLPSL	cervix	0	11	1.13592	0.2548	cervix (11)	GTEx_Sex-specific	CTA
QLLALLPSL	breast	0	50	0.52828	0.122794	breast (50)	GTEx_Sex-specific	CTA
SEADLQAEV	adrenal_gland	0	50	0.520552	0.126821	adrenal_gland (50)	GTEx_Other	Aromatase activity
SEADLQAEV	small_intestine	0	50	0.866005	0.187904	small_intestine (50)	GTEx_Other	Aromatase activity
SEADLQAEV	adipose	0.34	100	7.4532	0.760062	adipose (100)	GTEx_Other	Aromatase activity
SEADLQAEV	artery	0.0533333	150	2.90975	0.455514	artery (150)	GTEx_Other	Aromatase activity
SEADLQAEV	skin	0.2	50	5.3851	0.686108	skin (50)	GTEx_Other	Aromatase activity
SEADLQAEV	spleen	0	50	0.159248	0.0406691	spleen (50)	GTEx_Other	Aromatase activity
SEADLQAEV	esophagus	0.04	150	2.61124	0.447811	esophagus (150)	GTEx_Other	Aromatase activity
SEADLQAEV	colon	0.01	100	0.730784	0.157741	colon (100)	GTEx_Other	Aromatase activity
SEADLQAEV	heart	0	100	1.15814	0.25138	heart (100)	GTEx_Other	Aromatase activity
SEADLQAEV	bladder	0.166667	12	4.27308	0.519664	bladder (12)	GTEx_Other	Aromatase activity
SEADLQAEV	brain	0.02	700	1.63713	0.302852	brain (700)	GTEx_Other	Aromatase activity
SEADLQAEV	breast	0.66	50	39.0479	1.19835	breast (50)	GTEx_Sex-specific	Aromatase activity
SEADLQAEV	stomach	0.02	50	1.26958	0.269362	stomach (50)	GTEx_Other	Aromatase activity
SEADLQAEV	uterus	0	50	1.19056	0.243206	uterus (50)	GTEx_Sex-specific	Aromatase activity
SEADLQAEV	fallopian_tube	0	7	2.11761	0.353364	fallopian_tube (7)	GTEx_Sex-specific	Aromatase activity
SEADLQAEV	vagina	0	50	2.01324	0.390077	vagina (50)	GTEx_Sex-specific	Aromatase activity
SEADLQAEV	cervix	0	11	1.90346	0.346702	cervix (11)	GTEx_Sex-specific	Aromatase activity
SEADLQAEV	testis	0.02	50	2.56644	0.469412	testis (50)	GTEx_Sex-specific	Aromatase activity
SEADLQAEV	thyroid	0	50	1.78656	0.359814	thyroid (50)	GTEx_Other	Aromatase activity
SEADLQAEV	minor_salivary_gland	0.056338	71	3.19306	0.531432	minor_salivary_gland (71)	GTEx_Other	Aromatase activity
SEADLQAEV	whole_blood	0	50	0.049356	0.0138982	whole_blood (50)	GTEx_Other	Aromatase activity
SEADLQAEV	liver	0.02	50	0.738951	0.14238	liver (50)	GTEx_Other	Aromatase activity
SEADLQAEV	lung	0.333333	150	15.2778	0.845638	lung (150)	GTEx_Other	Aromatase activity
SEADLQAEV	kidney	0	38	0.949162	0.22611	kidney (38)	GTEx_Other	Aromatase activity
SEADLQAEV	ovary	0	50	0.260535	0.0579818	ovary (50)	GTEx_Sex-specific	Aromatase activity
SEADLQAEV	pituitary	0.06	50	2.78183	0.462955	pituitary (50)	GTEx_Other	Aromatase activity
SEADLQAEV	prostate	0.22	50	6.63887	0.657274	prostate (50)	GTEx_Sex-specific	Aromatase activity
SEADLQAEV	muscle	0.02	50	2.09595	0.374713	muscle (50)	GTEx_Other	Aromatase activity
SEADLQAEV	nerve	0.76	50	13.664	1.1053	nerve (50)	GTEx_Other	Aromatase activity
SEADLQAEV	pancreas	0	50	0.342843	0.0798747	pancreas (50)	GTEx_Other	Aromatase activity
SEADLQAEV	mTEC	0.0909091	11	2.50222	0.268688	mTEC (11)	mTEC	Aromatase activity
SLPDNVFSNL	artery	0	150	0.25921	0.0625331	artery (150)	GTEx_Other	ECM/CM
SLPDNVFSNL	brain	0	700	0.0410322	0.0106855	brain (700)	GTEx_Other	ECM/CM
SLPDNVFSNL	bladder	0	12	0.255045	0.0671308	bladder (12)	GTEx_Other	ECM/CM
SLPDNVFSNL	whole_blood	0	50	0.0177386	0.00551511	whole_blood (50)	GTEx_Other	ECM/CM
SLPDNVFSNL	testis	0	50	0.0444129	0.0127567	testis (50)	GTEx_Sex-specific	ECM/CM
SLPDNVFSNL	thyroid	0.02	50	1.14336	0.225895	thyroid (50)	GTEx_Other	ECM/CM
SLPDNVFSNL	uterus	0	50	0.151925	0.0378769	uterus (50)	GTEx_Sex-specific	ECM/CM
SLPDNVFSNL	vagina	0	50	0.388756	0.0855471	vagina (50)	GTEx_Sex-specific	ECM/CM
SLPDNVFSNL	breast	0	50	0.534005	0.112358	breast (50)	GTEx_Sex-specific	ECM/CM
SLPDNVFSNL	cervix	0	11	0.254425	0.0526938	cervix (11)	GTEx_Sex-specific	ECM/CM
SLPDNVFSNL	colon	0	100	0.85707	0.161268	colon (100)	GTEx_Other	ECM/CM
SLPDNVFSNL	esophagus	0	150	0.280247	0.0618805	esophagus (150)	GTEx_Other	ECM/CM
SLPDNVFSNL	fallopian_tube	0	7	0.302873	0.0888735	fallopian_tube (7)	GTEx_Sex-specific	ECM/CM
SLPDNVFSNL	heart	0	100	0.0600411	0.0153173	heart (100)	GTEx_Other	ECM/CM
SLPDNVFSNL	minor_salivary_gland	0.056338	71	1.4606	0.207432	minor_salivary_gland (71)	GTEx_Other	ECM/CM
SLPDNVFSNL	kidney	0	38	0.210707	0.0313517	kidney (38)	GTEx_Other	ECM/CM
SLPDNVFSNL	liver	0	50	0.0604738	0.0159851	liver (50)	GTEx_Other	ECM/CM
SLPDNVFSNL	lung	0.0466667	150	3.20853	0.241915	lung (150)	GTEx_Other	ECM/CM
SLPDNVFSNL	adipose	0.01	100	0.736668	0.123672	adipose (100)	GTEx_Other	ECM/CM
SLPDNVFSNL	adrenal_gland	0	50	0.202875	0.0417092	adrenal_gland (50)	GTEx_Other	ECM/CM
SLPDNVFSNL	skin	0.2	50	10.0297	0.465203	skin (50)	GTEx_Other	ECM/CM
SLPDNVFSNL	mTEC	0	11	1.5148	0.288314	mTEC (11)	mTEC	ECM/CM
SLPDNVFSNL	muscle	0	50	0.0801143	0.0177271	muscle (50)	GTEx_Other	ECM/CM
SLPDNVFSNL	small_intestine	0	50	0.258835	0.0643779	small_intestine (50)	GTEx_Other	ECM/CM
SLPDNVFSNL	spleen	0	50	0.0707706	0.0175356	spleen (50)	GTEx_Other	ECM/CM
SLPDNVFSNL	stomach	0	50	0.466719	0.124963	stomach (50)	GTEx_Other	ECM/CM
SLPDNVFSNL	prostate	0	50	0.0734552	0.0208093	prostate (50)	GTEx_Sex-specific	ECM/CM
SLPDNVFSNL	nerve	0	50	0.073261	0.0177396	nerve (50)	GTEx_Other	ECM/CM
SLPDNVFSNL	ovary	0	50	0.0851375	0.0229057	ovary (50)	GTEx_Sex-specific	ECM/CM
SLPDNVFSNL	pancreas	0	50	0.0296318	0.0078946	pancreas (50)	GTEx_Other	ECM/CM
SLPDNVFSNL	pituitary	0	50	0.0557945	0.0151376	pituitary (50)	GTEx_Other	ECM/CM
SQGQIFSKF	adipose	0.58	100	11.7669	0.935924	adipose (100)	GTEx_Other	Aromatase activity
SQGQIFSKF	adrenal_gland	0	50	1.05657	0.229979	adrenal_gland (50)	GTEx_Other	Aromatase activity
SQGQIFSKF	esophagus	0.146667	150	5.15218	0.679645	esophagus (150)	GTEx_Other	Aromatase activity
SQGQIFSKF	artery	0.12	150	3.94841	0.557078	artery (150)	GTEx_Other	Aromatase activity
SQGQIFSKF	heart	0.03	100	2.00461	0.357861	heart (100)	GTEx_Other	Aromatase activity
SQGQIFSKF	kidney	0	38	1.72023	0.333338	kidney (38)	GTEx_Other	Aromatase activity
SQGQIFSKF	nerve	0.88	50	19.4646	1.23875	nerve (50)	GTEx_Other	Aromatase activity
SQGQIFSKF	stomach	0.02	50	2.0238	0.370137	stomach (50)	GTEx_Other	Aromatase activity
SQGQIFSKF	colon	0	100	1.25852	0.255647	colon (100)	GTEx_Other	Aromatase activity
SQGQIFSKF	bladder	0.416667	12	7.73044	0.710234	bladder (12)	GTEx_Other	Aromatase activity
SQGQIFSKF	brain	0.0371429	700	2.04729	0.352757	brain (700)	GTEx_Other	Aromatase activity
SQGQIFSKF	muscle	0.06	50	3.39528	0.52603	muscle (50)	GTEx_Other	Aromatase activity
SQGQIFSKF	lung	0.606667	150	21.467	1.08124	lung (150)	GTEx_Other	Aromatase activity
SQGQIFSKF	fallopian_tube	0.142857	7	5.72707	0.781103	fallopian_tube (7)	GTEx_Sex-specific	Aromatase activity
SQGQIFSKF	testis	0.06	50	2.9015	0.466728	testis (50)	GTEx_Sex-specific	Aromatase activity
SQGQIFSKF	uterus	0.1	50	2.58693	0.403097	uterus (50)	GTEx_Sex-specific	Aromatase activity
SQGQIFSKF	vagina	0.06	50	3.43839	0.521416	vagina (50)	GTEx_Sex-specific	Aromatase activity
SQGQIFSKF	whole_blood	0	50	0.0877651	0.0270432	whole_blood (50)	GTEx_Other	Aromatase activity
SQGQIFSKF	liver	0.02	50	1.27652	0.236289	liver (50)	GTEx_Other	Aromatase activity
SQGQIFSKF	minor_salivary_gland	0.15493	71	4.69059	0.620612	minor_salivary_gland (71)	GTEx_Other	Aromatase activity
SQGQIFSKF	mTEC	0.0909091	11	1.64657	0.214142	mTEC (11)	mTEC	Aromatase activity
SQGQIFSKF	spleen	0	50	0.277344	0.0749993	spleen (50)	GTEx_Other	Aromatase activity
SQGQIFSKF	thyroid	0.06	50	2.44987	0.410127	thyroid (50)	GTEx_Other	Aromatase activity
SQGQIFSKF	ovary	0.02	50	0.370729	0.0656225	ovary (50)	GTEx_Sex-specific	Aromatase activity
SQGQIFSKF	pituitary	0.1	50	3.99089	0.591713	pituitary (50)	GTEx_Other	Aromatase activity
SQGQIFSKF	small_intestine	0.04	50	1.95363	0.342608	small_intestine (50)	GTEx_Other	Aromatase activity
SQGQIFSKF	pancreas	0	50	0.590742	0.146771	pancreas (50)	GTEx_Other	Aromatase activity
SQGQIFSKF	skin	0.34	50	8.31034	0.855442	skin (50)	GTEx_Other	Aromatase activity
SQGQIFSKF	cervix	0	11	1.81708	0.351858	cervix (11)	GTEx_Sex-specific	Aromatase activity
SQGQIFSKF	breast	0.82	50	42.7031	1.35969	breast (50)	GTEx_Sex-specific	Aromatase activity
SQGQIFSKF	prostate	0.52	50	11.1559	0.900147	prostate (50)	GTEx_Sex-specific	Aromatase activity
SRLELFQHV	brain	0.0257143	700	1.85382	0.331236	brain (700)	GTEx_Other	Aromatase activity
SRLELFQHV	uterus	0.02	50	2.30695	0.406809	uterus (50)	GTEx_Sex-specific	Aromatase activity
SRLELFQHV	vagina	0.1	50	3.52637	0.518465	vagina (50)	GTEx_Sex-specific	Aromatase activity
SRLELFQHV	whole_blood	0	50	0.0758168	0.0227913	whole_blood (50)	GTEx_Other	Aromatase activity
SRLELFQHV	thyroid	0.08	50	2.8852	0.44718	thyroid (50)	GTEx_Other	Aromatase activity
SRLELFQHV	testis	0.02	50	2.0361	0.404446	testis (50)	GTEx_Sex-specific	Aromatase activity
SRLELFQHV	heart	0.02	100	1.69167	0.322759	heart (100)	GTEx_Other	Aromatase activity
SRLELFQHV	artery	0.113333	150	3.99766	0.563531	artery (150)	GTEx_Other	Aromatase activity
SRLELFQHV	small_intestine	0	50	1.73764	0.342539	small_intestine (50)	GTEx_Other	Aromatase activity
SRLELFQHV	adipose	0.56	100	11.8695	0.967337	adipose (100)	GTEx_Other	Aromatase activity
SRLELFQHV	spleen	0	50	0.159121	0.0397718	spleen (50)	GTEx_Other	Aromatase activity
SRLELFQHV	adrenal_gland	0	50	1.07117	0.229318	adrenal_gland (50)	GTEx_Other	Aromatase activity
SRLELFQHV	esophagus	0.226667	150	5.57721	0.687936	esophagus (150)	GTEx_Other	Aromatase activity
SRLELFQHV	stomach	0	50	1.77109	0.368384	stomach (50)	GTEx_Other	Aromatase activity
SRLELFQHV	bladder	0.333333	12	8.5158	0.766844	bladder (12)	GTEx_Other	Aromatase activity
SRLELFQHV	lung	0.58	150	16.2846	1.05971	lung (150)	GTEx_Other	Aromatase activity
SRLELFQHV	fallopian_tube	0.142857	7	4.95469	0.672567	fallopian_tube (7)	GTEx_Sex-specific	Aromatase activity
SRLELFQHV	cervix	0	11	2.08294	0.387344	cervix (11)	GTEx_Sex-specific	Aromatase activity
SRLELFQHV	colon	0.03	100	1.52556	0.288451	colon (100)	GTEx_Other	Aromatase activity
SRLELFQHV	kidney	0	38	1.4984	0.316897	kidney (38)	GTEx_Other	Aromatase activity
SRLELFQHV	liver	0.06	50	1.29707	0.202154	liver (50)	GTEx_Other	Aromatase activity
SRLELFQHV	breast	0.72	50	39.0515	1.28716	breast (50)	GTEx_Sex-specific	Aromatase activity
SRLELFQHV	prostate	0.5	50	11.7136	0.950743	prostate (50)	GTEx_Sex-specific	Aromatase activity
SRLELFQHV	skin	0.4	50	8.56925	0.896641	skin (50)	GTEx_Other	Aromatase activity
SRLELFQHV	ovary	0.02	50	0.361424	0.0647716	ovary (50)	GTEx_Sex-specific	Aromatase activity
SRLELFQHV	pituitary	0.12	50	3.94501	0.582549	pituitary (50)	GTEx_Other	Aromatase activity
SRLELFQHV	minor_salivary_gland	0.0985916	71	4.84471	0.670829	minor_salivary_gland (71)	GTEx_Other	Aromatase activity
SRLELFQHV	nerve	0.86	50	20.2965	1.25032	nerve (50)	GTEx_Other	Aromatase activity
SRLELFQHV	muscle	0.02	50	2.96772	0.474931	muscle (50)	GTEx_Other	Aromatase activity
SRLELFQHV	pancreas	0	50	0.549258	0.135593	pancreas (50)	GTEx_Other	Aromatase activity
SRLELFQHV	mTEC	0.0909091	11	3.51869	0.435117	mTEC (11)	mTEC	Aromatase activity
SSQGQIFSK	muscle	0.06	50	3.49498	0.524897	muscle (50)	GTEx_Other	Aromatase activity
SSQGQIFSK	skin	0.34	50	8.41096	0.858777	skin (50)	GTEx_Other	Aromatase activity
SSQGQIFSK	adrenal_gland	0	50	1.07774	0.233525	adrenal_gland (50)	GTEx_Other	Aromatase activity
SSQGQIFSK	breast	0.84	50	42.7438	1.36772	breast (50)	GTEx_Sex-specific	Aromatase activity
SSQGQIFSK	testis	0.04	50	2.78055	0.466403	testis (50)	GTEx_Sex-specific	Aromatase activity
SSQGQIFSK	nerve	0.88	50	18.9867	1.22756	nerve (50)	GTEx_Other	Aromatase activity
SSQGQIFSK	brain	0.0314286	700	2.00023	0.349224	brain (700)	GTEx_Other	Aromatase activity
SSQGQIFSK	prostate	0.44	50	10.8461	0.878222	prostate (50)	GTEx_Sex-specific	Aromatase activity
SSQGQIFSK	small_intestine	0.02	50	1.87998	0.339274	small_intestine (50)	GTEx_Other	Aromatase activity
SSQGQIFSK	adipose	0.53	100	11.6653	0.928092	adipose (100)	GTEx_Other	Aromatase activity
SSQGQIFSK	ovary	0.02	50	0.373044	0.072527	ovary (50)	GTEx_Sex-specific	Aromatase activity
SSQGQIFSK	pancreas	0	50	0.517189	0.13653	pancreas (50)	GTEx_Other	Aromatase activity
SSQGQIFSK	pituitary	0.1	50	3.96298	0.586746	pituitary (50)	GTEx_Other	Aromatase activity
SSQGQIFSK	esophagus	0.153333	150	5.27374	0.684063	esophagus (150)	GTEx_Other	Aromatase activity
SSQGQIFSK	artery	0.12	150	3.99954	0.560892	artery (150)	GTEx_Other	Aromatase activity
SSQGQIFSK	minor_salivary_gland	0.15493	71	4.64043	0.615534	minor_salivary_gland (71)	GTEx_Other	Aromatase activity
SSQGQIFSK	mTEC	0.0909091	11	1.72362	0.227751	mTEC (11)	mTEC	Aromatase activity
SSQGQIFSK	thyroid	0.04	50	2.42083	0.400141	thyroid (50)	GTEx_Other	Aromatase activity
SSQGQIFSK	cervix	0	11	1.81708	0.351858	cervix (11)	GTEx_Sex-specific	Aromatase activity
SSQGQIFSK	colon	0	100	1.35183	0.271018	colon (100)	GTEx_Other	Aromatase activity
SSQGQIFSK	lung	0.593333	150	21.9728	1.07891	lung (150)	GTEx_Other	Aromatase activity
SSQGQIFSK	spleen	0	50	0.316297	0.0801475	spleen (50)	GTEx_Other	Aromatase activity
SSQGQIFSK	stomach	0.02	50	1.98708	0.368796	stomach (50)	GTEx_Other	Aromatase activity
SSQGQIFSK	uterus	0.1	50	2.6283	0.401645	uterus (50)	GTEx_Sex-specific	Aromatase activity
SSQGQIFSK	vagina	0.06	50	3.51246	0.52567	vagina (50)	GTEx_Sex-specific	Aromatase activity
SSQGQIFSK	bladder	0.416667	12	7.49852	0.663981	bladder (12)	GTEx_Other	Aromatase activity
SSQGQIFSK	heart	0.03	100	1.98539	0.345141	heart (100)	GTEx_Other	Aromatase activity
SSQGQIFSK	whole_blood	0	50	0.0877651	0.0270432	whole_blood (50)	GTEx_Other	Aromatase activity
SSQGQIFSK	kidney	0	38	1.69782	0.335849	kidney (38)	GTEx_Other	Aromatase activity
SSQGQIFSK	liver	0.02	50	1.30008	0.240044	liver (50)	GTEx_Other	Aromatase activity
SSQGQIFSK	fallopian_tube	0.285714	7	5.88563	0.741608	fallopian_tube (7)	GTEx_Sex-specific	Aromatase activity
SVKERESER	breast	0	50	0.178204	0.0510341	breast (50)	GTEx_Sex-specific	Mitosis
SVKERESER	brain	0	700	0.0443437	0.0111439	brain (700)	GTEx_Other	Mitosis
SVKERESER	heart	0	100	0.228567	0.050112	heart (100)	GTEx_Other	Mitosis
SVKERESER	muscle	0	50	0.129442	0.0346151	muscle (50)	GTEx_Other	Mitosis
SVKERESER	cervix	0	11	0.481873	0.0973091	cervix (11)	GTEx_Sex-specific	Mitosis
SVKERESER	colon	0.03	100	1.57409	0.265867	colon (100)	GTEx_Other	Mitosis
SVKERESER	esophagus	0.04	150	1.48811	0.21561	esophagus (150)	GTEx_Other	Mitosis
SVKERESER	fallopian_tube	0	7	0.234934	0.0603357	fallopian_tube (7)	GTEx_Sex-specific	Mitosis
SVKERESER	nerve	0	50	0.138299	0.033814	nerve (50)	GTEx_Other	Mitosis
SVKERESER	ovary	0	50	0.357973	0.0831187	ovary (50)	GTEx_Sex-specific	Mitosis
SVKERESER	pancreas	0	50	0.0167418	0.00528261	pancreas (50)	GTEx_Other	Mitosis
SVKERESER	pituitary	0	50	0.0624287	0.0161616	pituitary (50)	GTEx_Other	Mitosis
SVKERESER	prostate	0	50	0.131469	0.0287894	prostate (50)	GTEx_Sex-specific	Mitosis
SVKERESER	skin	0	50	1.23577	0.256075	skin (50)	GTEx_Other	Mitosis
SVKERESER	small_intestine	0.02	50	1.88826	0.325438	small_intestine (50)	GTEx_Other	Mitosis
SVKERESER	adipose	0	100	0.395008	0.0808765	adipose (100)	GTEx_Other	Mitosis
SVKERESER	adrenal_gland	0	50	0.465516	0.114357	adrenal_gland (50)	GTEx_Other	Mitosis
SVKERESER	artery	0	150	0.165179	0.041853	artery (150)	GTEx_Other	Mitosis
SVKERESER	bladder	0	12	0.610157	0.149352	bladder (12)	GTEx_Other	Mitosis
SVKERESER	spleen	0	50	0.715097	0.15516	spleen (50)	GTEx_Other	Mitosis
SVKERESER	stomach	0	50	1.57902	0.268697	stomach (50)	GTEx_Other	Mitosis
SVKERESER	kidney	0	38	0.490902	0.0953598	kidney (38)	GTEx_Other	Mitosis
SVKERESER	liver	0	50	0.152345	0.0351664	liver (50)	GTEx_Other	Mitosis
SVKERESER	lung	0.04	150	2.47468	0.179987	lung (150)	GTEx_Other	Mitosis
SVKERESER	minor_salivary_gland	0.0140845	71	1.16549	0.212192	minor_salivary_gland (71)	GTEx_Other	Mitosis
SVKERESER	mTEC	0.0909091	11	1.89406	0.300595	mTEC (11)	mTEC	Mitosis
SVKERESER	vagina	0	50	1.38077	0.250411	vagina (50)	GTEx_Sex-specific	Mitosis
SVKERESER	whole_blood	0	50	0.167939	0.047287	whole_blood (50)	GTEx_Other	Mitosis
SVKERESER	testis	0.08	50	4.454	0.645681	testis (50)	GTEx_Sex-specific	Mitosis
SVKERESER	thyroid	0	50	0.133257	0.0413401	thyroid (50)	GTEx_Other	Mitosis
SVKERESER	uterus	0	50	0.323276	0.080175	uterus (50)	GTEx_Sex-specific	Mitosis
SYLKAVFNL	vagina	0.16	50	5.05006	0.643405	vagina (50)	GTEx_Sex-specific	Aromatase activity
SYLKAVFNL	whole_blood	0	50	0.122563	0.0262431	whole_blood (50)	GTEx_Other	Aromatase activity
SYLKAVFNL	cervix	0.0909091	11	3.04299	0.410883	cervix (11)	GTEx_Sex-specific	Aromatase activity
SYLKAVFNL	colon	0.03	100	2.03301	0.354984	colon (100)	GTEx_Other	Aromatase activity
SYLKAVFNL	esophagus	0.3	150	6.98275	0.779794	esophagus (150)	GTEx_Other	Aromatase activity
SYLKAVFNL	fallopian_tube	0.142857	7	5.04487	0.708339	fallopian_tube (7)	GTEx_Sex-specific	Aromatase activity
SYLKAVFNL	heart	0.04	100	2.43084	0.416883	heart (100)	GTEx_Other	Aromatase activity
SYLKAVFNL	brain	0.0314286	700	2.04442	0.356488	brain (700)	GTEx_Other	Aromatase activity
SYLKAVFNL	testis	0.04	50	2.59829	0.468059	testis (50)	GTEx_Sex-specific	Aromatase activity
SYLKAVFNL	thyroid	0.14	50	4.0849	0.562323	thyroid (50)	GTEx_Other	Aromatase activity
SYLKAVFNL	uterus	0.04	50	2.72441	0.429044	uterus (50)	GTEx_Sex-specific	Aromatase activity
SYLKAVFNL	artery	0.14	150	4.5957	0.592674	artery (150)	GTEx_Other	Aromatase activity
SYLKAVFNL	bladder	0.416667	12	9.16194	0.705964	bladder (12)	GTEx_Other	Aromatase activity
SYLKAVFNL	kidney	0	38	1.76582	0.345328	kidney (38)	GTEx_Other	Aromatase activity
SYLKAVFNL	liver	0.04	50	1.19172	0.209131	liver (50)	GTEx_Other	Aromatase activity
SYLKAVFNL	lung	0.686667	150	38.8726	1.1666	lung (150)	GTEx_Other	Aromatase activity
SYLKAVFNL	minor_salivary_gland	0.239437	71	6.7134	0.766271	minor_salivary_gland (71)	GTEx_Other	Aromatase activity
SYLKAVFNL	mTEC	0.181818	11	3.77921	0.444989	mTEC (11)	mTEC	Aromatase activity
SYLKAVFNL	muscle	0.06	50	3.83087	0.566183	muscle (50)	GTEx_Other	Aromatase activity
SYLKAVFNL	breast	0.86	50	43.6554	1.3862	breast (50)	GTEx_Sex-specific	Aromatase activity
SYLKAVFNL	small_intestine	0.02	50	2.14133	0.368948	small_intestine (50)	GTEx_Other	Aromatase activity
SYLKAVFNL	spleen	0	50	0.289089	0.0730799	spleen (50)	GTEx_Other	Aromatase activity
SYLKAVFNL	stomach	0.02	50	2.55183	0.468065	stomach (50)	GTEx_Other	Aromatase activity
SYLKAVFNL	nerve	0.92	50	22.3233	1.30193	nerve (50)	GTEx_Other	Aromatase activity
SYLKAVFNL	ovary	0.02	50	0.622538	0.104211	ovary (50)	GTEx_Sex-specific	Aromatase activity
SYLKAVFNL	pancreas	0	50	0.780835	0.166676	pancreas (50)	GTEx_Other	Aromatase activity
SYLKAVFNL	pituitary	0.2	50	4.79665	0.661639	pituitary (50)	GTEx_Other	Aromatase activity
SYLKAVFNL	prostate	0.68	50	15.4959	1.07896	prostate (50)	GTEx_Sex-specific	Aromatase activity
SYLKAVFNL	skin	0.6	50	11.207	0.991402	skin (50)	GTEx_Other	Aromatase activity
SYLKAVFNL	adipose	0.63	100	14.7357	1.05107	adipose (100)	GTEx_Other	Aromatase activity
SYLKAVFNL	adrenal_gland	0	50	1.22982	0.252875	adrenal_gland (50)	GTEx_Other	Aromatase activity
TLDSYLKAV	brain	0.225714	700	5.31579	0.551668	brain (700)	GTEx_Other	Aromatase activity
TLDSYLKAV	lung	0.906667	150	109.792	1.56843	lung (150)	GTEx_Other	Aromatase activity
TLDSYLKAV	pancreas	0.06	50	1.98351	0.265047	pancreas (50)	GTEx_Other	Aromatase activity
TLDSYLKAV	muscle	0.48	50	10.1027	0.844615	muscle (50)	GTEx_Other	Aromatase activity
TLDSYLKAV	nerve	0.98	50	59.8717	1.7228	nerve (50)	GTEx_Other	Aromatase activity
TLDSYLKAV	ovary	0.06	50	1.72257	0.144142	ovary (50)	GTEx_Sex-specific	Aromatase activity
TLDSYLKAV	minor_salivary_gland	0.676056	71	18.1596	1.12166	minor_salivary_gland (71)	GTEx_Other	Aromatase activity
TLDSYLKAV	liver	0.1	50	3.59174	0.353995	liver (50)	GTEx_Other	Aromatase activity
TLDSYLKAV	pituitary	0.56	50	12.515	0.959144	pituitary (50)	GTEx_Other	Aromatase activity
TLDSYLKAV	prostate	0.92	50	42.4175	1.47133	prostate (50)	GTEx_Sex-specific	Aromatase activity
TLDSYLKAV	breast	0.98	50	113.97	1.78876	breast (50)	GTEx_Sex-specific	Aromatase activity
TLDSYLKAV	mTEC	0.272727	11	11.7421	0.718993	mTEC (11)	mTEC	Aromatase activity
TLDSYLKAV	cervix	0.363636	11	7.67013	0.613215	cervix (11)	GTEx_Sex-specific	Aromatase activity
TLDSYLKAV	colon	0.29	100	5.87463	0.560811	colon (100)	GTEx_Other	Aromatase activity
TLDSYLKAV	skin	0.86	50	30.9013	1.38424	skin (50)	GTEx_Other	Aromatase activity
TLDSYLKAV	small_intestine	0.32	50	6.25851	0.59292	small_intestine (50)	GTEx_Other	Aromatase activity
TLDSYLKAV	adipose	0.84	100	40.4215	1.42267	adipose (100)	GTEx_Other	Aromatase activity
TLDSYLKAV	testis	0.28	50	6.6588	0.713696	testis (50)	GTEx_Sex-specific	Aromatase activity
TLDSYLKAV	spleen	0.02	50	1.10902	0.159617	spleen (50)	GTEx_Other	Aromatase activity
TLDSYLKAV	kidney	0.236842	38	4.91336	0.571187	kidney (38)	GTEx_Other	Aromatase activity
TLDSYLKAV	adrenal_gland	0.16	50	3.38058	0.40097	adrenal_gland (50)	GTEx_Other	Aromatase activity
TLDSYLKAV	esophagus	0.726667	150	19.3889	1.13048	esophagus (150)	GTEx_Other	Aromatase activity
TLDSYLKAV	thyroid	0.5	50	11.5815	0.87764	thyroid (50)	GTEx_Other	Aromatase activity
TLDSYLKAV	uterus	0.36	50	7.81942	0.68259	uterus (50)	GTEx_Sex-specific	Aromatase activity
TLDSYLKAV	artery	0.46	150	12.3923	0.878219	artery (150)	GTEx_Other	Aromatase activity
TLDSYLKAV	vagina	0.56	50	13.4487	0.965039	vagina (50)	GTEx_Sex-specific	Aromatase activity
TLDSYLKAV	bladder	0.5	12	23.9484	0.946902	bladder (12)	GTEx_Other	Aromatase activity
TLDSYLKAV	whole_blood	0	50	0.289231	0.0431684	whole_blood (50)	GTEx_Other	Aromatase activity
TLDSYLKAV	heart	0.27	100	6.40955	0.643792	heart (100)	GTEx_Other	Aromatase activity
TLDSYLKAV	stomach	0.34	50	6.52057	0.727487	stomach (50)	GTEx_Other	Aromatase activity
TLDSYLKAV	fallopian_tube	0.571429	7	15.1624	1.13296	fallopian_tube (7)	GTEx_Sex-specific	Aromatase activity
TLFDYEVRL	brain	0.0514286	700	2.33214	0.346075	brain (700)	GTEx_Other	Mitosis
TLFDYEVRL	adipose	0.03	100	1.29319	0.199347	adipose (100)	GTEx_Other	Mitosis
TLFDYEVRL	adrenal_gland	0.08	50	2.8152	0.366005	adrenal_gland (50)	GTEx_Other	Mitosis
TLFDYEVRL	artery	0.00666667	150	1.4183	0.234245	artery (150)	GTEx_Other	Mitosis
TLFDYEVRL	bladder	0	12	1.42835	0.26549	bladder (12)	GTEx_Other	Mitosis
TLFDYEVRL	testis	0.72	50	15.7566	1.10994	testis (50)	GTEx_Sex-specific	Mitosis
TLFDYEVRL	thyroid	0	50	0.581921	0.12756	thyroid (50)	GTEx_Other	Mitosis
TLFDYEVRL	uterus	0	50	0.602006	0.108511	uterus (50)	GTEx_Sex-specific	Mitosis
TLFDYEVRL	vagina	0.28	50	5.50739	0.570716	vagina (50)	GTEx_Sex-specific	Mitosis
TLFDYEVRL	whole_blood	0.04	50	2.0423	0.314003	whole_blood (50)	GTEx_Other	Mitosis
TLFDYEVRL	breast	0	50	0.81552	0.1609	breast (50)	GTEx_Sex-specific	Mitosis
TLFDYEVRL	cervix	0.0909091	11	5.04256	0.380918	cervix (11)	GTEx_Sex-specific	Mitosis
TLFDYEVRL	colon	0.14	100	3.60924	0.400119	colon (100)	GTEx_Other	Mitosis
TLFDYEVRL	esophagus	0.26	150	5.86996	0.429492	esophagus (150)	GTEx_Other	Mitosis
TLFDYEVRL	fallopian_tube	0.142857	7	1.71294	0.22586	fallopian_tube (7)	GTEx_Sex-specific	Mitosis
TLFDYEVRL	heart	0.02	100	1.01431	0.130093	heart (100)	GTEx_Other	Mitosis
TLFDYEVRL	kidney	0.0526316	38	2.33092	0.191649	kidney (38)	GTEx_Other	Mitosis
TLFDYEVRL	liver	0.02	50	1.16181	0.130215	liver (50)	GTEx_Other	Mitosis
TLFDYEVRL	lung	0.153333	150	9.23951	0.476783	lung (150)	GTEx_Other	Mitosis
TLFDYEVRL	minor_salivary_gland	0.169014	71	5.10817	0.523669	minor_salivary_gland (71)	GTEx_Other	Mitosis
TLFDYEVRL	mTEC	0.0909091	11	1.82002	0.22843	mTEC (11)	mTEC	Mitosis
TLFDYEVRL	muscle	0.04	50	1.46619	0.22039	muscle (50)	GTEx_Other	Mitosis
TLFDYEVRL	nerve	0.24	50	4.86067	0.589385	nerve (50)	GTEx_Other	Mitosis
TLFDYEVRL	ovary	0.02	50	1.76204	0.253223	ovary (50)	GTEx_Sex-specific	Mitosis
TLFDYEVRL	pancreas	0	50	1.04266	0.163196	pancreas (50)	GTEx_Other	Mitosis
TLFDYEVRL	pituitary	0	50	0.309348	0.0657562	pituitary (50)	GTEx_Other	Mitosis
TLFDYEVRL	prostate	0.08	50	2.08545	0.216375	prostate (50)	GTEx_Sex-specific	Mitosis
TLFDYEVRL	skin	0.14	50	4.21338	0.558283	skin (50)	GTEx_Other	Mitosis
TLFDYEVRL	small_intestine	0.18	50	4.92195	0.55165	small_intestine (50)	GTEx_Other	Mitosis
TLFDYEVRL	spleen	0.26	50	6.41518	0.640115	spleen (50)	GTEx_Other	Mitosis
TLFDYEVRL	stomach	0.2	50	5.90631	0.557954	stomach (50)	GTEx_Other	Mitosis
TQFFIPYTI	brain	0.0271429	700	1.23213	0.196735	brain (700)	GTEx_Other	ECM/CM
TQFFIPYTI	breast	0	50	0.661169	0.12474	breast (50)	GTEx_Sex-specific	ECM/CM
TQFFIPYTI	adrenal_gland	0	50	0.323907	0.0665355	adrenal_gland (50)	GTEx_Other	ECM/CM
TQFFIPYTI	artery	0.113333	150	3.18089	0.411388	artery (150)	GTEx_Other	ECM/CM
TQFFIPYTI	heart	0	100	0.431435	0.0801327	heart (100)	GTEx_Other	ECM/CM
TQFFIPYTI	stomach	0	50	0.369233	0.0774693	stomach (50)	GTEx_Other	ECM/CM
TQFFIPYTI	uterus	0.02	50	0.924153	0.142541	uterus (50)	GTEx_Sex-specific	ECM/CM
TQFFIPYTI	adipose	0	100	0.441083	0.0864356	adipose (100)	GTEx_Other	ECM/CM
TQFFIPYTI	kidney	0	38	1.191	0.194435	kidney (38)	GTEx_Other	ECM/CM
TQFFIPYTI	lung	0.12	150	24.4918	0.42861	lung (150)	GTEx_Other	ECM/CM
TQFFIPYTI	whole_blood	0	50	0.299908	0.0570355	whole_blood (50)	GTEx_Other	ECM/CM
TQFFIPYTI	esophagus	0	150	0.295029	0.0627389	esophagus (150)	GTEx_Other	ECM/CM
TQFFIPYTI	fallopian_tube	0	7	0.756188	0.160525	fallopian_tube (7)	GTEx_Sex-specific	ECM/CM
TQFFIPYTI	vagina	0	50	0.576519	0.102896	vagina (50)	GTEx_Sex-specific	ECM/CM
TQFFIPYTI	bladder	0	12	0.272735	0.0525596	bladder (12)	GTEx_Other	ECM/CM
TQFFIPYTI	spleen	0	50	1.32218	0.212017	spleen (50)	GTEx_Other	ECM/CM
TQFFIPYTI	liver	0	50	0.338081	0.0684949	liver (50)	GTEx_Other	ECM/CM
TQFFIPYTI	testis	0	50	0.852059	0.175101	testis (50)	GTEx_Sex-specific	ECM/CM
TQFFIPYTI	thyroid	0.04	50	1.25711	0.224695	thyroid (50)	GTEx_Other	ECM/CM
TQFFIPYTI	skin	0.04	50	1.64342	0.226747	skin (50)	GTEx_Other	ECM/CM
TQFFIPYTI	cervix	0	11	1.01372	0.141464	cervix (11)	GTEx_Sex-specific	ECM/CM
TQFFIPYTI	colon	0	100	0.544841	0.107963	colon (100)	GTEx_Other	ECM/CM
TQFFIPYTI	minor_salivary_gland	0.253521	71	7.25448	0.616888	minor_salivary_gland (71)	GTEx_Other	ECM/CM
TQFFIPYTI	small_intestine	0	50	0.833705	0.156606	small_intestine (50)	GTEx_Other	ECM/CM
TQFFIPYTI	muscle	0	50	0.240676	0.0563766	muscle (50)	GTEx_Other	ECM/CM
TQFFIPYTI	ovary	0.14	50	3.91885	0.428193	ovary (50)	GTEx_Sex-specific	ECM/CM
TQFFIPYTI	pancreas	0.02	50	0.775853	0.123261	pancreas (50)	GTEx_Other	ECM/CM
TQFFIPYTI	pituitary	0.02	50	1.63104	0.256127	pituitary (50)	GTEx_Other	ECM/CM
TQFFIPYTI	prostate	0.04	50	1.40487	0.167517	prostate (50)	GTEx_Sex-specific	ECM/CM
TQFFIPYTI	mTEC	0.363636	11	8.69134	0.607916	mTEC (11)	mTEC	ECM/CM
TQFFIPYTI	nerve	0	50	0.46524	0.0923688	nerve (50)	GTEx_Other	ECM/CM
TTLENLPQK	adrenal_gland	0	50	1.38135	0.271422	adrenal_gland (50)	GTEx_Other	ECM/CM
TTLENLPQK	adipose	0	100	0.31062	0.0690172	adipose (100)	GTEx_Other	ECM/CM
TTLENLPQK	thyroid	0	50	0.102752	0.0283178	thyroid (50)	GTEx_Other	ECM/CM
TTLENLPQK	brain	0.128571	700	3.95884	0.538439	brain (700)	GTEx_Other	ECM/CM
TTLENLPQK	artery	0	150	0.461189	0.106483	artery (150)	GTEx_Other	ECM/CM
TTLENLPQK	spleen	0.02	50	0.527492	0.104322	spleen (50)	GTEx_Other	ECM/CM
TTLENLPQK	cervix	0	11	0.460722	0.0940323	cervix (11)	GTEx_Sex-specific	ECM/CM
TTLENLPQK	colon	0	100	0.37127	0.0944283	colon (100)	GTEx_Other	ECM/CM
TTLENLPQK	small_intestine	0	50	0.243289	0.0668088	small_intestine (50)	GTEx_Other	ECM/CM
TTLENLPQK	ovary	0.02	50	1.01997	0.181545	ovary (50)	GTEx_Sex-specific	ECM/CM
TTLENLPQK	testis	0	50	0.877546	0.204456	testis (50)	GTEx_Sex-specific	ECM/CM
TTLENLPQK	nerve	0.1	50	4.27658	0.613492	nerve (50)	GTEx_Other	ECM/CM
TTLENLPQK	breast	0	50	0.348452	0.0706831	breast (50)	GTEx_Sex-specific	ECM/CM
TTLENLPQK	prostate	0	50	0.205772	0.057008	prostate (50)	GTEx_Sex-specific	ECM/CM
TTLENLPQK	pancreas	0	50	0.121186	0.0361521	pancreas (50)	GTEx_Other	ECM/CM
TTLENLPQK	esophagus	0	150	0.123542	0.031291	esophagus (150)	GTEx_Other	ECM/CM
TTLENLPQK	uterus	0.02	50	0.479375	0.0992107	uterus (50)	GTEx_Sex-specific	ECM/CM
TTLENLPQK	skin	0.06	50	1.97442	0.249818	skin (50)	GTEx_Other	ECM/CM
TTLENLPQK	vagina	0	50	0.193151	0.0521415	vagina (50)	GTEx_Sex-specific	ECM/CM
TTLENLPQK	minor_salivary_gland	0.0140845	71	0.655778	0.13465	minor_salivary_gland (71)	GTEx_Other	ECM/CM
TTLENLPQK	pituitary	0.18	50	6.36886	0.739905	pituitary (50)	GTEx_Other	ECM/CM
TTLENLPQK	muscle	0	50	0.348211	0.0898641	muscle (50)	GTEx_Other	ECM/CM
TTLENLPQK	fallopian_tube	0	7	0	0	fallopian_tube (7)	GTEx_Sex-specific	ECM/CM
TTLENLPQK	mTEC	0	11	0.207328	0.0469049	mTEC (11)	mTEC	ECM/CM
TTLENLPQK	stomach	0	50	0.445962	0.0782721	stomach (50)	GTEx_Other	ECM/CM
TTLENLPQK	bladder	0	12	0.749938	0.166724	bladder (12)	GTEx_Other	ECM/CM
TTLENLPQK	whole_blood	0	50	0.011993	0.00408051	whole_blood (50)	GTEx_Other	ECM/CM
TTLENLPQK	heart	0	100	0.0134277	0.00369729	heart (100)	GTEx_Other	ECM/CM
TTLENLPQK	lung	0.04	150	3.93615	0.150134	lung (150)	GTEx_Other	ECM/CM
TTLENLPQK	kidney	0	38	0.224238	0.0487863	kidney (38)	GTEx_Other	ECM/CM
TTLENLPQK	liver	0	50	0	0	liver (50)	GTEx_Other	ECM/CM
VEAPHLPSF	brain	0.315714	700	6.7564	0.614347	brain (700)	GTEx_Other	ECM/CM
VEAPHLPSF	lung	0.0266667	150	0.458813	0.0563874	lung (150)	GTEx_Other	ECM/CM
VEAPHLPSF	liver	0.02	50	0.198322	0.0207613	liver (50)	GTEx_Other	ECM/CM
VEAPHLPSF	esophagus	0	150	0.133349	0.020639	esophagus (150)	GTEx_Other	ECM/CM
VEAPHLPSF	artery	0.0133333	150	0.785257	0.112092	artery (150)	GTEx_Other	ECM/CM
VEAPHLPSF	bladder	0	12	1.02498	0.141645	bladder (12)	GTEx_Other	ECM/CM
VEAPHLPSF	kidney	0	38	0.249558	0.039936	kidney (38)	GTEx_Other	ECM/CM
VEAPHLPSF	colon	0.02	100	0.82067	0.113561	colon (100)	GTEx_Other	ECM/CM
VEAPHLPSF	heart	0	100	0.0881188	0.0139911	heart (100)	GTEx_Other	ECM/CM
VEAPHLPSF	vagina	0	50	0.370163	0.0594785	vagina (50)	GTEx_Sex-specific	ECM/CM
VEAPHLPSF	whole_blood	0	50	0	0	whole_blood (50)	GTEx_Other	ECM/CM
VEAPHLPSF	adipose	0.01	100	0.27203	0.037222	adipose (100)	GTEx_Other	ECM/CM
VEAPHLPSF	testis	0.02	50	0.993479	0.132664	testis (50)	GTEx_Sex-specific	ECM/CM
VEAPHLPSF	fallopian_tube	0	7	0	0	fallopian_tube (7)	GTEx_Sex-specific	ECM/CM
VEAPHLPSF	adrenal_gland	0.1	50	2.29194	0.280596	adrenal_gland (50)	GTEx_Other	ECM/CM
VEAPHLPSF	uterus	0	50	0.591231	0.0995868	uterus (50)	GTEx_Sex-specific	ECM/CM
VEAPHLPSF	muscle	0.02	50	0.561492	0.069151	muscle (50)	GTEx_Other	ECM/CM
VEAPHLPSF	nerve	0.5	50	9.78022	0.851685	nerve (50)	GTEx_Other	ECM/CM
VEAPHLPSF	minor_salivary_gland	0	71	0.532949	0.0842132	minor_salivary_gland (71)	GTEx_Other	ECM/CM
VEAPHLPSF	stomach	0.02	50	0.567822	0.0718684	stomach (50)	GTEx_Other	ECM/CM
VEAPHLPSF	thyroid	0	50	0.459163	0.0793602	thyroid (50)	GTEx_Other	ECM/CM
VEAPHLPSF	mTEC	0	11	0.077052	0.0242365	mTEC (11)	mTEC	ECM/CM
VEAPHLPSF	pancreas	0	50	0.192155	0.0305442	pancreas (50)	GTEx_Other	ECM/CM
VEAPHLPSF	cervix	0	11	0.465064	0.0714951	cervix (11)	GTEx_Sex-specific	ECM/CM
VEAPHLPSF	ovary	0.14	50	2.44344	0.2681	ovary (50)	GTEx_Sex-specific	ECM/CM
VEAPHLPSF	breast	0.04	50	1.25569	0.164731	breast (50)	GTEx_Sex-specific	ECM/CM
VEAPHLPSF	spleen	0.02	50	1.25874	0.106928	spleen (50)	GTEx_Other	ECM/CM
VEAPHLPSF	skin	0.14	50	3.38021	0.252533	skin (50)	GTEx_Other	ECM/CM
VEAPHLPSF	pituitary	0.44	50	12.7435	0.802395	pituitary (50)	GTEx_Other	ECM/CM
VEAPHLPSF	prostate	0	50	0.57014	0.0898528	prostate (50)	GTEx_Sex-specific	ECM/CM
VEAPHLPSF	small_intestine	0	50	0.367702	0.0597397	small_intestine (50)	GTEx_Other	ECM/CM
VEEIFTEEY	whole_blood	0	50	0.0239861	0.0068457	whole_blood (50)	GTEx_Other	ECM/CM
VEEIFTEEY	brain	0.134286	700	3.92429	0.535069	brain (700)	GTEx_Other	ECM/CM
VEEIFTEEY	pituitary	0.16	50	5.91579	0.668492	pituitary (50)	GTEx_Other	ECM/CM
VEEIFTEEY	prostate	0	50	0.200296	0.0527145	prostate (50)	GTEx_Sex-specific	ECM/CM
VEEIFTEEY	muscle	0	50	0.21779	0.0596779	muscle (50)	GTEx_Other	ECM/CM
VEEIFTEEY	vagina	0	50	0.194595	0.0500308	vagina (50)	GTEx_Sex-specific	ECM/CM
VEEIFTEEY	liver	0	50	0.0234934	0.00674787	liver (50)	GTEx_Other	ECM/CM
VEEIFTEEY	nerve	0.18	50	5.0064	0.662161	nerve (50)	GTEx_Other	ECM/CM
VEEIFTEEY	lung	0.04	150	1.79335	0.128097	lung (150)	GTEx_Other	ECM/CM
VEEIFTEEY	minor_salivary_gland	0	71	0.442762	0.10713	minor_salivary_gland (71)	GTEx_Other	ECM/CM
VEEIFTEEY	skin	0.1	50	2.50105	0.300424	skin (50)	GTEx_Other	ECM/CM
VEEIFTEEY	artery	0	150	0.360239	0.0779256	artery (150)	GTEx_Other	ECM/CM
VEEIFTEEY	bladder	0	12	0.454961	0.110048	bladder (12)	GTEx_Other	ECM/CM
VEEIFTEEY	mTEC	0	11	0	0	mTEC (11)	mTEC	ECM/CM
VEEIFTEEY	kidney	0	38	0.114128	0.030392	kidney (38)	GTEx_Other	ECM/CM
VEEIFTEEY	ovary	0.02	50	1.13587	0.208534	ovary (50)	GTEx_Sex-specific	ECM/CM
VEEIFTEEY	pancreas	0	50	0.262017	0.0650607	pancreas (50)	GTEx_Other	ECM/CM
VEEIFTEEY	uterus	0	50	0.313749	0.0795508	uterus (50)	GTEx_Sex-specific	ECM/CM
VEEIFTEEY	heart	0	100	0	0	heart (100)	GTEx_Other	ECM/CM
VEEIFTEEY	testis	0	50	1.6073	0.331158	testis (50)	GTEx_Sex-specific	ECM/CM
VEEIFTEEY	thyroid	0	50	0.154642	0.0450866	thyroid (50)	GTEx_Other	ECM/CM
VEEIFTEEY	spleen	0.02	50	0.857601	0.100789	spleen (50)	GTEx_Other	ECM/CM
VEEIFTEEY	small_intestine	0	50	0.17161	0.041759	small_intestine (50)	GTEx_Other	ECM/CM
VEEIFTEEY	stomach	0	50	0.296534	0.0598913	stomach (50)	GTEx_Other	ECM/CM
VEEIFTEEY	adrenal_gland	0	50	0.999846	0.226443	adrenal_gland (50)	GTEx_Other	ECM/CM
VEEIFTEEY	adipose	0.01	100	0.352441	0.0511214	adipose (100)	GTEx_Other	ECM/CM
VEEIFTEEY	colon	0	100	0.511035	0.125839	colon (100)	GTEx_Other	ECM/CM
VEEIFTEEY	esophagus	0	150	0.0538906	0.0154649	esophagus (150)	GTEx_Other	ECM/CM
VEEIFTEEY	fallopian_tube	0	7	0	0	fallopian_tube (7)	GTEx_Sex-specific	ECM/CM
VEEIFTEEY	breast	0	50	0.326671	0.0732739	breast (50)	GTEx_Sex-specific	ECM/CM
VEEIFTEEY	cervix	0	11	0.718696	0.110771	cervix (11)	GTEx_Sex-specific	ECM/CM
VHDPDYAKILL	testis	0	50	1.07487	0.248946	testis (50)	GTEx_Sex-specific	Aromatase activity
VHDPDYAKILL	prostate	0.04	50	2.24019	0.401138	prostate (50)	GTEx_Sex-specific	Aromatase activity
VHDPDYAKILL	spleen	0	50	0.0570671	0.0117168	spleen (50)	GTEx_Other	Aromatase activity
VHDPDYAKILL	thyroid	0	50	0.761428	0.187536	thyroid (50)	GTEx_Other	Aromatase activity
VHDPDYAKILL	uterus	0	50	0.737969	0.160833	uterus (50)	GTEx_Sex-specific	Aromatase activity
VHDPDYAKILL	skin	0.02	50	2.11407	0.380534	skin (50)	GTEx_Other	Aromatase activity
VHDPDYAKILL	small_intestine	0	50	0.225357	0.0425882	small_intestine (50)	GTEx_Other	Aromatase activity
VHDPDYAKILL	artery	0.02	150	1.38371	0.25461	artery (150)	GTEx_Other	Aromatase activity
VHDPDYAKILL	adrenal_gland	0	50	0.178649	0.0456812	adrenal_gland (50)	GTEx_Other	Aromatase activity
VHDPDYAKILL	stomach	0	50	0.744977	0.150701	stomach (50)	GTEx_Other	Aromatase activity
VHDPDYAKILL	adipose	0.13	100	3.43152	0.456363	adipose (100)	GTEx_Other	Aromatase activity
VHDPDYAKILL	esophagus	0	150	1.23752	0.260554	esophagus (150)	GTEx_Other	Aromatase activity
VHDPDYAKILL	brain	0	700	0.371466	0.0929485	brain (700)	GTEx_Other	Aromatase activity
VHDPDYAKILL	colon	0	100	0.34599	0.0863951	colon (100)	GTEx_Other	Aromatase activity
VHDPDYAKILL	vagina	0	50	0.929624	0.19864	vagina (50)	GTEx_Sex-specific	Aromatase activity
VHDPDYAKILL	breast	0.24	50	10.5228	0.662391	breast (50)	GTEx_Sex-specific	Aromatase activity
VHDPDYAKILL	cervix	0	11	0.736435	0.144749	cervix (11)	GTEx_Sex-specific	Aromatase activity
VHDPDYAKILL	whole_blood	0	50	0.0321132	0.00831836	whole_blood (50)	GTEx_Other	Aromatase activity
VHDPDYAKILL	bladder	0	12	0.4936	0.115808	bladder (12)	GTEx_Other	Aromatase activity
VHDPDYAKILL	pancreas	0	50	0.135326	0.0369362	pancreas (50)	GTEx_Other	Aromatase activity
VHDPDYAKILL	pituitary	0	50	0.677022	0.161422	pituitary (50)	GTEx_Other	Aromatase activity
VHDPDYAKILL	heart	0	100	0.582832	0.144326	heart (100)	GTEx_Other	Aromatase activity
VHDPDYAKILL	kidney	0	38	0.179619	0.0480428	kidney (38)	GTEx_Other	Aromatase activity
VHDPDYAKILL	ovary	0	50	0.142968	0.0348405	ovary (50)	GTEx_Sex-specific	Aromatase activity
VHDPDYAKILL	fallopian_tube	0	7	0.47199	0.0905522	fallopian_tube (7)	GTEx_Sex-specific	Aromatase activity
VHDPDYAKILL	lung	0.0866667	150	6.76604	0.558994	lung (150)	GTEx_Other	Aromatase activity
VHDPDYAKILL	liver	0	50	0.577365	0.136169	liver (50)	GTEx_Other	Aromatase activity
VHDPDYAKILL	nerve	0.32	50	6.59892	0.761805	nerve (50)	GTEx_Other	Aromatase activity
VHDPDYAKILL	muscle	0.02	50	1.12863	0.216181	muscle (50)	GTEx_Other	Aromatase activity
VHDPDYAKILL	minor_salivary_gland	0	71	1.75412	0.347945	minor_salivary_gland (71)	GTEx_Other	Aromatase activity
VHDPDYAKILL	mTEC	0	11	0.583462	0.130424	mTEC (11)	mTEC	Aromatase activity
VPWEDKISI	pituitary	0	50	0.114982	0.0309153	pituitary (50)	GTEx_Other	CST5
VPWEDKISI	pancreas	0	50	0.783841	0.182135	pancreas (50)	GTEx_Other	CST5
VPWEDKISI	mTEC	0	11	0.572928	0.137512	mTEC (11)	mTEC	CST5
VPWEDKISI	adipose	0	100	0.0207923	0.00618217	adipose (100)	GTEx_Other	CST5
VPWEDKISI	muscle	0	50	0	0	muscle (50)	GTEx_Other	CST5
VPWEDKISI	esophagus	0.18	150	5.10757	0.425782	esophagus (150)	GTEx_Other	CST5
VPWEDKISI	skin	0	50	0.11519	0.0275359	skin (50)	GTEx_Other	CST5
VPWEDKISI	prostate	0	50	0.509444	0.117277	prostate (50)	GTEx_Sex-specific	CST5
VPWEDKISI	colon	0	100	0.102186	0.0179604	colon (100)	GTEx_Other	CST5
VPWEDKISI	spleen	0	50	0	0	spleen (50)	GTEx_Other	CST5
VPWEDKISI	brain	0	700	0.00936277	0.00262709	brain (700)	GTEx_Other	CST5
VPWEDKISI	small_intestine	0	50	0.346675	0.0875937	small_intestine (50)	GTEx_Other	CST5
VPWEDKISI	cervix	0	11	0	0	cervix (11)	GTEx_Sex-specific	CST5
VPWEDKISI	minor_salivary_gland	0	71	0.124647	0.0275004	minor_salivary_gland (71)	GTEx_Other	CST5
VPWEDKISI	stomach	0	50	0.0402584	0.0119716	stomach (50)	GTEx_Other	CST5
VPWEDKISI	artery	0	150	0.00577941	0.00180749	artery (150)	GTEx_Other	CST5
VPWEDKISI	breast	0	50	0.0748282	0.0180666	breast (50)	GTEx_Sex-specific	CST5
VPWEDKISI	heart	0	100	0	0	heart (100)	GTEx_Other	CST5
VPWEDKISI	nerve	0	50	0	0	nerve (50)	GTEx_Other	CST5
VPWEDKISI	ovary	0	50	0	0	ovary (50)	GTEx_Sex-specific	CST5
VPWEDKISI	adrenal_gland	0.12	50	4.15708	0.508689	adrenal_gland (50)	GTEx_Other	CST5
VPWEDKISI	fallopian_tube	0	7	0	0	fallopian_tube (7)	GTEx_Sex-specific	CST5
VPWEDKISI	thyroid	0	50	0.00973451	0.00344462	thyroid (50)	GTEx_Other	CST5
VPWEDKISI	testis	0	50	0.0977169	0.0274499	testis (50)	GTEx_Sex-specific	CST5
VPWEDKISI	lung	0.14	150	8.0077	0.633522	lung (150)	GTEx_Other	CST5
VPWEDKISI	uterus	0	50	0.0229873	0.0066462	uterus (50)	GTEx_Sex-specific	CST5
VPWEDKISI	vagina	0	50	0	0	vagina (50)	GTEx_Sex-specific	CST5
VPWEDKISI	kidney	0	38	0.999123	0.16065	kidney (38)	GTEx_Other	CST5
VPWEDKISI	liver	0	50	0.0271682	0.00745239	liver (50)	GTEx_Other	CST5
VPWEDKISI	bladder	0	12	0.223482	0.0615177	bladder (12)	GTEx_Other	CST5
VPWEDKISI	whole_blood	0	50	0.051463	0.011061	whole_blood (50)	GTEx_Other	CST5
VTTLALTF	lung	0.04	150	2.93624	0.137164	lung (150)	GTEx_Other	ECM/CM
VTTLALTF	esophagus	0	150	0.108549	0.0297225	esophagus (150)	GTEx_Other	ECM/CM
VTTLALTF	vagina	0	50	0.331825	0.0795501	vagina (50)	GTEx_Sex-specific	ECM/CM
VTTLALTF	heart	0	100	0.0391743	0.0107065	heart (100)	GTEx_Other	ECM/CM
VTTLALTF	brain	0.17	700	4.56259	0.589276	brain (700)	GTEx_Other	ECM/CM
VTTLALTF	whole_blood	0	50	0	0	whole_blood (50)	GTEx_Other	ECM/CM
VTTLALTF	uterus	0	50	0.500368	0.120508	uterus (50)	GTEx_Sex-specific	ECM/CM
VTTLALTF	kidney	0	38	0.0751266	0.0198674	kidney (38)	GTEx_Other	ECM/CM
VTTLALTF	liver	0	50	0	0	liver (50)	GTEx_Other	ECM/CM
VTTLALTF	fallopian_tube	0	7	0.376348	0.0800624	fallopian_tube (7)	GTEx_Sex-specific	ECM/CM
VTTLALTF	thyroid	0	50	0.18266	0.0418072	thyroid (50)	GTEx_Other	ECM/CM
VTTLALTF	pituitary	0.24	50	5.53238	0.688953	pituitary (50)	GTEx_Other	ECM/CM
VTTLALTF	minor_salivary_gland	0.0140845	71	0.933238	0.199011	minor_salivary_gland (71)	GTEx_Other	ECM/CM
VTTLALTF	muscle	0	50	0.381974	0.0883657	muscle (50)	GTEx_Other	ECM/CM
VTTLALTF	pancreas	0	50	0.359755	0.079832	pancreas (50)	GTEx_Other	ECM/CM
VTTLALTF	artery	0.00666667	150	0.408987	0.085091	artery (150)	GTEx_Other	ECM/CM
VTTLALTF	mTEC	0	11	1.26312	0.234613	mTEC (11)	mTEC	ECM/CM
VTTLALTF	bladder	0	12	1.13563	0.204971	bladder (12)	GTEx_Other	ECM/CM
VTTLALTF	nerve	0.16	50	4.70497	0.66439	nerve (50)	GTEx_Other	ECM/CM
VTTLALTF	stomach	0	50	0.351082	0.0677408	stomach (50)	GTEx_Other	ECM/CM
VTTLALTF	small_intestine	0	50	0.311977	0.0823223	small_intestine (50)	GTEx_Other	ECM/CM
VTTLALTF	spleen	0.02	50	0.645083	0.113188	spleen (50)	GTEx_Other	ECM/CM
VTTLALTF	ovary	0.02	50	1.39519	0.244932	ovary (50)	GTEx_Sex-specific	ECM/CM
VTTLALTF	prostate	0	50	0.223773	0.0599313	prostate (50)	GTEx_Sex-specific	ECM/CM
VTTLALTF	skin	0.06	50	3.39312	0.392311	skin (50)	GTEx_Other	ECM/CM
VTTLALTF	colon	0	100	0.453195	0.0988572	colon (100)	GTEx_Other	ECM/CM
VTTLALTF	testis	0	50	0.809412	0.18565	testis (50)	GTEx_Sex-specific	ECM/CM
VTTLALTF	breast	0	50	0.468658	0.107735	breast (50)	GTEx_Sex-specific	ECM/CM
VTTLALTF	cervix	0	11	0.853762	0.202207	cervix (11)	GTEx_Sex-specific	ECM/CM
VTTLALTF	adrenal_gland	0.02	50	1.43959	0.285523	adrenal_gland (50)	GTEx_Other	ECM/CM
VTTLALTF	adipose	0	100	0.25858	0.0597371	adipose (100)	GTEx_Other	ECM/CM
WPMHTPLL	adipose	0	100	0	0	adipose (100)	GTEx_Other	CST5
WPMHTPLL	esophagus	0.12	150	2.95421	0.317455	esophagus (150)	GTEx_Other	CST5
WPMHTPLL	brain	0	700	0.00382757	0.00118033	brain (700)	GTEx_Other	CST5
WPMHTPLL	colon	0	100	0.0430754	0.0124834	colon (100)	GTEx_Other	CST5
WPMHTPLL	artery	0	150	0.00918531	0.00250783	artery (150)	GTEx_Other	CST5
WPMHTPLL	breast	0	50	0.01644	0.00521098	breast (50)	GTEx_Sex-specific	CST5
WPMHTPLL	skin	0	50	0	0	skin (50)	GTEx_Other	CST5
WPMHTPLL	spleen	0	50	0	0	spleen (50)	GTEx_Other	CST5
WPMHTPLL	cervix	0	11	0	0	cervix (11)	GTEx_Sex-specific	CST5
WPMHTPLL	bladder	0	12	0	0	bladder (12)	GTEx_Other	CST5
WPMHTPLL	muscle	0	50	0	0	muscle (50)	GTEx_Other	CST5
WPMHTPLL	nerve	0	50	0.0271352	0.00744631	nerve (50)	GTEx_Other	CST5
WPMHTPLL	stomach	0	50	0.0620642	0.0162704	stomach (50)	GTEx_Other	CST5
WPMHTPLL	pancreas	0	50	0.258845	0.0676024	pancreas (50)	GTEx_Other	CST5
WPMHTPLL	uterus	0	50	0	0	uterus (50)	GTEx_Sex-specific	CST5
WPMHTPLL	prostate	0	50	0.230861	0.0567467	prostate (50)	GTEx_Sex-specific	CST5
WPMHTPLL	minor_salivary_gland	0	71	0.0407017	0.0108892	minor_salivary_gland (71)	GTEx_Other	CST5
WPMHTPLL	ovary	0	50	0.0659385	0.0166285	ovary (50)	GTEx_Sex-specific	CST5
WPMHTPLL	pituitary	0	50	0	0	pituitary (50)	GTEx_Other	CST5
WPMHTPLL	vagina	0	50	0.0291911	0.00781713	vagina (50)	GTEx_Sex-specific	CST5
WPMHTPLL	whole_blood	0	50	0	0	whole_blood (50)	GTEx_Other	CST5
WPMHTPLL	mTEC	0	11	0.206644	0.0592185	mTEC (11)	mTEC	CST5
WPMHTPLL	small_intestine	0	50	0.160724	0.0437007	small_intestine (50)	GTEx_Other	CST5
WPMHTPLL	adrenal_gland	0.04	50	2.1894	0.318974	adrenal_gland (50)	GTEx_Other	CST5
WPMHTPLL	heart	0	100	0.0115418	0.00333282	heart (100)	GTEx_Other	CST5
WPMHTPLL	testis	0	50	0.025224	0.00708677	testis (50)	GTEx_Sex-specific	CST5
WPMHTPLL	fallopian_tube	0	7	0	0	fallopian_tube (7)	GTEx_Sex-specific	CST5
WPMHTPLL	thyroid	0	50	0.0168842	0.00531621	thyroid (50)	GTEx_Other	CST5
WPMHTPLL	lung	0.1	150	4.91334	0.430588	lung (150)	GTEx_Other	CST5
WPMHTPLL	kidney	0	38	0.422621	0.0978599	kidney (38)	GTEx_Other	CST5
WPMHTPLL	liver	0	50	0.0453269	0.0130637	liver (50)	GTEx_Other	CST5
WPMHTPLLL	brain	0	700	0.00382757	0.00118033	brain (700)	GTEx_Other	CST5
WPMHTPLLL	minor_salivary_gland	0	71	0.0407017	0.0108892	minor_salivary_gland (71)	GTEx_Other	CST5
WPMHTPLLL	mTEC	0	11	0.206644	0.0592185	mTEC (11)	mTEC	CST5
WPMHTPLLL	nerve	0	50	0	0	nerve (50)	GTEx_Other	CST5
WPMHTPLLL	kidney	0	38	0.33407	0.0819	kidney (38)	GTEx_Other	CST5
WPMHTPLLL	liver	0	50	0.0453269	0.0130637	liver (50)	GTEx_Other	CST5
WPMHTPLLL	ovary	0	50	0.0446444	0.0130164	ovary (50)	GTEx_Sex-specific	CST5
WPMHTPLLL	lung	0.1	150	4.78211	0.427459	lung (150)	GTEx_Other	CST5
WPMHTPLLL	heart	0	100	0.0115418	0.00333282	heart (100)	GTEx_Other	CST5
WPMHTPLLL	prostate	0	50	0.230861	0.0567467	prostate (50)	GTEx_Sex-specific	CST5
WPMHTPLLL	artery	0	150	0.00918531	0.00250783	artery (150)	GTEx_Other	CST5
WPMHTPLLL	pancreas	0	50	0.233252	0.0604451	pancreas (50)	GTEx_Other	CST5
WPMHTPLLL	pituitary	0	50	0	0	pituitary (50)	GTEx_Other	CST5
WPMHTPLLL	breast	0	50	0.01644	0.00521098	breast (50)	GTEx_Sex-specific	CST5
WPMHTPLLL	muscle	0	50	0	0	muscle (50)	GTEx_Other	CST5
WPMHTPLLL	whole_blood	0	50	0	0	whole_blood (50)	GTEx_Other	CST5
WPMHTPLLL	skin	0	50	0	0	skin (50)	GTEx_Other	CST5
WPMHTPLLL	bladder	0	12	0	0	bladder (12)	GTEx_Other	CST5
WPMHTPLLL	adrenal_gland	0.04	50	2.10009	0.304669	adrenal_gland (50)	GTEx_Other	CST5
WPMHTPLLL	uterus	0	50	0	0	uterus (50)	GTEx_Sex-specific	CST5
WPMHTPLLL	adipose	0	100	0	0	adipose (100)	GTEx_Other	CST5
WPMHTPLLL	esophagus	0.106667	150	2.80684	0.308506	esophagus (150)	GTEx_Other	CST5
WPMHTPLLL	fallopian_tube	0	7	0	0	fallopian_tube (7)	GTEx_Sex-specific	CST5
WPMHTPLLL	vagina	0	50	0.0291911	0.00781713	vagina (50)	GTEx_Sex-specific	CST5
WPMHTPLLL	small_intestine	0	50	0.160724	0.0437007	small_intestine (50)	GTEx_Other	CST5
WPMHTPLLL	colon	0	100	0.0371087	0.0104513	colon (100)	GTEx_Other	CST5
WPMHTPLLL	testis	0	50	0.025224	0.00708677	testis (50)	GTEx_Sex-specific	CST5
WPMHTPLLL	thyroid	0	50	0.0168842	0.00531621	thyroid (50)	GTEx_Other	CST5
WPMHTPLLL	cervix	0	11	0	0	cervix (11)	GTEx_Sex-specific	CST5
WPMHTPLLL	spleen	0	50	0	0	spleen (50)	GTEx_Other	CST5
WPMHTPLLL	stomach	0	50	0.0620642	0.0162704	stomach (50)	GTEx_Other	CST5
YEDLSQKY	brain	0	700	0.118036	0.0216579	brain (700)	GTEx_Other	Mitosis
YEDLSQKY	whole_blood	0.02	50	0.691738	0.108552	whole_blood (50)	GTEx_Other	Mitosis
YEDLSQKY	bladder	0	12	0.782242	0.125375	bladder (12)	GTEx_Other	Mitosis
YEDLSQKY	artery	0.00666667	150	0.541454	0.0805742	artery (150)	GTEx_Other	Mitosis
YEDLSQKY	liver	0.02	50	0.735436	0.0983816	liver (50)	GTEx_Other	Mitosis
YEDLSQKY	vagina	0.16	50	4.45986	0.450294	vagina (50)	GTEx_Sex-specific	Mitosis
YEDLSQKY	breast	0.04	50	1.24015	0.18662	breast (50)	GTEx_Sex-specific	Mitosis
YEDLSQKY	kidney	0.0789474	38	1.34158	0.125678	kidney (38)	GTEx_Other	Mitosis
YEDLSQKY	colon	0.23	100	5.70695	0.470462	colon (100)	GTEx_Other	Mitosis
YEDLSQKY	adipose	0.03	100	0.734014	0.100872	adipose (100)	GTEx_Other	Mitosis
YEDLSQKY	adrenal_gland	0.08	50	2.75307	0.370147	adrenal_gland (50)	GTEx_Other	Mitosis
YEDLSQKY	thyroid	0.02	50	0.685119	0.0965878	thyroid (50)	GTEx_Other	Mitosis
YEDLSQKY	heart	0.01	100	0.462332	0.0644156	heart (100)	GTEx_Other	Mitosis
YEDLSQKY	cervix	0.0909091	11	1.45702	0.166375	cervix (11)	GTEx_Sex-specific	Mitosis
YEDLSQKY	stomach	0.2	50	4.00911	0.387625	stomach (50)	GTEx_Other	Mitosis
YEDLSQKY	testis	0.7	50	15.4224	1.1121	testis (50)	GTEx_Sex-specific	Mitosis
YEDLSQKY	minor_salivary_gland	0.140845	71	3.39397	0.332057	minor_salivary_gland (71)	GTEx_Other	Mitosis
YEDLSQKY	lung	0.0733333	150	8.99208	0.290608	lung (150)	GTEx_Other	Mitosis
YEDLSQKY	esophagus	0.22	150	5.57901	0.39539	esophagus (150)	GTEx_Other	Mitosis
YEDLSQKY	uterus	0	50	0.304708	0.0599941	uterus (50)	GTEx_Sex-specific	Mitosis
YEDLSQKY	small_intestine	0.3	50	6.95108	0.63076	small_intestine (50)	GTEx_Other	Mitosis
YEDLSQKY	spleen	0.18	50	2.98748	0.324055	spleen (50)	GTEx_Other	Mitosis
YEDLSQKY	mTEC	0.272727	11	7.88465	0.528825	mTEC (11)	mTEC	Mitosis
YEDLSQKY	fallopian_tube	0	7	0	0	fallopian_tube (7)	GTEx_Sex-specific	Mitosis
YEDLSQKY	muscle	0	50	0.337108	0.0622887	muscle (50)	GTEx_Other	Mitosis
YEDLSQKY	nerve	0	50	0.514466	0.0839797	nerve (50)	GTEx_Other	Mitosis
YEDLSQKY	pancreas	0	50	0.19631	0.0375002	pancreas (50)	GTEx_Other	Mitosis
YEDLSQKY	prostate	0.04	50	0.735494	0.0986206	prostate (50)	GTEx_Sex-specific	Mitosis
YEDLSQKY	skin	0.14	50	3.32395	0.409022	skin (50)	GTEx_Other	Mitosis
YEDLSQKY	ovary	0.02	50	0.804365	0.117261	ovary (50)	GTEx_Sex-specific	Mitosis
YEDLSQKY	pituitary	0	50	0.310605	0.0541253	pituitary (50)	GTEx_Other	Mitosis
YPVKEFEVY	brain	0.00428571	700	0.681577	0.129167	brain (700)	GTEx_Other	Aromatase activity
YPVKEFEVY	uterus	0.02	50	1.05213	0.18238	uterus (50)	GTEx_Sex-specific	Aromatase activity
YPVKEFEVY	artery	0.08	150	3.1493	0.428021	artery (150)	GTEx_Other	Aromatase activity
YPVKEFEVY	colon	0.01	100	0.607544	0.106024	colon (100)	GTEx_Other	Aromatase activity
YPVKEFEVY	minor_salivary_gland	0.084507	71	3.39273	0.477276	minor_salivary_gland (71)	GTEx_Other	Aromatase activity
YPVKEFEVY	mTEC	0	11	1.46439	0.262139	mTEC (11)	mTEC	Aromatase activity
YPVKEFEVY	cervix	0	11	0.533159	0.107744	cervix (11)	GTEx_Sex-specific	Aromatase activity
YPVKEFEVY	ovary	0	50	0.236118	0.0461372	ovary (50)	GTEx_Sex-specific	Aromatase activity
YPVKEFEVY	pancreas	0	50	0.0592635	0.0119609	pancreas (50)	GTEx_Other	Aromatase activity
YPVKEFEVY	testis	0	50	1.63601	0.309259	testis (50)	GTEx_Sex-specific	Aromatase activity
YPVKEFEVY	thyroid	0	50	1.39571	0.268214	thyroid (50)	GTEx_Other	Aromatase activity
YPVKEFEVY	esophagus	0.0733333	150	2.3584	0.352704	esophagus (150)	GTEx_Other	Aromatase activity
YPVKEFEVY	vagina	0.02	50	1.30918	0.215695	vagina (50)	GTEx_Sex-specific	Aromatase activity
YPVKEFEVY	breast	0.64	50	34.5037	1.11193	breast (50)	GTEx_Sex-specific	Aromatase activity
YPVKEFEVY	muscle	0.02	50	2.11353	0.303588	muscle (50)	GTEx_Other	Aromatase activity
YPVKEFEVY	adipose	0.31	100	7.28857	0.696923	adipose (100)	GTEx_Other	Aromatase activity
YPVKEFEVY	pituitary	0.02	50	1.31326	0.220921	pituitary (50)	GTEx_Other	Aromatase activity
YPVKEFEVY	prostate	0.18	50	4.23095	0.460263	prostate (50)	GTEx_Sex-specific	Aromatase activity
YPVKEFEVY	adrenal_gland	0	50	0.679875	0.129343	adrenal_gland (50)	GTEx_Other	Aromatase activity
YPVKEFEVY	skin	0.18	50	4.21792	0.530665	skin (50)	GTEx_Other	Aromatase activity
YPVKEFEVY	small_intestine	0	50	0.815918	0.145796	small_intestine (50)	GTEx_Other	Aromatase activity
YPVKEFEVY	nerve	0.52	50	10.8393	0.937545	nerve (50)	GTEx_Other	Aromatase activity
YPVKEFEVY	spleen	0	50	0.13881	0.0311638	spleen (50)	GTEx_Other	Aromatase activity
YPVKEFEVY	stomach	0.02	50	1.69049	0.270869	stomach (50)	GTEx_Other	Aromatase activity
YPVKEFEVY	fallopian_tube	0	7	2.28923	0.272763	fallopian_tube (7)	GTEx_Sex-specific	Aromatase activity
YPVKEFEVY	heart	0	100	0.798736	0.160408	heart (100)	GTEx_Other	Aromatase activity
YPVKEFEVY	whole_blood	0	50	0	0	whole_blood (50)	GTEx_Other	Aromatase activity
YPVKEFEVY	lung	0.266667	150	22.812	0.745479	lung (150)	GTEx_Other	Aromatase activity
YPVKEFEVY	kidney	0	38	0.600463	0.110121	kidney (38)	GTEx_Other	Aromatase activity
YPVKEFEVY	liver	0	50	1.24286	0.212489	liver (50)	GTEx_Other	Aromatase activity
YPVKEFEVY	bladder	0.25	12	4.51259	0.462667	bladder (12)	GTEx_Other	Aromatase activity
AETDITETSI	BM_Mo	0	15	0	0	BM_Mo (15)	Blood&Marrow	ECM/CM
AETDITETSI	Blood_Mo	0	11	0	0	Blood_Mo (11)	Blood&Marrow	ECM/CM
AETDITETSI	Blood_B	0	14	0	0	Blood_B (14)	Blood&Marrow	ECM/CM
AETDITETSI	BM_Ery	0	11	0	0	BM_Ery (11)	Blood&Marrow	ECM/CM
AETDITETSI	Blood_T	0	15	0	0	Blood_T (15)	Blood&Marrow	ECM/CM
AETDITETSI	BM_Gr	0	16	0	0	BM_Gr (16)	Blood&Marrow	ECM/CM
AETDITETSI	Blood_DC	0	19	0	0	Blood_DC (19)	Blood&Marrow	ECM/CM
AETDITETSI	Blood_Gr	0	10	0	0	Blood_Gr (10)	Blood&Marrow	ECM/CM
AETDITETSI	BM_Ly	0	4	0	0	BM_Ly (4)	Blood&Marrow	ECM/CM
DEFNGVPSY	Blood_B	0	14	1.75871	0.295583	Blood_B (14)	Blood&Marrow	Mitosis
DEFNGVPSY	Blood_T	0	15	1.18862	0.210358	Blood_T (15)	Blood&Marrow	Mitosis
DEFNGVPSY	BM_Gr	0.625	16	22.0931	1.07555	BM_Gr (16)	Blood&Marrow	Mitosis
DEFNGVPSY	Blood_DC	0	19	0.25176	0.0401151	Blood_DC (19)	Blood&Marrow	Mitosis
DEFNGVPSY	BM_Mo	0.2	15	5.36107	0.48998	BM_Mo (15)	Blood&Marrow	Mitosis
DEFNGVPSY	BM_Ery	0.909091	11	49.2197	1.57923	BM_Ery (11)	Blood&Marrow	Mitosis
DEFNGVPSY	Blood_Gr	0	10	0	0	Blood_Gr (10)	Blood&Marrow	Mitosis
DEFNGVPSY	Blood_Mo	0	11	0	0	Blood_Mo (11)	Blood&Marrow	Mitosis
DEFNGVPSY	BM_Ly	1	4	52.0195	1.65627	BM_Ly (4)	Blood&Marrow	Mitosis
DEQTPIHISW	Blood_Gr	0.1	10	1.89089	0.241586	Blood_Gr (10)	Blood&Marrow	Mitosis
DEQTPIHISW	BM_Gr	0.8125	16	73.0805	1.56244	BM_Gr (16)	Blood&Marrow	Mitosis
DEQTPIHISW	Blood_DC	0.210526	19	3.0559	0.281203	Blood_DC (19)	Blood&Marrow	Mitosis
DEQTPIHISW	BM_Ery	0.909091	11	412.115	2.20208	BM_Ery (11)	Blood&Marrow	Mitosis
DEQTPIHISW	BM_Ly	1	4	79.07	1.86699	BM_Ly (4)	Blood&Marrow	Mitosis
DEQTPIHISW	BM_Mo	0.733333	15	39.6297	1.28308	BM_Mo (15)	Blood&Marrow	Mitosis
DEQTPIHISW	Blood_B	0.0714286	14	1.78819	0.205516	Blood_B (14)	Blood&Marrow	Mitosis
DEQTPIHISW	Blood_Mo	0.0909091	11	1.15517	0.144494	Blood_Mo (11)	Blood&Marrow	Mitosis
DEQTPIHISW	Blood_T	0.266667	15	4.67051	0.461267	Blood_T (15)	Blood&Marrow	Mitosis
DETLTALQF	Blood_Mo	0.0909091	11	1.18951	0.148206	Blood_Mo (11)	Blood&Marrow	Mitosis
DETLTALQF	BM_Gr	0.5	16	37.5413	1.13563	BM_Gr (16)	Blood&Marrow	Mitosis
DETLTALQF	Blood_DC	0	19	0.488252	0.079004	Blood_DC (19)	Blood&Marrow	Mitosis
DETLTALQF	Blood_B	0	14	0.990473	0.144276	Blood_B (14)	Blood&Marrow	Mitosis
DETLTALQF	BM_Mo	0.533333	15	11.4028	0.769154	BM_Mo (15)	Blood&Marrow	Mitosis
DETLTALQF	Blood_Gr	0	10	0.407306	0.0954164	Blood_Gr (10)	Blood&Marrow	Mitosis
DETLTALQF	BM_Ly	1	4	32.3701	1.46348	BM_Ly (4)	Blood&Marrow	Mitosis
DETLTALQF	BM_Ery	0.636364	11	122.735	1.55299	BM_Ery (11)	Blood&Marrow	Mitosis
DETLTALQF	Blood_T	0	15	1.81537	0.306795	Blood_T (15)	Blood&Marrow	Mitosis
DIIEYDYEY	Blood_Mo	0	11	0	0	Blood_Mo (11)	Blood&Marrow	ECM/CM
DIIEYDYEY	BM_Gr	0	16	0	0	BM_Gr (16)	Blood&Marrow	ECM/CM
DIIEYDYEY	Blood_DC	0	19	0	0	Blood_DC (19)	Blood&Marrow	ECM/CM
DIIEYDYEY	BM_Mo	0	15	0	0	BM_Mo (15)	Blood&Marrow	ECM/CM
DIIEYDYEY	Blood_B	0	14	0	0	Blood_B (14)	Blood&Marrow	ECM/CM
DIIEYDYEY	BM_Ly	0	4	0	0	BM_Ly (4)	Blood&Marrow	ECM/CM
DIIEYDYEY	BM_Ery	0	11	0	0	BM_Ery (11)	Blood&Marrow	ECM/CM
DIIEYDYEY	Blood_Gr	0	10	0	0	Blood_Gr (10)	Blood&Marrow	ECM/CM
DIIEYDYEY	Blood_T	0	15	0	0	Blood_T (15)	Blood&Marrow	ECM/CM
DVITIIDRSF	Blood_T	0	15	0.157331	0.0451254	Blood_T (15)	Blood&Marrow	Mitosis
DVITIIDRSF	BM_Mo	0.533333	15	19.6415	1.00729	BM_Mo (15)	Blood&Marrow	Mitosis
DVITIIDRSF	Blood_B	0	14	0.623694	0.13089	Blood_B (14)	Blood&Marrow	Mitosis
DVITIIDRSF	BM_Ery	1	11	155.505	1.99382	BM_Ery (11)	Blood&Marrow	Mitosis
DVITIIDRSF	Blood_DC	0	19	0	0	Blood_DC (19)	Blood&Marrow	Mitosis
DVITIIDRSF	Blood_Mo	0	11	0	0	Blood_Mo (11)	Blood&Marrow	Mitosis
DVITIIDRSF	BM_Gr	0.8125	16	83.6887	1.65327	BM_Gr (16)	Blood&Marrow	Mitosis
DVITIIDRSF	Blood_Gr	0	10	0.531116	0.0800109	Blood_Gr (10)	Blood&Marrow	Mitosis
DVITIIDRSF	BM_Ly	1	4	233.599	2.3579	BM_Ly (4)	Blood&Marrow	Mitosis
EEIFTEEY	Blood_B	0	14	0	0	Blood_B (14)	Blood&Marrow	ECM/CM
EEIFTEEY	BM_Gr	0	16	0	0	BM_Gr (16)	Blood&Marrow	ECM/CM
EEIFTEEY	Blood_DC	0	19	0	0	Blood_DC (19)	Blood&Marrow	ECM/CM
EEIFTEEY	BM_Ery	0	11	0	0	BM_Ery (11)	Blood&Marrow	ECM/CM
EEIFTEEY	Blood_Gr	0	10	0	0	Blood_Gr (10)	Blood&Marrow	ECM/CM
EEIFTEEY	Blood_T	0	15	0	0	Blood_T (15)	Blood&Marrow	ECM/CM
EEIFTEEY	Blood_Mo	0	11	0	0	Blood_Mo (11)	Blood&Marrow	ECM/CM
EEIFTEEY	BM_Mo	0	15	0	0	BM_Mo (15)	Blood&Marrow	ECM/CM
EEIFTEEY	BM_Ly	0	4	0	0	BM_Ly (4)	Blood&Marrow	ECM/CM
EEQYIAQF	BM_Mo	0.0666667	15	2.15607	0.101532	BM_Mo (15)	Blood&Marrow	CTA
EEQYIAQF	Blood_DC	0.0526316	19	0.806409	0.0638299	Blood_DC (19)	Blood&Marrow	CTA
EEQYIAQF	Blood_Mo	0	11	0	0	Blood_Mo (11)	Blood&Marrow	CTA
EEQYIAQF	BM_Ly	0	4	0	0	BM_Ly (4)	Blood&Marrow	CTA
EEQYIAQF	BM_Gr	0	16	0	0	BM_Gr (16)	Blood&Marrow	CTA
EEQYIAQF	Blood_B	0	14	0.26131	0.0477308	Blood_B (14)	Blood&Marrow	CTA
EEQYIAQF	Blood_T	0	15	0	0	Blood_T (15)	Blood&Marrow	CTA
EEQYIAQF	Blood_Gr	0.1	10	2.20165	0.136204	Blood_Gr (10)	Blood&Marrow	CTA
EEQYIAQF	BM_Ery	0	11	0	0	BM_Ery (11)	Blood&Marrow	CTA
EEYLVPQAF	Blood_DC	0	19	0	0	Blood_DC (19)	Blood&Marrow	Mitosis
EEYLVPQAF	BM_Mo	0	15	0	0	BM_Mo (15)	Blood&Marrow	Mitosis
EEYLVPQAF	Blood_Mo	0	11	0	0	Blood_Mo (11)	Blood&Marrow	Mitosis
EEYLVPQAF	BM_Ly	0	4	0	0	BM_Ly (4)	Blood&Marrow	Mitosis
EEYLVPQAF	BM_Gr	0	16	0	0	BM_Gr (16)	Blood&Marrow	Mitosis
EEYLVPQAF	Blood_T	0	15	0	0	Blood_T (15)	Blood&Marrow	Mitosis
EEYLVPQAF	Blood_B	0	14	0	0	Blood_B (14)	Blood&Marrow	Mitosis
EEYLVPQAF	Blood_Gr	0	10	0	0	Blood_Gr (10)	Blood&Marrow	Mitosis
EEYLVPQAF	BM_Ery	0	11	0	0	BM_Ery (11)	Blood&Marrow	Mitosis
ELFQHVSLM	BM_Mo	0	15	0	0	BM_Mo (15)	Blood&Marrow	Aromatase activity
ELFQHVSLM	Blood_T	0	15	0	0	Blood_T (15)	Blood&Marrow	Aromatase activity
ELFQHVSLM	Blood_DC	0	19	0	0	Blood_DC (19)	Blood&Marrow	Aromatase activity
ELFQHVSLM	Blood_Gr	0	10	0	0	Blood_Gr (10)	Blood&Marrow	Aromatase activity
ELFQHVSLM	BM_Ly	0	4	0	0	BM_Ly (4)	Blood&Marrow	Aromatase activity
ELFQHVSLM	Blood_Mo	0	11	0	0	Blood_Mo (11)	Blood&Marrow	Aromatase activity
ELFQHVSLM	BM_Gr	0	16	0	0	BM_Gr (16)	Blood&Marrow	Aromatase activity
ELFQHVSLM	BM_Ery	0	11	0.11952	0.0331363	BM_Ery (11)	Blood&Marrow	Aromatase activity
ELFQHVSLM	Blood_B	0	14	0	0	Blood_B (14)	Blood&Marrow	Aromatase activity
EVFEGDIQQF	Blood_B	0	14	0	0	Blood_B (14)	Blood&Marrow	ECM/CM
EVFEGDIQQF	Blood_Mo	0	11	0	0	Blood_Mo (11)	Blood&Marrow	ECM/CM
EVFEGDIQQF	BM_Ery	0	11	0	0	BM_Ery (11)	Blood&Marrow	ECM/CM
EVFEGDIQQF	Blood_DC	0	19	0	0	Blood_DC (19)	Blood&Marrow	ECM/CM
EVFEGDIQQF	BM_Gr	0	16	0	0	BM_Gr (16)	Blood&Marrow	ECM/CM
EVFEGDIQQF	Blood_T	0	15	0	0	Blood_T (15)	Blood&Marrow	ECM/CM
EVFEGDIQQF	BM_Mo	0	15	0	0	BM_Mo (15)	Blood&Marrow	ECM/CM
EVFEGDIQQF	Blood_Gr	0	10	0	0	Blood_Gr (10)	Blood&Marrow	ECM/CM
EVFEGDIQQF	BM_Ly	0	4	0	0	BM_Ly (4)	Blood&Marrow	ECM/CM
EVKSITKER	Blood_DC	0	19	0.534274	0.0824775	Blood_DC (19)	Blood&Marrow	Mitosis
EVKSITKER	Blood_B	0	14	1.36432	0.213163	Blood_B (14)	Blood&Marrow	Mitosis
EVKSITKER	BM_Gr	0.6875	16	43.0381	1.26353	BM_Gr (16)	Blood&Marrow	Mitosis
EVKSITKER	Blood_T	0	15	1.81827	0.30505	Blood_T (15)	Blood&Marrow	Mitosis
EVKSITKER	BM_Ery	0.909091	11	121.854	1.63462	BM_Ery (11)	Blood&Marrow	Mitosis
EVKSITKER	Blood_Mo	0	11	0.5984	0.113476	Blood_Mo (11)	Blood&Marrow	Mitosis
EVKSITKER	BM_Ly	1	4	31.0382	1.45474	BM_Ly (4)	Blood&Marrow	Mitosis
EVKSITKER	BM_Mo	0.2	15	5.01967	0.566192	BM_Mo (15)	Blood&Marrow	Mitosis
EVKSITKER	Blood_Gr	0	10	0	0	Blood_Gr (10)	Blood&Marrow	Mitosis
FAFEKLIQF	Blood_Mo	0	11	0	0	Blood_Mo (11)	Blood&Marrow	Membrane transporter
FAFEKLIQF	BM_Gr	0	16	0	0	BM_Gr (16)	Blood&Marrow	Membrane transporter
FAFEKLIQF	Blood_B	0	14	0	0	Blood_B (14)	Blood&Marrow	Membrane transporter
FAFEKLIQF	Blood_Gr	0	10	0	0	Blood_Gr (10)	Blood&Marrow	Membrane transporter
FAFEKLIQF	Blood_T	0	15	0	0	Blood_T (15)	Blood&Marrow	Membrane transporter
FAFEKLIQF	BM_Ly	0	4	0	0	BM_Ly (4)	Blood&Marrow	Membrane transporter
FAFEKLIQF	Blood_DC	0	19	0.262124	0.0408803	Blood_DC (19)	Blood&Marrow	Membrane transporter
FAFEKLIQF	BM_Mo	0	15	0	0	BM_Mo (15)	Blood&Marrow	Membrane transporter
FAFEKLIQF	BM_Ery	0	11	0.0796802	0.0248495	BM_Ery (11)	Blood&Marrow	Membrane transporter
FPDVPDKENF	BM_Ery	0.818182	11	50.2344	1.39087	BM_Ery (11)	Blood&Marrow	Mitosis
FPDVPDKENF	Blood_B	0.357143	14	11.2061	0.916379	Blood_B (14)	Blood&Marrow	Mitosis
FPDVPDKENF	Blood_DC	0.157895	19	2.78605	0.232373	Blood_DC (19)	Blood&Marrow	Mitosis
FPDVPDKENF	BM_Mo	0.2	15	3.85108	0.376154	BM_Mo (15)	Blood&Marrow	Mitosis
FPDVPDKENF	Blood_T	0	15	1.54305	0.239543	Blood_T (15)	Blood&Marrow	Mitosis
FPDVPDKENF	Blood_Gr	0	10	0.988517	0.15473	Blood_Gr (10)	Blood&Marrow	Mitosis
FPDVPDKENF	BM_Ly	1	4	81.3867	1.89087	BM_Ly (4)	Blood&Marrow	Mitosis
FPDVPDKENF	Blood_Mo	0.181818	11	2.05446	0.247537	Blood_Mo (11)	Blood&Marrow	Mitosis
FPDVPDKENF	BM_Gr	0.75	16	34.0864	1.28365	BM_Gr (16)	Blood&Marrow	Mitosis
GAYDKARYL	Blood_Gr	0	10	0	0	Blood_Gr (10)	Blood&Marrow	Membrane transporter
GAYDKARYL	Blood_DC	0	19	0.228311	0.0382827	Blood_DC (19)	Blood&Marrow	Membrane transporter
GAYDKARYL	BM_Ly	0	4	0	0	BM_Ly (4)	Blood&Marrow	Membrane transporter
GAYDKARYL	BM_Gr	0	16	0	0	BM_Gr (16)	Blood&Marrow	Membrane transporter
GAYDKARYL	Blood_B	0	14	0.115022	0.0297637	Blood_B (14)	Blood&Marrow	Membrane transporter
GAYDKARYL	Blood_Mo	0	11	0	0	Blood_Mo (11)	Blood&Marrow	Membrane transporter
GAYDKARYL	Blood_T	0	15	0.352107	0.0532047	Blood_T (15)	Blood&Marrow	Membrane transporter
GAYDKARYL	BM_Ery	0	11	0	0	BM_Ery (11)	Blood&Marrow	Membrane transporter
GAYDKARYL	BM_Mo	0	15	0.260199	0.0460307	BM_Mo (15)	Blood&Marrow	Membrane transporter
GSLGHLQNR	BM_Mo	0.266667	15	7.30412	0.537923	BM_Mo (15)	Blood&Marrow	CTA
GSLGHLQNR	Blood_T	0	15	1.79589	0.268324	Blood_T (15)	Blood&Marrow	CTA
GSLGHLQNR	Blood_DC	0	19	0	0	Blood_DC (19)	Blood&Marrow	CTA
GSLGHLQNR	Blood_Gr	0	10	0	0	Blood_Gr (10)	Blood&Marrow	CTA
GSLGHLQNR	BM_Gr	0.8125	16	40.3725	1.37238	BM_Gr (16)	Blood&Marrow	CTA
GSLGHLQNR	BM_Ly	1	4	123.149	2.07878	BM_Ly (4)	Blood&Marrow	CTA
GSLGHLQNR	Blood_Mo	0	11	0.463018	0.0713495	Blood_Mo (11)	Blood&Marrow	CTA
GSLGHLQNR	BM_Ery	1	11	101.1	1.83914	BM_Ery (11)	Blood&Marrow	CTA
GSLGHLQNR	Blood_B	0	14	0.705767	0.100599	Blood_B (14)	Blood&Marrow	CTA
GTHVWVGLYK	Blood_B	0	14	0.873655	0.144008	Blood_B (14)	Blood&Marrow	ECM/CM
GTHVWVGLYK	BM_Ery	0.0909091	11	1.61153	0.243396	BM_Ery (11)	Blood&Marrow	ECM/CM
GTHVWVGLYK	Blood_Mo	0	11	0.992919	0.197719	Blood_Mo (11)	Blood&Marrow	ECM/CM
GTHVWVGLYK	Blood_T	0.0666667	15	3.2465	0.493022	Blood_T (15)	Blood&Marrow	ECM/CM
GTHVWVGLYK	BM_Mo	0	15	0	0	BM_Mo (15)	Blood&Marrow	ECM/CM
GTHVWVGLYK	Blood_Gr	0	10	0.265587	0.0726791	Blood_Gr (10)	Blood&Marrow	ECM/CM
GTHVWVGLYK	BM_Gr	0	16	0.307603	0.0942118	BM_Gr (16)	Blood&Marrow	ECM/CM
GTHVWVGLYK	Blood_DC	0	19	2.12804	0.328505	Blood_DC (19)	Blood&Marrow	ECM/CM
GTHVWVGLYK	BM_Ly	0	4	3.21625	0.589559	BM_Ly (4)	Blood&Marrow	ECM/CM
HHNDLVFKF	Blood_B	0	14	0	0	Blood_B (14)	Blood&Marrow	Aromatase activity
HHNDLVFKF	BM_Ery	0	11	0.0783581	0.0245423	BM_Ery (11)	Blood&Marrow	Aromatase activity
HHNDLVFKF	Blood_T	0	15	0	0	Blood_T (15)	Blood&Marrow	Aromatase activity
HHNDLVFKF	Blood_Mo	0	11	0	0	Blood_Mo (11)	Blood&Marrow	Aromatase activity
HHNDLVFKF	BM_Mo	0	15	0	0	BM_Mo (15)	Blood&Marrow	Aromatase activity
HHNDLVFKF	Blood_Gr	0	10	0	0	Blood_Gr (10)	Blood&Marrow	Aromatase activity
HHNDLVFKF	BM_Gr	0	16	0.0565672	0.0174945	BM_Gr (16)	Blood&Marrow	Aromatase activity
HHNDLVFKF	Blood_DC	0	19	0	0	Blood_DC (19)	Blood&Marrow	Aromatase activity
HHNDLVFKF	BM_Ly	0	4	0	0	BM_Ly (4)	Blood&Marrow	Aromatase activity
HQFTEKVI	Blood_DC	0	19	0	0	Blood_DC (19)	Blood&Marrow	Aromatase activity
HQFTEKVI	Blood_B	0	14	0	0	Blood_B (14)	Blood&Marrow	Aromatase activity
HQFTEKVI	BM_Gr	0	16	0	0	BM_Gr (16)	Blood&Marrow	Aromatase activity
HQFTEKVI	Blood_T	0	15	0	0	Blood_T (15)	Blood&Marrow	Aromatase activity
HQFTEKVI	BM_Ery	0	11	0	0	BM_Ery (11)	Blood&Marrow	Aromatase activity
HQFTEKVI	Blood_Gr	0	10	0	0	Blood_Gr (10)	Blood&Marrow	Aromatase activity
HQFTEKVI	Blood_Mo	0	11	0	0	Blood_Mo (11)	Blood&Marrow	Aromatase activity
HQFTEKVI	BM_Mo	0	15	0	0	BM_Mo (15)	Blood&Marrow	Aromatase activity
HQFTEKVI	BM_Ly	0	4	0	0	BM_Ly (4)	Blood&Marrow	Aromatase activity
ITDDQLLAL	Blood_DC	0	19	0	0	Blood_DC (19)	Blood&Marrow	CTA
ITDDQLLAL	Blood_Gr	0.1	10	1.10083	0.107948	Blood_Gr (10)	Blood&Marrow	CTA
ITDDQLLAL	BM_Gr	0	16	0.113693	0.0281317	BM_Gr (16)	Blood&Marrow	CTA
ITDDQLLAL	BM_Ly	0	4	0	0	BM_Ly (4)	Blood&Marrow	CTA
ITDDQLLAL	BM_Ery	0	11	0	0	BM_Ery (11)	Blood&Marrow	CTA
ITDDQLLAL	Blood_B	0.0714286	14	1.20436	0.136577	Blood_B (14)	Blood&Marrow	CTA
ITDDQLLAL	Blood_T	0	15	0.346121	0.0527879	Blood_T (15)	Blood&Marrow	CTA
ITDDQLLAL	BM_Mo	0.0666667	15	2.74434	0.150573	BM_Mo (15)	Blood&Marrow	CTA
ITDDQLLAL	Blood_Mo	0	11	0.522111	0.0753516	Blood_Mo (11)	Blood&Marrow	CTA
KLKQDTTQK	Blood_Mo	0	11	0	0	Blood_Mo (11)	Blood&Marrow	Aromatase activity
KLKQDTTQK	BM_Gr	0	16	0.112146	0.0347559	BM_Gr (16)	Blood&Marrow	Aromatase activity
KLKQDTTQK	Blood_DC	0	19	0	0	Blood_DC (19)	Blood&Marrow	Aromatase activity
KLKQDTTQK	Blood_Gr	0	10	0	0	Blood_Gr (10)	Blood&Marrow	Aromatase activity
KLKQDTTQK	BM_Mo	0	15	0	0	BM_Mo (15)	Blood&Marrow	Aromatase activity
KLKQDTTQK	Blood_B	0	14	0	0	Blood_B (14)	Blood&Marrow	Aromatase activity
KLKQDTTQK	BM_Ery	0	11	0.278109	0.0790385	BM_Ery (11)	Blood&Marrow	Aromatase activity
KLKQDTTQK	Blood_T	0	15	0	0	Blood_T (15)	Blood&Marrow	Aromatase activity
KLKQDTTQK	BM_Ly	0	4	0	0	BM_Ly (4)	Blood&Marrow	Aromatase activity
LEIENLNLA	Blood_Gr	0	10	0.574248	0.106438	Blood_Gr (10)	Blood&Marrow	Mitosis
LEIENLNLA	Blood_Mo	0	11	1.72096	0.271573	Blood_Mo (11)	Blood&Marrow	Mitosis
LEIENLNLA	Blood_T	0.0666667	15	2.41339	0.358909	Blood_T (15)	Blood&Marrow	Mitosis
LEIENLNLA	BM_Ly	1	4	41.0728	1.61809	BM_Ly (4)	Blood&Marrow	Mitosis
LEIENLNLA	BM_Mo	0.2	15	4.45563	0.384767	BM_Mo (15)	Blood&Marrow	Mitosis
LEIENLNLA	BM_Gr	0.8125	16	40.299	1.35034	BM_Gr (16)	Blood&Marrow	Mitosis
LEIENLNLA	Blood_DC	0	19	1.23903	0.214975	Blood_DC (19)	Blood&Marrow	Mitosis
LEIENLNLA	Blood_B	0	14	1.38241	0.211022	Blood_B (14)	Blood&Marrow	Mitosis
LEIENLNLA	BM_Ery	1	11	102.019	1.78336	BM_Ery (11)	Blood&Marrow	Mitosis
LELFQHVSL	Blood_T	0	15	0	0	Blood_T (15)	Blood&Marrow	Aromatase activity
LELFQHVSL	BM_Ery	0	11	0.11952	0.0331363	BM_Ery (11)	Blood&Marrow	Aromatase activity
LELFQHVSL	Blood_B	0	14	0	0	Blood_B (14)	Blood&Marrow	Aromatase activity
LELFQHVSL	BM_Mo	0	15	0	0	BM_Mo (15)	Blood&Marrow	Aromatase activity
LELFQHVSL	Blood_Mo	0	11	0	0	Blood_Mo (11)	Blood&Marrow	Aromatase activity
LELFQHVSL	Blood_DC	0	19	0	0	Blood_DC (19)	Blood&Marrow	Aromatase activity
LELFQHVSL	Blood_Gr	0	10	0	0	Blood_Gr (10)	Blood&Marrow	Aromatase activity
LELFQHVSL	BM_Gr	0	16	0	0	BM_Gr (16)	Blood&Marrow	Aromatase activity
LELFQHVSL	BM_Ly	0	4	0	0	BM_Ly (4)	Blood&Marrow	Aromatase activity
MAVNIVLQL	BM_Gr	0	16	0	0	BM_Gr (16)	Blood&Marrow	Membrane transporter
MAVNIVLQL	Blood_DC	0	19	0	0	Blood_DC (19)	Blood&Marrow	Membrane transporter
MAVNIVLQL	BM_Ery	0	11	0	0	BM_Ery (11)	Blood&Marrow	Membrane transporter
MAVNIVLQL	Blood_B	0	14	0	0	Blood_B (14)	Blood&Marrow	Membrane transporter
MAVNIVLQL	Blood_T	0	15	0	0	Blood_T (15)	Blood&Marrow	Membrane transporter
MAVNIVLQL	Blood_Gr	0	10	0	0	Blood_Gr (10)	Blood&Marrow	Membrane transporter
MAVNIVLQL	Blood_Mo	0	11	0	0	Blood_Mo (11)	Blood&Marrow	Membrane transporter
MAVNIVLQL	BM_Mo	0	15	0	0	BM_Mo (15)	Blood&Marrow	Membrane transporter
MAVNIVLQL	BM_Ly	0	4	0	0	BM_Ly (4)	Blood&Marrow	Membrane transporter
MLWKLVENV	BM_Gr	0	16	0	0	BM_Gr (16)	Blood&Marrow	TF
MLWKLVENV	BM_Ly	0	4	0	0	BM_Ly (4)	Blood&Marrow	TF
MLWKLVENV	Blood_DC	0	19	0	0	Blood_DC (19)	Blood&Marrow	TF
MLWKLVENV	Blood_Gr	0	10	0	0	Blood_Gr (10)	Blood&Marrow	TF
MLWKLVENV	BM_Ery	0	11	0	0	BM_Ery (11)	Blood&Marrow	TF
MLWKLVENV	Blood_B	0	14	0	0	Blood_B (14)	Blood&Marrow	TF
MLWKLVENV	Blood_Mo	0	11	0	0	Blood_Mo (11)	Blood&Marrow	TF
MLWKLVENV	Blood_T	0	15	0	0	Blood_T (15)	Blood&Marrow	TF
MLWKLVENV	BM_Mo	0	15	0	0	BM_Mo (15)	Blood&Marrow	TF
MPLKHYLLL	BM_Gr	0	16	0	0	BM_Gr (16)	Blood&Marrow	ECM/CM
MPLKHYLLL	Blood_Gr	0	10	0	0	Blood_Gr (10)	Blood&Marrow	ECM/CM
MPLKHYLLL	BM_Ly	0	4	0	0	BM_Ly (4)	Blood&Marrow	ECM/CM
MPLKHYLLL	BM_Mo	0	15	0	0	BM_Mo (15)	Blood&Marrow	ECM/CM
MPLKHYLLL	Blood_B	0	14	0	0	Blood_B (14)	Blood&Marrow	ECM/CM
MPLKHYLLL	Blood_DC	0	19	0	0	Blood_DC (19)	Blood&Marrow	ECM/CM
MPLKHYLLL	BM_Ery	0	11	0	0	BM_Ery (11)	Blood&Marrow	ECM/CM
MPLKHYLLL	Blood_Mo	0	11	0	0	Blood_Mo (11)	Blood&Marrow	ECM/CM
MPLKHYLLL	Blood_T	0	15	0	0	Blood_T (15)	Blood&Marrow	ECM/CM
MVFSKLVLR	BM_Gr	0	16	0	0	BM_Gr (16)	Blood&Marrow	ECM/CM
MVFSKLVLR	BM_Mo	0	15	0.28919	0.0484911	BM_Mo (15)	Blood&Marrow	ECM/CM
MVFSKLVLR	Blood_Mo	0	11	0	0	Blood_Mo (11)	Blood&Marrow	ECM/CM
MVFSKLVLR	Blood_B	0	14	0	0	Blood_B (14)	Blood&Marrow	ECM/CM
MVFSKLVLR	Blood_DC	0	19	0	0	Blood_DC (19)	Blood&Marrow	ECM/CM
MVFSKLVLR	Blood_Gr	0	10	0	0	Blood_Gr (10)	Blood&Marrow	ECM/CM
MVFSKLVLR	Blood_T	0	15	0	0	Blood_T (15)	Blood&Marrow	ECM/CM
MVFSKLVLR	BM_Ery	0	11	0	0	BM_Ery (11)	Blood&Marrow	ECM/CM
MVFSKLVLR	BM_Ly	0	4	0	0	BM_Ly (4)	Blood&Marrow	ECM/CM
QAWGAGLAY	BM_Ery	0	11	0	0	BM_Ery (11)	Blood&Marrow	ECM/CM
QAWGAGLAY	BM_Mo	0	15	0	0	BM_Mo (15)	Blood&Marrow	ECM/CM
QAWGAGLAY	Blood_T	0	15	0	0	Blood_T (15)	Blood&Marrow	ECM/CM
QAWGAGLAY	Blood_B	0	14	0	0	Blood_B (14)	Blood&Marrow	ECM/CM
QAWGAGLAY	Blood_DC	0	19	0.328205	0.0452364	Blood_DC (19)	Blood&Marrow	ECM/CM
QAWGAGLAY	Blood_Gr	0	10	0	0	Blood_Gr (10)	Blood&Marrow	ECM/CM
QAWGAGLAY	Blood_Mo	0	11	0	0	Blood_Mo (11)	Blood&Marrow	ECM/CM
QAWGAGLAY	BM_Gr	0	16	0	0	BM_Gr (16)	Blood&Marrow	ECM/CM
QAWGAGLAY	BM_Ly	0	4	0.217328	0.0783168	BM_Ly (4)	Blood&Marrow	ECM/CM
QLLALLPSL	BM_Gr	0	16	0.549613	0.088792	BM_Gr (16)	Blood&Marrow	CTA
QLLALLPSL	BM_Ery	0	11	0.0657863	0.0214953	BM_Ery (11)	Blood&Marrow	CTA
QLLALLPSL	Blood_B	0.0714286	14	1.20436	0.136577	Blood_B (14)	Blood&Marrow	CTA
QLLALLPSL	Blood_DC	0	19	0.472835	0.0775771	Blood_DC (19)	Blood&Marrow	CTA
QLLALLPSL	Blood_Gr	0.1	10	1.10083	0.107948	Blood_Gr (10)	Blood&Marrow	CTA
QLLALLPSL	Blood_Mo	0	11	0.522111	0.0753516	Blood_Mo (11)	Blood&Marrow	CTA
QLLALLPSL	Blood_T	0	15	0.346121	0.0527879	Blood_T (15)	Blood&Marrow	CTA
QLLALLPSL	BM_Mo	0.0666667	15	2.62042	0.13607	BM_Mo (15)	Blood&Marrow	CTA
QLLALLPSL	BM_Ly	0	4	0	0	BM_Ly (4)	Blood&Marrow	CTA
SEADLQAEV	BM_Gr	0	16	0.31116	0.0615762	BM_Gr (16)	Blood&Marrow	Aromatase activity
SEADLQAEV	Blood_B	0	14	0	0	Blood_B (14)	Blood&Marrow	Aromatase activity
SEADLQAEV	Blood_DC	0	19	0	0	Blood_DC (19)	Blood&Marrow	Aromatase activity
SEADLQAEV	Blood_Gr	0	10	0	0	Blood_Gr (10)	Blood&Marrow	Aromatase activity
SEADLQAEV	Blood_Mo	0	11	0	0	Blood_Mo (11)	Blood&Marrow	Aromatase activity
SEADLQAEV	Blood_T	0	15	0	0	Blood_T (15)	Blood&Marrow	Aromatase activity
SEADLQAEV	BM_Ery	0.0909091	11	1.08457	0.114189	BM_Ery (11)	Blood&Marrow	Aromatase activity
SEADLQAEV	BM_Mo	0	15	0	0	BM_Mo (15)	Blood&Marrow	Aromatase activity
SEADLQAEV	BM_Ly	0	4	0	0	BM_Ly (4)	Blood&Marrow	Aromatase activity
SLPDNVFSNL	BM_Ly	0	4	0.200902	0.0640356	BM_Ly (4)	Blood&Marrow	ECM/CM
SLPDNVFSNL	BM_Mo	0	15	0	0	BM_Mo (15)	Blood&Marrow	ECM/CM
SLPDNVFSNL	BM_Gr	0	16	0	0	BM_Gr (16)	Blood&Marrow	ECM/CM
SLPDNVFSNL	Blood_B	0	14	0	0	Blood_B (14)	Blood&Marrow	ECM/CM
SLPDNVFSNL	Blood_DC	0	19	0.228311	0.0382827	Blood_DC (19)	Blood&Marrow	ECM/CM
SLPDNVFSNL	Blood_Gr	0	10	0	0	Blood_Gr (10)	Blood&Marrow	ECM/CM
SLPDNVFSNL	Blood_Mo	0	11	0	0	Blood_Mo (11)	Blood&Marrow	ECM/CM
SLPDNVFSNL	Blood_T	0	15	0	0	Blood_T (15)	Blood&Marrow	ECM/CM
SLPDNVFSNL	BM_Ery	0	11	0	0	BM_Ery (11)	Blood&Marrow	ECM/CM
SQGQIFSKF	BM_Mo	0	15	0	0	BM_Mo (15)	Blood&Marrow	Aromatase activity
SQGQIFSKF	Blood_B	0	14	0	0	Blood_B (14)	Blood&Marrow	Aromatase activity
SQGQIFSKF	Blood_DC	0	19	0	0	Blood_DC (19)	Blood&Marrow	Aromatase activity
SQGQIFSKF	Blood_Gr	0	10	0	0	Blood_Gr (10)	Blood&Marrow	Aromatase activity
SQGQIFSKF	Blood_Mo	0	11	0	0	Blood_Mo (11)	Blood&Marrow	Aromatase activity
SQGQIFSKF	Blood_T	0	15	0	0	Blood_T (15)	Blood&Marrow	Aromatase activity
SQGQIFSKF	BM_Ery	0	11	0	0	BM_Ery (11)	Blood&Marrow	Aromatase activity
SQGQIFSKF	BM_Gr	0	16	0.0565672	0.0174945	BM_Gr (16)	Blood&Marrow	Aromatase activity
SQGQIFSKF	BM_Ly	0	4	0	0	BM_Ly (4)	Blood&Marrow	Aromatase activity
SRLELFQHV	BM_Mo	0	15	0	0	BM_Mo (15)	Blood&Marrow	Aromatase activity
SRLELFQHV	Blood_Gr	0	10	0	0	Blood_Gr (10)	Blood&Marrow	Aromatase activity
SRLELFQHV	Blood_B	0	14	0	0	Blood_B (14)	Blood&Marrow	Aromatase activity
SRLELFQHV	Blood_DC	0	19	0	0	Blood_DC (19)	Blood&Marrow	Aromatase activity
SRLELFQHV	BM_Ery	0	11	0.115612	0.0379997	BM_Ery (11)	Blood&Marrow	Aromatase activity
SRLELFQHV	Blood_Mo	0	11	0	0	Blood_Mo (11)	Blood&Marrow	Aromatase activity
SRLELFQHV	Blood_T	0	15	0	0	Blood_T (15)	Blood&Marrow	Aromatase activity
SRLELFQHV	BM_Gr	0	16	0	0	BM_Gr (16)	Blood&Marrow	Aromatase activity
SRLELFQHV	BM_Ly	0	4	0	0	BM_Ly (4)	Blood&Marrow	Aromatase activity
SSQGQIFSK	Blood_B	0	14	0	0	Blood_B (14)	Blood&Marrow	Aromatase activity
SSQGQIFSK	Blood_Gr	0	10	0	0	Blood_Gr (10)	Blood&Marrow	Aromatase activity
SSQGQIFSK	Blood_Mo	0	11	0	0	Blood_Mo (11)	Blood&Marrow	Aromatase activity
SSQGQIFSK	Blood_DC	0	19	0	0	Blood_DC (19)	Blood&Marrow	Aromatase activity
SSQGQIFSK	BM_Gr	0	16	0.0565672	0.0174945	BM_Gr (16)	Blood&Marrow	Aromatase activity
SSQGQIFSK	Blood_T	0	15	0	0	Blood_T (15)	Blood&Marrow	Aromatase activity
SSQGQIFSK	BM_Ery	0	11	0	0	BM_Ery (11)	Blood&Marrow	Aromatase activity
SSQGQIFSK	BM_Ly	0	4	0	0	BM_Ly (4)	Blood&Marrow	Aromatase activity
SSQGQIFSK	BM_Mo	0	15	0	0	BM_Mo (15)	Blood&Marrow	Aromatase activity
SVKERESER	Blood_DC	0	19	0.306764	0.0439119	Blood_DC (19)	Blood&Marrow	Mitosis
SVKERESER	Blood_B	0.142857	14	1.79381	0.237393	Blood_B (14)	Blood&Marrow	Mitosis
SVKERESER	Blood_T	0	15	1.30656	0.219855	Blood_T (15)	Blood&Marrow	Mitosis
SVKERESER	Blood_Gr	0	10	0	0	Blood_Gr (10)	Blood&Marrow	Mitosis
SVKERESER	Blood_Mo	0	11	0.111466	0.0315954	Blood_Mo (11)	Blood&Marrow	Mitosis
SVKERESER	BM_Mo	0	15	1.58922	0.244534	BM_Mo (15)	Blood&Marrow	Mitosis
SVKERESER	BM_Ery	0.909091	11	116.279	1.80267	BM_Ery (11)	Blood&Marrow	Mitosis
SVKERESER	BM_Gr	0.8125	16	22.2464	1.1434	BM_Gr (16)	Blood&Marrow	Mitosis
SVKERESER	BM_Ly	1	4	76.7639	1.8553	BM_Ly (4)	Blood&Marrow	Mitosis
SYLKAVFNL	Blood_Gr	0	10	0	0	Blood_Gr (10)	Blood&Marrow	Aromatase activity
SYLKAVFNL	Blood_DC	0	19	0	0	Blood_DC (19)	Blood&Marrow	Aromatase activity
SYLKAVFNL	Blood_B	0	14	0	0	Blood_B (14)	Blood&Marrow	Aromatase activity
SYLKAVFNL	BM_Ery	0	11	0.156716	0.0395625	BM_Ery (11)	Blood&Marrow	Aromatase activity
SYLKAVFNL	Blood_Mo	0	11	0	0	Blood_Mo (11)	Blood&Marrow	Aromatase activity
SYLKAVFNL	Blood_T	0	15	0	0	Blood_T (15)	Blood&Marrow	Aromatase activity
SYLKAVFNL	BM_Mo	0	15	0	0	BM_Mo (15)	Blood&Marrow	Aromatase activity
SYLKAVFNL	BM_Gr	0	16	0	0	BM_Gr (16)	Blood&Marrow	Aromatase activity
SYLKAVFNL	BM_Ly	0	4	0	0	BM_Ly (4)	Blood&Marrow	Aromatase activity
TLDSYLKAV	Blood_Mo	0	11	0	0	Blood_Mo (11)	Blood&Marrow	Aromatase activity
TLDSYLKAV	Blood_B	0	14	0	0	Blood_B (14)	Blood&Marrow	Aromatase activity
TLDSYLKAV	Blood_DC	0	19	0	0	Blood_DC (19)	Blood&Marrow	Aromatase activity
TLDSYLKAV	Blood_Gr	0	10	0	0	Blood_Gr (10)	Blood&Marrow	Aromatase activity
TLDSYLKAV	BM_Gr	0	16	0	0	BM_Gr (16)	Blood&Marrow	Aromatase activity
TLDSYLKAV	Blood_T	0	15	0	0	Blood_T (15)	Blood&Marrow	Aromatase activity
TLDSYLKAV	BM_Ery	0	11	0.0783581	0.0245423	BM_Ery (11)	Blood&Marrow	Aromatase activity
TLDSYLKAV	BM_Ly	0	4	0	0	BM_Ly (4)	Blood&Marrow	Aromatase activity
TLDSYLKAV	BM_Mo	0	15	0	0	BM_Mo (15)	Blood&Marrow	Aromatase activity
TLFDYEVRL	Blood_T	0	15	1.26683	0.199234	Blood_T (15)	Blood&Marrow	Mitosis
TLFDYEVRL	Blood_Mo	0	11	0.601173	0.11371	Blood_Mo (11)	Blood&Marrow	Mitosis
TLFDYEVRL	Blood_B	0.0714286	14	1.11969	0.143609	Blood_B (14)	Blood&Marrow	Mitosis
TLFDYEVRL	Blood_DC	0.157895	19	4.99878	0.55426	Blood_DC (19)	Blood&Marrow	Mitosis
TLFDYEVRL	Blood_Gr	0	10	0.943347	0.148476	Blood_Gr (10)	Blood&Marrow	Mitosis
TLFDYEVRL	BM_Gr	0.4375	16	30.0253	0.897415	BM_Gr (16)	Blood&Marrow	Mitosis
TLFDYEVRL	BM_Ly	1	4	270.591	2.42265	BM_Ly (4)	Blood&Marrow	Mitosis
TLFDYEVRL	BM_Ery	0.545455	11	36.7015	1.01706	BM_Ery (11)	Blood&Marrow	Mitosis
TLFDYEVRL	BM_Mo	0.6	15	18.026	0.915655	BM_Mo (15)	Blood&Marrow	Mitosis
TQFFIPYTI	Blood_T	0.0666667	15	2.9097	0.329813	Blood_T (15)	Blood&Marrow	ECM/CM
TQFFIPYTI	Blood_B	0	14	0.551557	0.0950552	Blood_B (14)	Blood&Marrow	ECM/CM
TQFFIPYTI	Blood_DC	0.210526	19	4.43438	0.494779	Blood_DC (19)	Blood&Marrow	ECM/CM
TQFFIPYTI	Blood_Gr	0	10	0.723398	0.127635	Blood_Gr (10)	Blood&Marrow	ECM/CM
TQFFIPYTI	Blood_Mo	0.0909091	11	2.52943	0.343849	Blood_Mo (11)	Blood&Marrow	ECM/CM
TQFFIPYTI	BM_Ly	0	4	1.40442	0.290396	BM_Ly (4)	Blood&Marrow	ECM/CM
TQFFIPYTI	BM_Mo	0.0666667	15	1.12419	0.143431	BM_Mo (15)	Blood&Marrow	ECM/CM
TQFFIPYTI	BM_Ery	0	11	1.18705	0.274735	BM_Ery (11)	Blood&Marrow	ECM/CM
TQFFIPYTI	BM_Gr	0.0625	16	1.71017	0.298481	BM_Gr (16)	Blood&Marrow	ECM/CM
TTLENLPQK	BM_Ery	0	11	0	0	BM_Ery (11)	Blood&Marrow	ECM/CM
TTLENLPQK	Blood_T	0	15	0	0	Blood_T (15)	Blood&Marrow	ECM/CM
TTLENLPQK	Blood_B	0	14	0	0	Blood_B (14)	Blood&Marrow	ECM/CM
TTLENLPQK	Blood_DC	0	19	0	0	Blood_DC (19)	Blood&Marrow	ECM/CM
TTLENLPQK	Blood_Gr	0	10	0	0	Blood_Gr (10)	Blood&Marrow	ECM/CM
TTLENLPQK	Blood_Mo	0	11	0	0	Blood_Mo (11)	Blood&Marrow	ECM/CM
TTLENLPQK	BM_Mo	0	15	0	0	BM_Mo (15)	Blood&Marrow	ECM/CM
TTLENLPQK	BM_Gr	0	16	0	0	BM_Gr (16)	Blood&Marrow	ECM/CM
TTLENLPQK	BM_Ly	0	4	0	0	BM_Ly (4)	Blood&Marrow	ECM/CM
VEAPHLPSF	BM_Ery	0	11	0.0718639	0.0229977	BM_Ery (11)	Blood&Marrow	ECM/CM
VEAPHLPSF	Blood_B	0	14	0	0	Blood_B (14)	Blood&Marrow	ECM/CM
VEAPHLPSF	Blood_DC	0	19	0	0	Blood_DC (19)	Blood&Marrow	ECM/CM
VEAPHLPSF	Blood_Gr	0	10	0	0	Blood_Gr (10)	Blood&Marrow	ECM/CM
VEAPHLPSF	Blood_Mo	0	11	0	0	Blood_Mo (11)	Blood&Marrow	ECM/CM
VEAPHLPSF	Blood_T	0	15	0	0	Blood_T (15)	Blood&Marrow	ECM/CM
VEAPHLPSF	BM_Mo	0	15	0	0	BM_Mo (15)	Blood&Marrow	ECM/CM
VEAPHLPSF	BM_Gr	0	16	0	0	BM_Gr (16)	Blood&Marrow	ECM/CM
VEAPHLPSF	BM_Ly	0	4	0	0	BM_Ly (4)	Blood&Marrow	ECM/CM
VEEIFTEEY	BM_Gr	0	16	0	0	BM_Gr (16)	Blood&Marrow	ECM/CM
VEEIFTEEY	BM_Ery	0	11	0	0	BM_Ery (11)	Blood&Marrow	ECM/CM
VEEIFTEEY	Blood_B	0	14	0	0	Blood_B (14)	Blood&Marrow	ECM/CM
VEEIFTEEY	Blood_DC	0	19	0	0	Blood_DC (19)	Blood&Marrow	ECM/CM
VEEIFTEEY	Blood_Gr	0	10	0	0	Blood_Gr (10)	Blood&Marrow	ECM/CM
VEEIFTEEY	Blood_Mo	0	11	0	0	Blood_Mo (11)	Blood&Marrow	ECM/CM
VEEIFTEEY	Blood_T	0	15	0	0	Blood_T (15)	Blood&Marrow	ECM/CM
VEEIFTEEY	BM_Ly	0	4	0	0	BM_Ly (4)	Blood&Marrow	ECM/CM
VEEIFTEEY	BM_Mo	0	15	0	0	BM_Mo (15)	Blood&Marrow	ECM/CM
VHDPDYAKILL	BM_Gr	0	16	0	0	BM_Gr (16)	Blood&Marrow	Aromatase activity
VHDPDYAKILL	Blood_B	0	14	0	0	Blood_B (14)	Blood&Marrow	Aromatase activity
VHDPDYAKILL	Blood_DC	0	19	0	0	Blood_DC (19)	Blood&Marrow	Aromatase activity
VHDPDYAKILL	Blood_Gr	0	10	0	0	Blood_Gr (10)	Blood&Marrow	Aromatase activity
VHDPDYAKILL	Blood_Mo	0	11	0	0	Blood_Mo (11)	Blood&Marrow	Aromatase activity
VHDPDYAKILL	Blood_T	0	15	0	0	Blood_T (15)	Blood&Marrow	Aromatase activity
VHDPDYAKILL	BM_Ery	0	11	0	0	BM_Ery (11)	Blood&Marrow	Aromatase activity
VHDPDYAKILL	BM_Ly	0	4	0	0	BM_Ly (4)	Blood&Marrow	Aromatase activity
VHDPDYAKILL	BM_Mo	0	15	0	0	BM_Mo (15)	Blood&Marrow	Aromatase activity
VPWEDKISI	BM_Gr	0	16	0	0	BM_Gr (16)	Blood&Marrow	CST5
VPWEDKISI	Blood_B	0	14	0	0	Blood_B (14)	Blood&Marrow	CST5
VPWEDKISI	Blood_DC	0	19	0	0	Blood_DC (19)	Blood&Marrow	CST5
VPWEDKISI	Blood_Gr	0	10	0	0	Blood_Gr (10)	Blood&Marrow	CST5
VPWEDKISI	Blood_Mo	0	11	0	0	Blood_Mo (11)	Blood&Marrow	CST5
VPWEDKISI	Blood_T	0	15	0	0	Blood_T (15)	Blood&Marrow	CST5
VPWEDKISI	BM_Ery	0	11	0	0	BM_Ery (11)	Blood&Marrow	CST5
VPWEDKISI	BM_Mo	0	15	0	0	BM_Mo (15)	Blood&Marrow	CST5
VPWEDKISI	BM_Ly	0	4	0	0	BM_Ly (4)	Blood&Marrow	CST5
VTTLALTF	BM_Ly	0	4	0	0	BM_Ly (4)	Blood&Marrow	ECM/CM
VTTLALTF	BM_Mo	0	15	0	0	BM_Mo (15)	Blood&Marrow	ECM/CM
VTTLALTF	Blood_B	0	14	0	0	Blood_B (14)	Blood&Marrow	ECM/CM
VTTLALTF	Blood_DC	0	19	0	0	Blood_DC (19)	Blood&Marrow	ECM/CM
VTTLALTF	Blood_Gr	0	10	0	0	Blood_Gr (10)	Blood&Marrow	ECM/CM
VTTLALTF	Blood_Mo	0	11	0	0	Blood_Mo (11)	Blood&Marrow	ECM/CM
VTTLALTF	Blood_T	0	15	0	0	Blood_T (15)	Blood&Marrow	ECM/CM
VTTLALTF	BM_Ery	0	11	0.0387421	0.0140154	BM_Ery (11)	Blood&Marrow	ECM/CM
VTTLALTF	BM_Gr	0	16	0.0565672	0.0174945	BM_Gr (16)	Blood&Marrow	ECM/CM
WPMHTPLL	BM_Mo	0	15	0	0	BM_Mo (15)	Blood&Marrow	CST5
WPMHTPLL	Blood_B	0	14	0	0	Blood_B (14)	Blood&Marrow	CST5
WPMHTPLL	Blood_DC	0	19	0	0	Blood_DC (19)	Blood&Marrow	CST5
WPMHTPLL	Blood_Gr	0	10	0	0	Blood_Gr (10)	Blood&Marrow	CST5
WPMHTPLL	Blood_Mo	0	11	0	0	Blood_Mo (11)	Blood&Marrow	CST5
WPMHTPLL	Blood_T	0	15	0	0	Blood_T (15)	Blood&Marrow	CST5
WPMHTPLL	BM_Ery	0	11	0	0	BM_Ery (11)	Blood&Marrow	CST5
WPMHTPLL	BM_Gr	0	16	0	0	BM_Gr (16)	Blood&Marrow	CST5
WPMHTPLL	BM_Ly	0	4	0	0	BM_Ly (4)	Blood&Marrow	CST5
WPMHTPLLL	BM_Mo	0	15	0	0	BM_Mo (15)	Blood&Marrow	CST5
WPMHTPLLL	Blood_B	0	14	0	0	Blood_B (14)	Blood&Marrow	CST5
WPMHTPLLL	Blood_DC	0	19	0	0	Blood_DC (19)	Blood&Marrow	CST5
WPMHTPLLL	Blood_Gr	0	10	0	0	Blood_Gr (10)	Blood&Marrow	CST5
WPMHTPLLL	Blood_Mo	0	11	0	0	Blood_Mo (11)	Blood&Marrow	CST5
WPMHTPLLL	Blood_T	0	15	0	0	Blood_T (15)	Blood&Marrow	CST5
WPMHTPLLL	BM_Ery	0	11	0	0	BM_Ery (11)	Blood&Marrow	CST5
WPMHTPLLL	BM_Gr	0	16	0	0	BM_Gr (16)	Blood&Marrow	CST5
WPMHTPLLL	BM_Ly	0	4	0	0	BM_Ly (4)	Blood&Marrow	CST5
YEDLSQKY	Blood_B	0.0714286	14	1.01295	0.149134	Blood_B (14)	Blood&Marrow	Mitosis
YEDLSQKY	Blood_DC	0	19	0.812316	0.124231	Blood_DC (19)	Blood&Marrow	Mitosis
YEDLSQKY	Blood_Gr	0	10	0	0	Blood_Gr (10)	Blood&Marrow	Mitosis
YEDLSQKY	Blood_Mo	0	11	0.128101	0.0347143	Blood_Mo (11)	Blood&Marrow	Mitosis
YEDLSQKY	Blood_T	0	15	1.50134	0.259845	Blood_T (15)	Blood&Marrow	Mitosis
YEDLSQKY	BM_Ery	0.909091	11	257.22	2.03556	BM_Ery (11)	Blood&Marrow	Mitosis
YEDLSQKY	BM_Gr	0.75	16	69.877	1.52865	BM_Gr (16)	Blood&Marrow	Mitosis
YEDLSQKY	BM_Ly	1	4	107.089	2.01223	BM_Ly (4)	Blood&Marrow	Mitosis
YEDLSQKY	BM_Mo	0.133333	15	3.62996	0.44623	BM_Mo (15)	Blood&Marrow	Mitosis
YPVKEFEVY	Blood_B	0	14	0	0	Blood_B (14)	Blood&Marrow	Aromatase activity
YPVKEFEVY	Blood_DC	0	19	0	0	Blood_DC (19)	Blood&Marrow	Aromatase activity
YPVKEFEVY	Blood_Gr	0	10	0	0	Blood_Gr (10)	Blood&Marrow	Aromatase activity
YPVKEFEVY	Blood_Mo	0	11	0	0	Blood_Mo (11)	Blood&Marrow	Aromatase activity
YPVKEFEVY	Blood_T	0	15	0	0	Blood_T (15)	Blood&Marrow	Aromatase activity
YPVKEFEVY	BM_Ery	0	11	0.131573	0.0353352	BM_Ery (11)	Blood&Marrow	Aromatase activity
YPVKEFEVY	BM_Gr	0	16	0	0	BM_Gr (16)	Blood&Marrow	Aromatase activity
YPVKEFEVY	BM_Ly	0	4	0	0	BM_Ly (4)	Blood&Marrow	Aromatase activity
YPVKEFEVY	BM_Mo	0	15	0	0	BM_Mo (15)	Blood&Marrow	Aromatase activity

## Sheet: Fig.4B
Peptide	Sharing in TCGA samples (%) per IHC subtype	IHC Subtype	Peptide category	Source gene	Genomic origin	Source gene function
AETDITETSI	77.2152	TNBC	TAA	COL11A1	Exon	ECM
AETDITETSI	83.1904	HR	TAA	COL11A1	Exon	ECM
DEFNGVPSY	91.7722	TNBC	TAA	SKA1	Exon	Mitosis
DEFNGVPSY	77.3585	HR	TAA	SKA1	Exon	Mitosis
DEQTPIHISW	95.5696	TNBC	TAA	CDKN3	Exon	Mitosis
DEQTPIHISW	94.6827	HR	TAA	CDKN3	Exon	Mitosis
DETLTALQF	74.0506	TNBC	TAA	CENPE	Exon	Mitosis
DETLTALQF	54.0309	HR	TAA	CENPE	Exon	Mitosis
DIIEYDYEY	81.6456	TNBC	TAA	COL11A1	Exon	ECM
DIIEYDYEY	87.9931	HR	TAA	COL11A1	Exon	ECM
DVITIIDRSF	42.4051	TNBC	TAA	MKI67	Exon	Mitosis
DVITIIDRSF	34.9914	HR	TAA	MKI67	Exon	Mitosis
EEIFTEEY	82.9114	TNBC	TAA	COL11A1	Exon	ECM
EEIFTEEY	89.3654	HR	TAA	COL11A1	Exon	ECM
EEQYIAQF	76.5823	TNBC	TAA	PRAME	Exon	CTA
EEQYIAQF	27.6158	HR	TAA	PRAME	Exon	CTA
EEYLVPQAF	14.557	TNBC	TAA	ERBB4	Exon	Mitosis
EEYLVPQAF	80.789	HR	TAA	ERBB4	Exon	Mitosis
ELFQHVSLM	35.443	TNBC	TAA	CYP4Z1	Exon	Aromatase activity
ELFQHVSLM	84.048	HR	TAA	CYP4Z1	Exon	Aromatase activity
EVFEGDIQQF	81.6456	TNBC	TAA	COL11A1	Exon	ECM
EVFEGDIQQF	86.1063	HR	TAA	COL11A1	Exon	ECM
EVKSITKER	49.3671	TNBC	TAA	CENPE	Exon	Mitosis
EVKSITKER	27.4443	HR	TAA	CENPE	Exon	Mitosis
FAFEKLIQF	17.0886	TNBC	TAA	ABCC11	Exon	Membrane transporter
FAFEKLIQF	71.8696	HR	TAA	ABCC11	Exon	Membrane transporter
FPDVPDKENF	21.519	TNBC	TAA	KNL1	Exon	Mitosis
FPDVPDKENF	14.2367	HR	TAA	KNL1	Exon	Mitosis
GAYDKARYL	23.4177	TNBC	TAA	ABCC11	Exon	Membrane transporter
GAYDKARYL	73.5849	HR	TAA	ABCC11	Exon	Membrane transporter
GSLGHLQNR	92.4051	TNBC	TAA	TTK	Exon	CTA
GSLGHLQNR	80.2744	HR	TAA	TTK	Exon	CTA
GTHVWVGLYK	86.0759	TNBC	TAA	COL10A1	Exon	ECM
GTHVWVGLYK	95.1973	HR	TAA	COL10A1	Exon	ECM
HHNDLVFKF	39.8734	TNBC	TAA	CYP4Z1	Exon	Aromatase activity
HHNDLVFKF	89.3654	HR	TAA	CYP4Z1	Exon	Aromatase activity
HQFTEKVI	34.8101	TNBC	TAA	CYP4Z1	Exon	Aromatase activity
HQFTEKVI	85.4202	HR	TAA	CYP4Z1	Exon	Aromatase activity
ITDDQLLAL	77.8481	TNBC	TAA	PRAME	Exon	CTA
ITDDQLLAL	26.4151	HR	TAA	PRAME	Exon	CTA
KLKQDTTQK	51.2658	TNBC	TAA	CYP4Z1	Exon	Aromatase activity
KLKQDTTQK	92.2813	HR	TAA	CYP4Z1	Exon	Aromatase activity
LEIENLNLA	77.2152	TNBC	TAA	CENPE	Exon	Mitosis
LEIENLNLA	58.319	HR	TAA	CENPE	Exon	Mitosis
LELFQHVSL	35.443	TNBC	TAA	CYP4Z1	Exon	Aromatase activity
LELFQHVSL	84.3911	HR	TAA	CYP4Z1	Exon	Aromatase activity
MAVNIVLQL	23.4177	TNBC	TAA	ABCC11	Exon	Membrane transporter
MAVNIVLQL	76.3293	HR	TAA	ABCC11	Exon	Membrane transporter
MLWKLVENV	24.0506	TNBC	TAA	TFAP2B	Exon	TF
MLWKLVENV	60.2058	HR	TAA	TFAP2B	Exon	TF
MPLKHYLLL	54.4304	TNBC	TAA	LRCC15	Exon	Cell migration
MPLKHYLLL	72.3842	HR	TAA	LRCC15	Exon	Cell migration
MVFSKLVLR	77.8481	TNBC	TAA	COL11A1	Exon	ECM
MVFSKLVLR	82.5043	HR	TAA	COL11A1	Exon	ECM
QAWGAGLAY	55.6962	TNBC	TAA	LRRC15	Exon	Cell migration
QAWGAGLAY	76.1578	HR	TAA	LRRC15	Exon	Cell migration
QLLALLPSL	78.481	TNBC	TAA	PRAME	Exon	CTA
QLLALLPSL	27.9588	HR	TAA	PRAME	Exon	CTA
SEADLQAEV	34.1772	TNBC	TAA	CYP4Z1	Exon	Aromatase activity
SEADLQAEV	82.6758	HR	TAA	CYP4Z1	Exon	Aromatase activity
SLPDNVFSNL	68.3544	TNBC	TAA	LRRC15	Exon	Cell migration
SLPDNVFSNL	84.048	HR	TAA	LRRC15	Exon	Cell migration
SQGQIFSKF	30.3797	TNBC	TAA	CYP4Z1	Exon	Aromatase activity
SQGQIFSKF	82.5043	HR	TAA	CYP4Z1	Exon	Aromatase activity
SRLELFQHV	34.8101	TNBC	TAA	CYP4Z1	Exon	Aromatase activity
SRLELFQHV	86.4494	HR	TAA	CYP4Z1	Exon	Aromatase activity
SSQGQIFSK	30.3797	TNBC	TAA	CYP4Z1	Exon	Aromatase activity
SSQGQIFSK	84.2196	HR	TAA	CYP4Z1	Exon	Aromatase activity
SVKERESER	79.7468	TNBC	TAA	CENPF	Exon	Mitosis
SVKERESER	70.4974	HR	TAA	CENPF	Exon	Mitosis
SYLKAVFNL	34.8101	TNBC	TAA	CYP4Z1	Exon	Aromatase activity
SYLKAVFNL	85.7633	HR	TAA	CYP4Z1	Exon	Aromatase activity
TLDSYLKAV	51.2658	TNBC	TAA	CYP4Z1	Exon	Aromatase activity
TLDSYLKAV	91.2521	HR	TAA	CYP4Z1	Exon	Aromatase activity
TLFDYEVRL	93.038	TNBC	TAA	UHRF1	Exon	Mitosis
TLFDYEVRL	89.1938	HR	TAA	UHRF1	Exon	Mitosis
TQFFIPYTI	89.2405	TNBC	TAA	COL10A1	Exon	ECM
TQFFIPYTI	95.3688	HR	TAA	COL10A1	Exon	ECM
TTLENLPQK	67.7215	TNBC	TAA	COL11A1	Exon	ECM
TTLENLPQK	77.53	HR	TAA	COL11A1	Exon	ECM
VEAPHLPSF	72.7848	TNBC	TAA	COL11A1	5UTR	ECM
VEAPHLPSF	82.8473	HR	TAA	COL11A1	5UTR	ECM
VEEIFTEEY	72.1519	TNBC	TAA	COL11A1	Exon	ECM
VEEIFTEEY	83.1904	HR	TAA	COL11A1	Exon	ECM
VHDPDYAKILL	23.4177	TNBC	TAA	CYP4Z1	Exon	Aromatase activity
VHDPDYAKILL	63.9794	HR	TAA	CYP4Z1	Exon	Aromatase activity
VPWEDKISI	1.89873	TNBC	TAA	CST5	Exon	Cystein protease
VPWEDKISI	33.7907	HR	TAA	CST5	Exon	Cystein protease
VTTLALTF	71.519	TNBC	TAA	COL11A1	Exon	ECM
VTTLALTF	79.0738	HR	TAA	COL11A1	Exon	ECM
WPMHTPLL	1.26582	TNBC	TAA	CST5	Exon	Cystein protease
WPMHTPLL	27.1012	HR	TAA	CST5	Exon	Cystein protease
WPMHTPLLL	1.26582	TNBC	TAA	CST5	Exon	Cystein protease
WPMHTPLLL	25.729	HR	TAA	CST5	Exon	Cystein protease
YEDLSQKY	94.3038	TNBC	TAA	CENPF	Exon	Mitosis
YEDLSQKY	92.2813	HR	TAA	CENPF	Exon	Mitosis
YPVKEFEVY	37.3418	TNBC	TAA	CYP4Z1	Exon	Aromatase activity
YPVKEFEVY	82.5043	HR	TAA	CYP4Z1	Exon	Aromatase activity

## Sheet: Fig.6A
Peptide	Freq among CD8 T cells (%)	Condition
ELAGIGILTV	0.450051	CD8 T cells cultured with peptide
ELAGIGILTV	0.109103	CD8 T cells cultured with peptide
ELAGIGILTV	0	Uncultured CD8-T cells
ELAGIGILTV	0	Uncultured CD8-T cells
ELAGIGILTV	0	CD8 T cells cultured without peptide
ELAGIGILTV	0	CD8 T cells cultured without peptide
QLLALLPSL	0.895499	CD8 T cells cultured with peptide
QLLALLPSL	1.1914	CD8 T cells cultured with peptide
QLLALLPSL	0.303691	CD8 T cells cultured with peptide
QLLALLPSL	0	Uncultured CD8-T cells
QLLALLPSL	0.0435185	Uncultured CD8-T cells
QLLALLPSL	0	Uncultured CD8-T cells
QLLALLPSL	0.030216	CD8 T cells cultured without peptide
QLLALLPSL	0.135972	CD8 T cells cultured without peptide
QLLALLPSL	0.00755401	CD8 T cells cultured without peptide
VEAPHLPSF	1.25653	CD8 T cells cultured with peptide
VEAPHLPSF	0.195822	CD8 T cells cultured with peptide
VEAPHLPSF	0.163185	CD8 T cells cultured with peptide
VEAPHLPSF	0	Uncultured CD8-T cells
VEAPHLPSF	0	Uncultured CD8-T cells
VEAPHLPSF	0.0870369	Uncultured CD8-T cells
VEAPHLPSF	0	CD8 T cells cultured without peptide
VEAPHLPSF	0	CD8 T cells cultured without peptide
VEAPHLPSF	0	CD8 T cells cultured without peptide
EVFEGDIQQF	NA	CD8 T cells cultured with peptide
EVFEGDIQQF	NA	Uncultured CD8-T cells
EVFEGDIQQF	NA	CD8 T cells cultured without peptide
EVYDGREHSAY	0.789461	CD8 T cells cultured with peptide
EVYDGREHSAY	0.335521	CD8 T cells cultured with peptide
EVYDGREHSAY	0.0986826	CD8 T cells cultured with peptide
EVYDGREHSAY	0.157754	Uncultured CD8-T cells
EVYDGREHSAY	0	Uncultured CD8-T cells
EVYDGREHSAY	0.0108796	Uncultured CD8-T cells
EVYDGREHSAY	0.030216	CD8 T cells cultured without peptide
EVYDGREHSAY	0	CD8 T cells cultured without peptide
EVYDGREHSAY	0	CD8 T cells cultured without peptide
FVQENYLEY	0.813521	CD8 T cells cultured with peptide
FVQENYLEY	0.483905	CD8 T cells cultured with peptide
FVQENYLEY	0.413774	CD8 T cells cultured with peptide
FVQENYLEY	0.147275	CD8 T cells cultured with peptide
FVQENYLEY	0.147275	CD8 T cells cultured with peptide
FVQENYLEY	0	Uncultured CD8-T cells
FVQENYLEY	0	Uncultured CD8-T cells
FVQENYLEY	0.0163194	Uncultured CD8-T cells
FVQENYLEY	0.00543981	Uncultured CD8-T cells
FVQENYLEY	0	Uncultured CD8-T cells
FVQENYLEY	0.030216	CD8 T cells cultured without peptide
FVQENYLEY	0	CD8 T cells cultured without peptide
FVQENYLEY	0	CD8 T cells cultured without peptide
FVQENYLEY	0	CD8 T cells cultured without peptide
FVQENYLEY	0.00755401	CD8 T cells cultured without peptide
DELAHFLL	0.673653	CD8 T cells cultured with peptide
DELAHFLL	0.282768	CD8 T cells cultured with peptide
DELAHFLL	0.12475	CD8 T cells cultured with peptide
DELAHFLL	0.108117	CD8 T cells cultured with peptide
DELAHFLL	0.0108796	Uncultured CD8-T cells
DELAHFLL	0	Uncultured CD8-T cells
DELAHFLL	0.0217592	Uncultured CD8-T cells
DELAHFLL	0	Uncultured CD8-T cells
DELAHFLL	0.00755401	CD8 T cells cultured without peptide
DELAHFLL	0.022662	CD8 T cells cultured without peptide
DELAHFLL	0	CD8 T cells cultured without peptide
DELAHFLL	0	CD8 T cells cultured without peptide

[truncated: 14 more sheets: Fig.6B, Fig.6C, Fig.6D, Fig.7A, Fig.7B, Fig.7C, Fig.7D, Fig.7E, Fig.7F, Sup.Fig.1B, Sup.Fig.3G, Sup.Fig.3H, Sup.Fig.3I, Sup.Fig.4A]
